# Supplementary material for: Expression-based decision tree model reveals distinct microRNA expression pattern in pediatric neuronal and mixed neuronal-glial tumors
Source: BMC Cancer. 2019 Jun 6;19:544. doi: 10.1186/s12885-019-5739-5 (PMC6555720; doi:10.1186/s12885-019-5739-5)
Supplement: Supplementary file 1 — Table S1. Tumor detailed characteristics. * indicates samples used in profiling experiment, *^ indicates samples included both in profiling and validation cohort. DNET dysembryoplastic neuroepithelial tumor, GG ganglioglioma, PA pilocytic astrocytoma. (XLSX 16 kb) [file 12885_2019_5739_MOESM1_ESM.xlsx]

## Sheet: Table S1
Table S1 Tumor detailed characteristics. * indicates samples used in profiling experiment, *^ indicates samples included both in profiling and validation cohort. DNET dysembryoplastic neuroepithelial tumor, GG ganglioglioma, PA pilocytic astrocytoma
No	Case	Dgn	Location
1	DNET1*	DNET	Temporal lobe
2	DNET2	DNET	Frontal lobe
3	DNET3	DNET	Temporal lobe
4	DNET4*	DNET	Parieto-occipital region
5	DNET5*	DNET	Temporal lobe
6	DNET6	DNET	Parieto-occipital region
7	DNET7*	DNET	Temporal lobe
8	DNET8*^	DNET	Parietal lobe
9	DNET9	DNET	Parietal lobe
10	DNET10*^	DNET	Frontal lobe
11	DNET11	DNET	Frontal lobe
12	DNET12	DNET	Cerebellum
13	DNET13	DNET	Cerebellum
14	DNET14	DNET	Occipital lobe
15	DNET15	DNET	Temporal lobe
16	DNET16	DNET	Temporal lobe
17	DNET17*	DNET	Fronto-parietal region
18	DNET18	DNET	Mesial temporal lobe
19	DNET19	DNET	Mesial temporal lobe
20	DNET20	DNET	Temporal lobe
21	DNET21	DNET	Frontal lobe
22	DNET22	DNET	Temporal lobe
23	DNET23	DNET	Temporal lobe
24	DNET24	DNET	Frontal lobe
25	DNET25	DNET	Temporal lobe
26	DNET26*	DNET	Temporal lobe
27	DNET27*^	DNET	Frontal lobe
28	DNET28	DNET	Frontal lobe
29	DNET29*^	DNET	Parieto-occipital region
30	DNET30*^	DNET	Temporal lobe
31	DNET31	DNET	Frontal lobe
32	DNET32	DNET	Frontal lobe
33	DNET33*	DNET	Temporal lobe
34	DNET34	DNET	Temporal lobe
35	DNET35	DNET	Occipital lobe
36	DNET36	DNET	Temporal lobe
37	DNET37	DNET	Temporal lobe
38	DNET38	DNET	Temporal lobe
39	DNET39*	DNET	Temporo-parietal region
40	DNET40	DNET	Temporal lobe
41	DNET41*	DNET	Fronto-parietal region
42	DNET42	DNET	Frontal lobe
43	DNET43	DNET	Frontal lobe
44	DNET44*	DNET	Parietal lobe
45	DNET45*	DNET	Temporal lobe
46	DNET46*	DNET	Parietal lobe
47	GG1	GG	Fronto-temporal region
48	GG2	GG	Frontal lobe
49	GG3*	GG	Cerebellum
50	GG4*	GG	Cerebellum
51	GG5	GG	Temporal lobe
52	GG6	GG	Temporal lobe
53	GG7	GG	Temporo-parieto-occipital region
54	GG8	GG	Cerebellum
55	GG9	GG	Parieto-occipital region
56	GG10	GG	Brainstem and basal ganglia
57	GG11	GG	Spinal cord
58	GG12*	GG	Parietal lobe
59	GG13	GG	Parietal lobe
60	GG14	GG	Mesial temporal lobe
61	GG15	GG	Mesial temporal lobe
62	GG16	GG	Occipital lobe
63	GG17*	GG	Frontal lobe
64	GG18*	GG	Thalamus
65	GG19	GG	Frontal lobe
66	GG20	GG	Frontal lobe
67	GG21*	GG	Cerebellum
68	GG22	GG	Mesial temporal lobe
69	GG23*	GG	Cerebellum
70	GG24	GG	Cerebellum
71	GG25*	GG	Thalamus
72	GG26	GG	Spinal cord
73	GG27*	GG	Thalamus
74	GG28*	GG	Temporal lobe
75	GG29*	GG	Parietal lobe
76	GG30	GG	Temporal lobe
77	GG31*	GG	Cerebello-pontine angle
78	GG32*	GG	Cerebello-pontine angle
79	GG33*	GG	Temporal lobe
80	GG34	GG	Frontal lobe
81	GG35	GG	Parieto-occipital region
82	GG36	GG	Frontal lobe
83	GG37*	GG	Brainstem
84	GG38	GG	Suprasellar region
85	GG39	GG	Mesial temporal lobe
86	GG40	GG	Mesial temporal lobe
87	GG41*	GG	Cerebellum
88	GG42	GG	Basal ganglia
89	GG43	GG	Temporal lobe
90	GG44	GG	Temporal lobe and basal ganglia
91	GG45	GG	Temporal lobe
92	GG46	GG	Temporal lobe
93	GG47*	GG	Thalamus
94	GG48	GG	Suprasellar region
95	GG49	GG	Frontal lobe
96	GG50	GG	Temporal lobe
97	GG51	GG	Temporal lobe
98	GG52	GG	Temporal lobe
99	GG53	GG	Temporal lobe
100	GG54*	GG	Frontal lobe
101	GG55*	GG	Temporal lobe
102	GG56*	GG	Suprasellar region
103	GG57	GG	Thalamus
104	PA1	PA	Frontal lobe
105	PA2	PA	Temporal lobe
106	PA3*	PA	Parieto-occipital region
107	PA4*	PA	Parieto-occipital region
108	PA5	PA	Cerebellum
109	PA6*	PA	Cerebral hemisphere
110	PA7*	PA	Cerebral hemisphere
111	PA8*	PA	Cerebral hemisphere
112	PA9*	PA	Cerebral hemisphere
113	PA10*^	PA	Cerebellum
114	PA11*^	PA	Cerebellum
115	PA12	PA	Temporal lobe
116	PA13*^	PA	Temporal lobe
117	PA14*^	PA	Fronto-parietal region
118	PA15*^	PA	Thalamus
119	PA16	PA	Cerebellum
120	PA17*^	PA	Cerebellum
121	PA18	PA	Lateral ventricle
122	PA19	PA	Suprasellar region
123	PA20	PA	Cerebellum
124	PA21	PA	Suprasellar region
125	PA22	PA	Thalamus
126	PA23	PA	Temporal lobe
127	PA24	PA	Cerebellum
128	PA25	PA	Cerebellum
129	PA26	PA	Cerebellum
130	PA27	PA	Frontal lobe
131	PA28	PA	Occipital lobe
132	PA29	PA	Cerebellum
133	PA30	PA	Parietal lobe
134	PA31	PA	Cerebellum
135	PA32	PA	Temporal lobe
136	PA33	PA	Temporal lobe
137	PA34	PA	Cerebellum
138	PA35	PA	Cerebellum
139	PA36	PA	Cerebellum
140	PA37	PA	Cerebellum
141	PA38	PA	Cerebellum
142	PA39	PA	Cerebellum
143	PA40	PA	Cerebral hemisphere
144	PA41	PA	Cerebellum
145	PA42	PA	Fronto-parietal region
146	PA43*	PA	Fronto-parietal region
147	PA44*	PA	Cerebral hemisphere
148	PA45*	PA	Fronto-parietal region
