# Supplementary material for: Expression-based decision tree model reveals distinct microRNA expression pattern in pediatric neuronal and mixed neuronal-glial tumors
Source: BMC Cancer. 2019 Jun 6;19:544. doi: 10.1186/s12885-019-5739-5 (PMC6555720; doi:10.1186/s12885-019-5739-5)
Supplement: Supplementary file 2 — Table S2. Configuration of hyperparameters set a priori for modelling in WEKA software. (XLSX 9 kb) [file 12885_2019_5739_MOESM2_ESM.xlsx]

## Sheet: Table S2
Table S2 Configuration of hyperparameters set a priori for modelling in WEKA software
Method	Hyperparameters (command line)	Method description
J48 algorithm	weka.classifiers.trees.J48 -C 0.25 -M 2	Pruned C4.5 decision tree
ZeroR algorithm	weka.classifiers.rules.ZeroR	0-R classifier – zero-rule classifier, used as baseline
JRip algorithm	weka.classifiers.rules.JRip -F 3 -N 2.0 -O 2 -S 1	Propositional rule learner, Repeated Incremental Pruning to Produce Error Reduction (RIPPER)
Random tree	weka.classifiers.trees.RandomTree -K 0 -M 1.0 -V 0.001 -S 1	Tree that considers K randomly chosen attributes at each node
Support vector machine with radial basis function kernel	weka.classifiers.functions.SMO -C 1.0 -L 0.001 -P 1.0E-12 -N 0 -V -1 -W 1 -K "weka.classifiers.functions.supportVector.RBFKernel -C 250007 -G 0.01" -calibrator "weka.classifiers.functions.Logistic -R 1.0E-8 -M -1 -num-decimal-places 4"	Finds a hyperplane in an N-dimensional spacethat distinctly classifies the data points
