# Supplementary material for: Expression-based decision tree model reveals distinct microRNA expression pattern in pediatric neuronal and mixed neuronal-glial tumors
Source: BMC Cancer. 2019 Jun 6;19:544. doi: 10.1186/s12885-019-5739-5 (PMC6555720; doi:10.1186/s12885-019-5739-5)
Supplement: Supplementary file 3 — Table S3. Log2-transformed expression data of samples assessed using microarrays in profiling stage. DNET dysembryoplastic neuroepithelial tumor, GG ganglioglioma, PA pilocytic astrocytoma. (XLSX 1599 kb) [file 12885_2019_5739_MOESM3_ESM.xlsx]

## Sheet: Table S3
Table S3 Log2-transformed expression data of samples assessed using microarrays in profiling stage. DNET dysembryoplastic neuroepithelial tumor, GG ganglioglioma, PA pilocytic astrocytoma
Sample	GG33	DNET39	PA7	GG3	PA11	PA44	DNET26	GG25	DNET46	GG47	DNET30	GG31	PA4	DNET45	DNET29	DNET5	DNET7	GG18	PA46	GG56	DNET1	GG32	DNET17	PA14	GG23	GG4	GG55	DNET10	GG29	PA45	PA6	DNET4	DNET41	PA17	PA43	GG12	GG17	GG27	DNET44	GG41	DNET27	PA10	PA3	GG28	GG37	PA8	PA15	GG21	DNET33
miRNA
hsa-miR-9-5p	1.07446	1.30039	-1.72855	-0.764704	1.70154	1.37074	-1.09053	-3.05123	-0.424961	2.66515	-0.497079	-0.0566844	1.92733	0.0532367	1.50209	1.01147	-1.62637	1.21833	-3.35347	0.160815	-0.0224203	-1.43851	1.03437	0.0971292	1.16113	-4.13598	1.40041	0.86434	-3.29079	-1.58059	-3.86554	2.55404	2.93413	0.0851573	0.0847211	-0.604592	-3.97128	4.06584	-6.24827	3.45287	1.51293	0.731066	1.81026	1.95993	-0.904058	0.324691	1.99576	1.89427	2.83097
hsa-miR-126-3p	0.99692	2.08583	-0.272272	-2.30194	3.16631	4.66116	-1.213	-2.12785	-0.336972	2.46336	-0.637929	0.0418037	2.35193	0.41846	2.68395	0.35201	-0.468319	1.57822	-2.09615	-1.04834	-0.251662	-1.29501	0.945302	1.71983	0.0992256	-3.30825	3.26504	0.342903	-2.29416	0.0178433	-0.832464	3.18	1.80583	0.246332	1.4996	-0.0716981	-2.04645	2.00134	-1.77785	1.5814	1.59103	-0.313852	1.64866	3.06375	-2.82371	-0.31493	3.76223	3.62241	3.166
hsa-miR-140-5p	0.142336	1.42342	-1.67143	-1.40615	3.37454	4.41155	-1.18888	-0.846357	0.952319	3.24247	-0.143872	-0.223622	1.38935	0.174966	1.02486	0.63327	-1.53893	1.42884	-2.0002	0.130232	0.694741	-1.87093	1.14923	0.35923	1.12888	-2.37124	2.08443	0.650263	-1.73367	-0.511438	-1.19136	3.89211	1.53763	1.16449	0.620992	-0.505992	-2.41664	2.51264	-2.52184	2.29405	2.51702	0.134383	1.0148	2.74213	-2.52994	0.100439	3.17025	3.79722	3.57268
hsa-miR-105-5p	0.168815	0.130874	0.0319691	0.0556182	1.03584	0.0217846	0.233622	-0.143801	0.251227	0.65829	0.462104	0.387439	0.383732	-0.0491722	0.0700057	0.164191	-0.295603	0.255215	0.22856	0.24728	-0.321757	0.377127	-0.174138	-0.00873708	0.19192	-0.013753	-0.0281074	0.202573	-0.0102351	0.145654	0.155685	1.37064	-0.0432015	0.135805	-0.193795	0.00397228	-0.365709	0.355918	-0.318442	0.345506	0.564559	0.237812	0.208091	0.446538	0.230608	0.0035646	0.263575	0.435499	0.678151
hsa-miR-297	1.03807	-0.332353	-0.100612	-0.20234	-0.222337	-0.572069	0.560477	-0.410369	-0.760548	-0.0693205	0.731112	1.20079	0.14513	0.733591	0.27984	0.779438	-0.103459	0.621793	0.219885	0.75493	-0.60846	0.55938	0.318368	0.31174	0.765097	-1.03555	0.0249347	1.12416	-0.72293	0.450078	0.44321	-0.216889	0.0645791	-0.0289867	-0.392478	0.620556	-0.150314	0.124939	-0.367714	0.302848	-0.179839	1.06114	0.230172	-0.439232	0.658602	0.641912	0.0600908	-0.418639	-0.0606548
hsa-let-7i-5p	0.327249	1.28532	-1.29623	-1.07415	2.79668	3.95876	-1.03727	-1.49744	0.691646	2.16505	-0.480226	-0.556133	2.23596	-0.0661527	1.32386	0.397042	-1.40101	0.537595	-0.805074	-0.899185	0.871577	-1.33499	1.49617	1.23485	0.858442	-3.18989	2.64316	0.0294876	-2.00585	-0.343492	-0.7102	2.34651	2.44811	2.48354	0.599812	0.848629	-1.50711	1.53697	-0.477157	1.62529	2.32971	-0.430068	2.44421	2.17742	-1.02778	0.611095	3.24972	2.81425	2.5201
hsa-miR-130a-3p	0.092275	0.919941	-0.669096	-1.29996	3.44966	3.66166	-2.02787	-3.34646	0.0510098	3.01298	-0.228063	-1.02621	3.37727	-0.495879	0.671378	0.207494	-2.39595	1.33248	-1.47462	-0.476332	-0.431632	-2.43726	0.189418	0.607668	0.746212	-3.33673	2.83868	-0.244643	-3.18077	-0.308155	-1.11744	3.16901	1.18679	1.6594	0.273446	-0.270294	-2.92925	2.87769	-1.72576	1.02291	3.29774	-0.0300935	3.07835	3.35226	-2.78284	-0.304119	3.76555	3.31844	3.68501
hsa-miR-146b-5p	0.255416	0.919058	-1.41327	-1.5269	2.68784	5.32401	-0.702799	-1.55083	1.0389	1.98363	-0.0617938	-1.1688	3.09047	-0.0816088	0.938117	0.230193	-1.68112	0.217558	0.131492	-1.18222	0.225084	-1.54	0.025952	0.849743	-0.113482	-2.11615	3.05557	-0.629878	-1.26373	-0.336834	-0.307998	2.77377	1.09318	0.880671	0.723737	1.01285	-0.867383	0.885151	0.644956	0.551081	1.17409	-0.64122	2.22314	2.3633	-1.59898	0.187296	3.33524	3.18085	2.30225
hsa-miR-1	1.61629	2.20347	0.0494338	0.617461	1.16759	3.37795	0.108996	-0.094132	0.627406	1.87246	0.261696	0.353115	0.787655	0.617653	2.58129	1.24401	1.13861	1.14349	0.0822669	0.105275	0.548515	-0.224918	0.445025	0.558884	0.537394	0.186685	1.10551	0.731688	0.0795233	0.281004	0.379018	1.88143	0.771811	0.651611	0.706148	0.60963	0.463395	-0.613117	0.182119	-0.358971	1.01228	0.17733	0.57299	1.19266	0.296175	0.775894	1.18158	2.39564	1.42494
hsa-miR-103a-3p	0.338041	1.36827	-1.20773	-1.23824	2.04484	2.69109	-0.7288	-1.48022	0.0923014	1.65259	-0.68497	-1.21995	1.00933	0.397904	1.21813	0.849766	-0.714668	0.00923917	-0.943588	-0.54658	0.571048	-2.6967	0.457721	0.627905	0.0332266	-0.954692	1.71892	-0.0668627	-0.490469	-0.514726	-1.43005	2.04423	0.890285	1.25335	-0.205512	0.412228	-1.43707	1.5045	-0.787166	1.01993	1.58997	-0.00578026	0.825164	1.492	-1.61023	0.320895	1.28964	1.99029	1.90134
hsa-miR-107	0.260894	1.36069	-0.888459	-1.08357	2.1482	3.11678	-0.540252	-1.10619	0.0276267	1.72327	-0.549408	-1.05502	1.05927	0.455243	1.12813	0.689388	-0.544496	0.152234	-0.916111	-0.484004	0.473966	-2.08891	0.552014	0.840959	0.280713	-0.772948	1.96119	0.153971	-0.372203	-0.590491	-1.19183	2.31756	0.974464	1.26108	-0.158387	0.229923	-1.08155	1.24278	-0.575717	0.794892	1.64836	-0.0401053	0.951606	1.92193	-1.48731	0.156656	2.03354	2.36309	2.26822
hsa-miR-10b-5p	-0.505681	-0.22326	-0.774817	-1.19311	0.639368	4.85434	-0.405103	-1.22134	-0.484635	0.101381	-0.810518	-0.894167	0.261863	-0.724096	-0.075411	-0.419106	-1.0577	-0.331772	-0.745963	-1.07101	-0.032092	-1.25135	-0.475369	-0.33457	0.206985	-0.182432	0.56949	-1.13873	-0.994025	-0.37789	0.367909	-0.00116628	2.06397	-0.0386452	-0.484493	-0.116589	-0.184864	0.383442	3.05813	-0.444414	0.0670453	-0.72049	0.0813605	0.134165	-0.66281	-0.0706088	1.42433	1.42927	0.2681
hsa-miR-125a-5p	0.667831	0.611727	-0.598045	-0.749869	1.90666	2.08674	-0.516433	-0.575655	-0.542949	1.56721	-0.362037	-0.22644	1.24239	-0.206614	1.49055	0.278896	-0.988312	0.525122	-0.406102	-0.267215	-0.434252	-0.0235434	0.82972	0.0866035	0.979039	-0.853331	1.37294	-0.252182	-0.648405	-0.288393	-0.415062	1.71411	1.31766	1.46363	0.0488577	0.0915057	-1.01517	1.16122	0.0836993	1.18452	1.41097	-0.259486	1.281	1.18624	-0.788146	0.436252	1.55246	1.64987	1.73438
hsa-miR-130b-3p	-0.277342	0.426561	-0.242176	-0.186705	1.38208	1.33425	0.174522	-0.364435	0.622307	0.733545	0.118815	-0.2951	0.805124	0.0491758	0.373076	-0.000817841	-0.0607015	-0.200285	-0.182856	0.202555	0.445677	-0.425747	0.117115	0.147385	-0.155251	0.267237	0.984709	0.194293	0.0545065	0.0264194	-0.270101	1.03342	0.421106	1.05182	-0.137469	0.338627	-0.401451	0.393692	-0.128321	0.183017	1.14519	0.257067	0.529603	1.3178	-0.229828	0.280417	1.49575	0.942799	1.08578
hsa-miR-132-3p	0.56399	1.61244	-1.12527	-0.861098	1.56638	3.70238	-0.599158	-0.828154	-0.243077	0.812975	-1.18419	-0.761311	-0.23107	0.616081	0.164992	1.2728	0.219441	-0.015703	-0.89862	-0.819097	-0.638647	-1.1234	-0.733457	1.20253	0.736599	-0.401792	1.44214	-0.181431	-0.717465	-0.65697	-0.347319	1.15618	-0.35849	0.78355	-0.309409	2.04449	-0.592521	0.615126	-0.0199315	0.653585	1.11587	-1.56052	-1.16894	2.68882	-0.711704	-0.155002	0.38858	1.17968	2.88375
hsa-miR-136-5p	0.248866	1.53264	-2.40305	-1.77666	2.57126	3.99971	-2.27308	-1.73618	-0.135337	1.11493	-0.419015	-1.36742	1.69796	0.118237	0.772191	0.993582	-0.881744	0.0328795	-1.00008	-1.55024	-1.19005	-2.15072	-1.6474	-0.239025	0.771827	-3.98053	2.0606	0.0917056	-1.50426	-1.38492	-1.26081	2.53349	-0.521525	1.91502	-1.7277	1.83389	-2.46514	2.37225	-0.887336	1.73901	2.14729	-1.0259	2.1859	1.9794	-1.89092	-0.625035	2.67877	2.0741	2.57191
hsa-miR-141-3p	0.769019	0.934924	-0.104728	0.0877631	1.18377	2.12145	0.0459483	0.0173607	0.776673	0.995026	0.2922	0.0894459	1.24975	0.462059	1.1717	0.816366	-0.0786869	0.246691	0.34217	0.0198511	0.783471	0.0122583	0.849879	0.884069	0.464662	0.237453	1.33933	0.352064	0.237679	0.408562	0.49202	1.26981	0.843065	1.22845	0.963692	0.773246	0.0880145	-0.199718	0.31282	-0.163771	1.27455	0.4038	1.03986	1.32618	0.338642	0.818847	1.19048	1.22874	1.71338
hsa-miR-142-3p	-0.793335	0.979787	-1.67506	-3.04651	2.0318	5.25841	-1.46882	-2.72675	-1.21642	3.15404	-1.19504	-2.20863	2.36521	-0.327491	0.362085	0.105886	-2.50323	0.480995	-1.19339	-1.74969	-0.570654	-3.11048	0.0926346	2.33424	0.163616	-4.64951	3.21086	-2.55689	-3.22194	-0.652717	-2.64329	0.158633	1.73617	0.980572	0.95393	0.318528	-2.25247	2.2062	-4.40282	3.34778	1.30225	0.0903138	2.95834	2.84903	-4.93046	-0.579466	4.1637	3.37209	2.96174
hsa-miR-146a-5p	-0.087417	0.870341	-1.08382	-1.32907	2.75302	5.74089	-0.774229	-1.22256	1.69925	2.05853	0.265941	-0.848478	2.81205	0.111696	0.67117	-0.262947	-1.47535	0.387987	0.48874	-1.10369	0.481097	-0.980017	0.40128	0.676592	-0.280312	-1.98933	2.9548	-0.50116	-1.07623	-0.143378	-0.190939	3.33941	1.0643	0.885354	0.905186	1.3958	-0.349448	0.567191	0.74127	0.11883	1.05579	-0.382392	1.82083	1.90873	-1.59067	0.0528564	3.14738	3.47392	2.36104
hsa-miR-147a	0.599609	0.378992	0.0670443	0.185301	0.801883	0.643481	0.299701	-0.262368	0.278091	0.424423	0.748566	0.969611	0.555402	0.465195	0.694394	0.733135	0.0663178	0.40709	0.453703	0.602204	0.259863	0.563048	0.357675	0.642352	0.387605	-0.401691	0.655455	0.709944	-0.346884	0.227865	0.568445	1.02898	0.50994	0.746157	0.0354846	0.505772	0.240618	-0.464218	0.157919	-0.336092	0.492998	0.665088	0.488857	0.600188	1.01922	0.62494	0.31387	0.280735	0.518414
hsa-miR-148a-3p	-0.63796	0.991057	-1.38151	-1.60714	2.25411	4.54188	-0.789264	-2.13021	0.20852	0.283251	-0.0556324	-1.59655	0.72223	-0.675058	0.0775476	-0.479842	-1.30892	-0.679353	0.233433	-1.89541	0.842503	-1.21594	0.987865	0.792187	0.368396	-1.19587	2.74772	-0.104991	-1.47989	0.0326791	0.623911	2.61561	1.61022	0.657897	0.471418	0.143416	-0.572317	0.610755	1.00194	0.667381	1.24882	-1.35756	0.257651	2.56916	-1.9593	-0.0434343	1.00327	2.99419	2.26944
hsa-miR-155-5p	-1.85802	-3.38953	-1.05816	1.31247	-0.966626	0.604418	0.751372	0.0671019	-2.44885	-1.79311	-2.08796	1.79653	-1.50097	-1.38528	-2.47889	-1.92741	-0.455775	-0.192585	-0.44218	0.970853	-2.73973	2.14091	-3.28379	-1.68003	-0.317573	0.919051	-1.21931	-0.174001	-0.911934	-0.274027	0.464026	-2.34599	-2.65026	-1.17268	-1.09038	-1.51249	-0.248405	0.302638	-0.328439	1.28167	-1.70908	-2.53038	-1.10178	0.362784	1.35538	-2.80512	-1.84539	-2.4748	-1.84953
hsa-miR-16-5p	0.384858	2.11066	-0.76506	-1.30665	2.81262	4.50469	-0.95312	-2.33047	-1.39968	3.71649	-0.887027	-0.215288	2.56103	0.304162	1.45243	0.749792	-0.757158	1.7408	-2.73444	-0.199924	-0.136032	-2.18727	0.899567	3.02642	1.55695	-3.65604	3.69441	0.0187329	-3.28621	-0.377038	-2.06987	2.91607	2.33212	1.15409	1.28867	-0.260365	-0.68295	0.691597	-3.48953	1.13539	2.14045	0.748062	2.5399	3.38292	-3.54698	-0.201528	4.07894	3.78237	3.46838
hsa-miR-181b-5p	-0.608818	1.01559	-1.35557	-1.11209	2.85459	2.22255	-1.3439	1.34866	1.27402	1.54183	0.00422331	-0.640345	1.04803	-0.336816	0.202502	0.196192	-1.29689	0.717018	0.0179862	-0.596448	1.30345	-1.93727	1.2917	0.115919	0.507412	-1.46444	2.58373	0.114528	0.466194	-1.27195	-0.764796	2.32037	1.18791	2.9789	0.0935969	0.428347	-2.46748	2.53139	-0.812083	2.0177	2.61506	-1.12598	0.46939	2.65705	-0.890662	-0.529195	2.06963	2.50776	1.70881
hsa-miR-182-5p	0.307631	1.86407	-0.931255	-1.01881	-0.874059	-0.123397	-0.334824	-0.903811	-1.17642	0.807783	-0.395924	0.0392443	-0.585332	-0.230036	-0.424648	-0.0765929	-0.704852	-0.187454	-0.694792	-0.127693	-0.888409	-0.248946	-0.27145	1.6298	-0.161785	-0.759119	0.622881	-0.540289	-0.860644	-0.208565	-0.503805	-0.439574	0.955821	-0.579008	-0.851214	1.66712	-0.89491	0.959158	-1.13441	1.01837	-1.07028	0.261297	NA	0.228537	-0.359049	0.516737	-0.38769	-0.112178	-0.198881
hsa-miR-182-3p	0.0574421	0.226634	0.0787872	0.0885127	0.11305	0.185185	0.23864	0.133608	0.031449	0.0390691	0.0453509	0.0602199	-0.0115674	0.0830008	0.0125187	-0.037293	-0.136719	-0.0890714	0.0333046	0.214623	-0.0774959	0.0698105	0.064109	0.0278644	0.0774885	-0.0774421	0.127441	-0.117774	-0.017821	-0.0132409	0.10535	0.178546	-0.00887055	0.0396885	-0.0337478	0.385091	-0.0750553	-0.00180658	0.204764	0.167391	0.0486209	0.0863657	0.424032	0.089412	-0.0170354	0.0505547	0.0493177	-0.0762598	0.0967914
hsa-miR-183-5p	0.0298994	0.35262	-0.255207	-0.342786	0.303728	0.316384	-0.281789	0.735674	0.00930548	0.0470034	-0.158191	-0.149409	-0.0326532	-0.349925	-0.002335	-0.386615	-0.0478192	0.0681937	-0.441043	-0.345884	0.487025	-0.389111	0.251345	0.749242	0.532903	1.54501	-0.171024	-0.719601	0.813491	-0.164103	-0.426013	0.328302	0.16165	0.0222343	0.0952426	0.66029	-0.648646	0.417873	-0.33501	0.474956	0.697263	-0.314424	-0.39551	-0.140402	-0.309345	-0.161028	0.561449	0.71064	0.524949
hsa-miR-191-5p	0.232662	1.06496	-0.753295	-0.556284	3.00959	4.2351	-0.324314	-0.697027	0.85259	2.28624	0.331663	-0.332979	2.0605	0.45823	1.04047	0.378478	-1.06179	0.500737	0.379676	-0.4679	1.20427	-1.13803	0.915134	1.65946	1.08837	-1.31588	2.58404	0.0654037	-0.507997	-0.249437	0.141332	2.27234	1.53197	2.23867	0.505901	0.81456	-1.1299	1.34693	-0.0686384	1.08661	1.5205	-0.274406	1.39166	2.57475	-0.451365	0.654844	2.41884	2.901	2.50546
hsa-miR-193a-3p	-0.36871	-0.675641	-1.23892	-1.19708	2.6246	4.25209	-1.29474	-1.93771	-0.724572	1.80419	-1.31669	-1.45489	4.82567	-0.192692	0.949338	0.218092	-2.25254	-0.454139	-0.990952	-1.41117	0.0343538	-2.12995	0.164226	0.0348744	-0.103225	-2.49372	1.71714	-2.17654	-1.5303	-1.03827	-1.26534	-0.160138	0.592094	2.2778	1.15257	0.132849	-2.63157	2.53001	-0.959377	3.03194	2.0449	0.194044	4.37922	1.58362	-2.02131	0.583496	3.84427	2.91056	3.30726
hsa-miR-193b-3p	0.276735	-1.17023	0.521052	0.260919	0.802439	-0.733662	1.45548	0.215322	-0.246704	0.860525	0.0015192	-0.2743	0.356937	0.608795	0.47774	0.194819	-0.408482	0.185642	0.262552	0.438922	-0.298541	-0.537056	-0.11114	-0.919947	0.356605	0.451118	0.156667	-0.46165	0.0201828	0.419145	0.84189	0.095332	-0.315194	0.273869	0.0561929	-0.246596	-0.00603134	0.123756	0.958001	-0.232573	0.779323	1.07347	-0.490017	-0.565253	-0.378365	-0.909261	0.180815	0.550462	0.456382
hsa-miR-194-5p	0.528849	0.85169	-0.646822	-1.02276	1.0618	2.79383	-0.558675	-0.740029	-0.012393	1.08161	-0.245388	0.0643192	1.08126	0.271703	0.540493	0.483614	-0.802324	0.605052	-0.322126	-0.186098	-0.069289	-0.468411	0.597355	1.733	0.674959	-0.976954	1.52459	0.111074	-0.621642	-0.0878923	-0.307309	1.43993	0.623156	1.26325	-0.020155	0.52782	-0.762866	0.89391	0.138682	0.883998	1.14933	0.530861	-0.0896741	1.32301	-0.216095	0.45921	0.0877741	1.54188	1.89922
hsa-miR-196a-5p	1.04465	1.36746	0.600448	0.719836	1.5932	1.61591	0.722924	0.713152	1.20919	1.28999	0.748597	0.742051	1.24403	0.817747	1.47165	1.28096	0.502951	0.908349	0.876201	0.637644	1.24787	0.472956	1.25188	1.40418	1.10264	0.89127	1.53606	0.665427	0.762307	0.534525	0.65434	1.3641	1.26737	1.56367	0.882834	1.2395	0.742926	-0.809089	0.827048	-0.707887	1.40131	0.838585	1.04968	1.28097	1.1964	0.962959	1.31478	1.24683	1.20162
hsa-miR-199a-3p/hsa-miR-199b-3p	-0.743739	-0.601488	0.694011	-3.28808	0.670332	6.37951	-2.21615	-3.6652	-1.95557	0.619457	-2.2993	-1.72676	-0.650127	-1.35771	0.0846056	-1.61327	-2.11678	0.144585	0.311649	-1.98994	-1.57336	-3.79481	-1.39607	0.202922	-0.56313	-3.05143	0.693852	-2.11781	-3.10482	1.12463	0.755123	0.48513	-0.900165	-1.14558	1.11568	-1.6732	-0.788864	0.782895	1.41706	-0.537608	-0.235508	-2.5664	-0.142336	0.709463	-3.6733	-1.54064	1.83836	0.875735	0.348666
hsa-miR-19a-3p	-0.397217	1.37357	-1.32683	-1.76418	2.68785	4.15776	-1.88441	-0.80637	0.256738	2.6106	-0.607724	-1.75055	1.93117	-0.474099	1.01324	0.163398	-1.74171	0.530808	-0.967892	-0.984608	0.600906	-3.58849	0.866515	2.34313	0.240048	-1.4964	2.93962	-0.462326	-1.67706	-0.911256	-1.76235	2.43681	1.96177	1.72487	0.16355	0.361745	-1.90549	1.84445	-2.18353	2.07785	2.73187	-0.844544	2.00271	2.92247	-1.95717	-0.0517272	3.09352	2.90177	2.99876
hsa-miR-19b-3p	-0.4493	1.12273	-1.34717	-1.84754	2.5784	3.68244	-1.67689	-0.667781	0.453323	2.46946	-0.12452	-1.56334	1.8527	-0.367442	0.96317	0.106673	-1.8424	0.350961	-0.510759	-0.87844	0.677912	-3.18311	0.59595	2.23022	0.113764	-1.13427	2.71214	-0.44294	-1.53819	-0.92562	-1.11867	2.17892	1.62385	1.75741	-0.0309945	0.444206	-2.12153	2.15032	-1.85139	2.32056	2.43682	-1.14613	1.88781	2.65708	-1.55191	-0.104498	2.97753	2.73525	2.73306
hsa-miR-203a	0.297011	1.08833	-0.641946	-0.742053	0.849859	1.63937	-0.828313	-0.581036	0.238792	0.446471	-0.518009	-0.340408	0.950347	-0.281358	0.718706	-0.0811885	-0.465766	-0.482769	-0.599299	-0.814168	0.479145	-0.587342	0.573708	-0.15563	-0.763622	-0.635846	0.710269	-0.0934723	-0.616517	-0.515361	-0.379205	0.771728	0.279937	1.37296	0.00336741	-0.341766	-0.704638	0.731616	-0.659929	0.556972	1.48194	-0.614712	-0.241269	0.40653	-0.624568	0.0775514	1.16502	1.28253	0.926056
hsa-miR-204-5p	1.44746	0.269737	-2.20081	-0.111519	0.318116	2.28867	-0.441579	-0.952933	0.815984	-1.01358	-1.41181	-1.80283	0.251061	-0.693791	3.66129	-0.0548053	-1.30101	-2.014	-0.453819	-2.33684	1.96492	-1.81698	2.78795	-1.37133	1.48301	-0.325874	0.404096	-0.716303	-0.633482	-0.52551	-0.459036	2.8818	0.678286	2.57295	-0.855662	0.7507	-1.44958	1.5598	-0.438106	1.55304	2.48611	0.297892	0.803779	1.70705	-1.5259	0.657797	0.613863	1.11829	-0.141976
hsa-miR-206	0.405468	0.0605664	0.093096	0.327469	0.0288786	-0.39925	0.130954	-0.248917	0.202194	0.104201	0.554236	0.857962	0.107822	0.430073	0.0708485	0.342201	0.514376	0.212373	0.449123	0.36978	0.290678	0.726732	0.103146	0.402744	0.105903	-0.570739	-0.0108953	0.619707	-0.468988	0.166998	0.4494	0.0262985	0.0269408	0.431576	-0.231142	0.271024	0.286415	-0.313513	0.122597	-0.289892	0.0448686	0.48034	0.982908	-0.127043	0.799963	0.195455	0.312411	-0.114615	0.123074
hsa-miR-211-5p	0.964879	0.266524	-0.987803	0.180991	0.46695	1.68066	-0.0955731	0.159113	0.603199	-0.355872	-0.696419	-0.693948	0.210381	-0.527126	2.75126	-0.00696659	-0.989811	-0.953444	-0.444622	-1.3256	1.61763	-0.984455	2.22245	-0.332671	0.959792	0.568697	0.581015	-0.42594	0.0106876	-0.248321	0.0254718	2.26966	0.466362	1.8938	-0.397947	0.415083	-0.206647	0.233068	0.257611	0.827623	1.75272	0.0313667	0.416152	1.11456	-0.875138	0.49644	0.733434	0.807019	0.28911
hsa-miR-181a-3p	0.050154	1.42614	-1.13328	-1.35276	2.22093	2.35932	-1.49514	-0.599063	0.580187	1.38135	-0.275893	-0.96017	0.218947	-0.394316	1.23845	0.217194	-1.23395	0.812596	-0.905517	-0.672552	0.564055	-2.15234	1.28312	0.572246	0.992633	-1.34235	1.90595	0.197821	-0.677235	-0.173074	-0.595622	2.59469	1.42507	1.85309	0.237818	-0.0966837	-1.47531	1.81339	-1.05194	1.19032	2.27459	-0.983748	-0.431014	2.88105	-1.72157	-0.469335	0.724597	2.22381	1.90208
hsa-miR-214-3p	0.618767	-1.26721	0.0395742	-0.169473	0.298023	2.85184	0.974966	-0.294583	-1.30282	0.214114	0.190264	0.494061	0.33802	0.415453	0.23482	0.324855	-0.584311	0.447083	0.367194	0.529624	-1.46381	-0.218572	0.159637	-0.109294	0.347289	-1.07071	-0.135969	-0.167783	-0.597984	0.227637	0.0483226	-1.06535	-0.585394	-0.426656	-0.359559	0.38601	-0.974993	1.04291	0.591859	0.561659	-0.484633	1.3776	-0.548083	-0.431119	-0.402722	0.612921	0.451221	0.214646	-0.280505
hsa-miR-218-5p	2.32989	3.28404	-3.32382	-1.48137	1.26629	1.18349	-1.69855	-1.14988	-1.24601	0.743014	-1.59804	-1.32048	-0.599322	1.528	2.64976	2.42892	0.498647	-1.12533	-2.16937	-1.20248	-0.528391	-3.0619	-1.0829	-1.61996	1.52491	-1.67882	0.671827	1.31947	-0.27699	-1.23833	-0.976213	3.16008	-0.336548	2.14346	-0.918461	0.835823	-1.87947	2.10152	0.0891573	1.2148	0.455642	-1.42807	-0.283389	1.3562	-2.27539	-0.464189	0.835938	1.81898	1.70667
hsa-miR-22-3p	0.00695004	0.884986	-1.53587	-1.33669	2.50993	3.52185	-1.12305	-1.14255	0.446573	2.2964	0.174525	-0.650865	2.20764	0.415811	1.21731	0.323071	-0.804205	0.296716	0.570411	-1.48988	0.987336	-1.09658	0.579065	0.979123	-0.105844	-2.49881	2.32403	-0.587435	-0.783295	-0.9553	-0.39879	1.86889	1.0933	2.8911	0.715857	1.65499	-0.825226	0.803582	0.907842	1.49421	2.08016	-0.196441	1.97814	2.07576	-1.72592	0.453981	3.57234	2.38793	2.77542
hsa-miR-221-3p	0.494172	1.11687	-0.741918	-2.16944	2.91057	4.67552	-1.39772	-1.4417	-1.14101	2.52959	-0.867255	-1.14764	2.18903	-0.0621265	0.04878	0.915086	-1.14973	1.04426	0.131405	-0.844649	-0.859784	-1.22031	-1.26391	0.154591	-0.902172	-3.35024	2.79587	-0.656659	-1.63829	-0.225156	-0.845916	1.31068	-0.819361	0.657276	-0.410498	1.08769	-1.53695	1.54836	-2.85992	1.98955	1.62639	0.0359168	2.50233	2.92429	-3.0039	0.0640524	4.8222	3.03193	1.62871
hsa-miR-222-3p	0.375542	0.682543	-0.979393	-1.84297	2.84803	3.98528	-1.04608	-1.05675	-1.13818	2.42045	-0.724958	-0.80713	2.23985	-0.128715	-0.130122	0.497428	-1.31517	1.25719	0.435757	-0.392705	-1.20896	-0.82342	-1.50026	0.373529	-0.694095	-3.04877	2.93659	-0.864359	-1.59549	-0.509356	-0.97675	0.96429	-1.45186	0.774789	-0.776719	1.25983	-1.53471	1.6201	-2.48362	2.05242	1.74411	0.0126984	2.41118	2.89782	-2.32252	0.158728	4.92245	2.89744	1.34396
hsa-miR-223-3p	-0.608452	1.18646	-0.412181	-1.17301	2.23771	5.68056	-0.231275	-0.996381	-0.0947645	3.07424	-0.50886	-1.79574	1.69467	-0.132475	0.508991	0.171637	-1.37318	0.0661329	-0.215704	-0.981494	0.725153	-2.85746	1.03558	3.3586	1.4141	-2.25094	2.96789	-1.64008	-1.01813	0.0630359	-1.12972	0.0889828	1.3301	1.55637	1.21255	0.0602662	-0.989833	1.04914	-2.75089	1.9901	1.7622	-0.00447111	1.39503	2.77752	-3.27155	0.389403	3.98237	3.9454	3.15877
hsa-miR-299-3p	-1.25266	-0.776461	1.53499	1.03249	0.0928184	1.13189	-0.655119	-0.524617	-0.970929	-0.254167	-1.1144	-1.4599	0.153163	-1.36035	-0.812119	-1.48595	1.67345	-1.17799	0.352571	-0.373075	-0.733756	-1.5817	-1.54615	-1.20811	0.13982	1.43135	-0.574543	-0.625748	-0.510765	0.711355	-0.87867	-0.228056	-1.0973	-0.512155	1.1557	-0.778383	2.02661	-2.09052	-0.633417	-1.46334	-0.487199	-1.55826	-0.895961	-0.163105	-0.103887	-1.27374	-0.538551	-0.770983	-0.753995
hsa-miR-299-5p	-2.0249	1.78326	-1.09809	-0.142617	-0.0482484	1.11496	-2.11378	-0.0682596	3.45959	-0.294098	-0.520689	-1.84962	-0.624679	-0.18912	-1.42202	-1.24462	1.41489	-1.10754	-0.50353	-1.21479	2.72614	-1.81841	0.361413	-0.235839	-1.13967	3.08248	0.564869	0.246476	1.5718	-0.420445	-0.755506	0.704414	0.0916205	-0.194181	0.612622	-0.584049	-0.0410561	0.111459	0.141717	-1.4355	-0.117322	-1.57374	1.0611	1.13432	-0.355384	-1.10298	0.588923	-0.306115	0.385948
hsa-miR-29b-3p	1.20846	1.65695	-2.55394	-1.4817	1.97692	3.1276	-1.1215	-1.07654	-0.41897	1.94213	-0.749587	-0.588513	1.43729	0.766896	1.96364	1.31069	-1.08511	1.08997	-2.01107	-1.04234	-0.144016	-1.64864	0.312366	-0.0440885	0.569231	-3.59611	1.9164	0.135292	-1.37972	-1.63971	-2.55456	2.61255	1.47733	1.16872	-0.188394	0.122737	-2.32215	2.15469	-3.30105	3.08003	1.60236	0.0914705	1.61817	1.63092	-2.6007	0.759346	2.88285	2.37427	2.62238
hsa-miR-29c-3p	0.988634	1.50069	-2.29802	-1.44411	2.19827	3.52022	-1.11803	-0.767945	0.403468	2.07385	-0.505108	-0.716841	1.71479	0.620513	1.93575	0.782116	-0.871881	0.485598	-1.18237	-1.05106	0.188015	-1.37686	0.553693	0.0227028	0.661033	-3.09148	2.13191	0.150993	-0.947037	-1.43474	-1.89481	2.57559	1.39949	1.82122	-0.185793	0.708917	-1.90476	1.79892	-2.77442	2.83915	1.69291	-0.20593	1.70692	1.57996	-1.97213	0.93869	3.043	2.52756	2.72227
hsa-miR-302b-3p	0.42606	0.60036	0.232676	0.320295	0.468185	0.533388	0.257736	0.141834	0.346773	0.648937	0.364813	0.180237	0.318231	0.293371	0.634724	0.548554	0.162889	0.265901	0.0675001	0.0737481	0.31296	0.0399724	0.39489	0.44526	0.471898	0.127115	0.391116	0.362539	0.241537	0.368595	0.234091	0.335103	0.679088	0.437409	0.497548	0.354444	0.193357	-0.368653	0.22639	-0.243407	0.421792	0.252737	1.089	0.412265	0.290303	0.482755	0.269845	0.697578	0.640521
hsa-miR-302c-3p	0.871717	0.705849	0.35278	0.571692	0.705044	0.617098	0.4909	0.500598	0.39464	0.739609	0.248247	0.391509	0.408297	0.53555	0.87861	0.568591	0.194623	0.590636	0.61269	0.587422	0.500183	0.46033	0.568329	0.461768	0.661819	0.299486	0.472597	0.479383	0.348588	0.374679	0.318202	0.649726	0.389991	0.466063	0.306004	0.234003	0.313388	-0.810202	0.428332	-0.386672	0.484653	0.392297	0.371772	0.49286	0.787219	0.420367	0.492307	0.638942	0.603969
hsa-miR-302c-5p	-1.26699	-0.0121762	-0.578517	-0.438335	-0.24146	-0.0781525	-0.668394	0.601404	0.626183	-0.914627	-0.228844	-1.03914	-0.359327	-0.50366	-0.659683	-1.10501	0.175024	-1.35941	-0.285658	-0.754553	0.750952	-0.767361	-0.128148	-0.726633	-0.774423	1.14802	-0.00601126	0.0467457	1.12835	-0.725599	-0.784435	-0.378152	0.0787925	0.353142	-0.139972	-0.515806	-0.060593	0.0383805	0.300638	-0.270144	0.178495	-1.13356	-0.79836	-0.218532	0.115677	-1.09046	0.243673	-0.102568	-0.291231
hsa-miR-31-5p	1.76072	0.341801	-1.00137	-0.89197	0.45649	4.63447	0.387567	-0.600705	-0.64463	0.89014	-0.517855	-0.424084	1.83762	0.242634	0.882465	0.658658	-0.902851	-0.372863	-0.733561	-0.66175	0.0541423	-0.46356	-0.449469	0.868954	-0.608545	-0.903018	0.621197	-0.993591	-0.463669	-0.404903	-0.531319	1.38578	-0.349319	0.683916	-0.545958	3.95575	-0.317893	0.387465	-0.957032	0.956063	0.271068	-0.482342	0.672716	0.319285	-0.888977	-0.0429632	0.563396	1.93151	0.376411
hsa-miR-32-5p	0.554493	1.81128	-0.227319	-1.09785	2.48742	5.45771	-0.872778	-1.48082	-0.852131	3.10175	-1.16017	-0.69022	2.2068	0.149294	1.342	0.933932	-1.14428	1.19039	-2.49915	-0.54511	0.12391	-1.90897	1.94464	0.889966	0.780933	-2.39608	2.5186	-0.184311	-2.17678	0.315968	-1.35252	3.79902	3.27802	0.816153	1.8873	-1.12201	-1.43341	1.32935	-1.98426	0.765999	3.52226	0.498783	1.398	3.54646	-2.63957	0.0432164	3.33032	3.8339	4.13817
hsa-miR-325	0.214386	0.0745737	0.411191	0.675221	0.772537	0.747197	0.368161	0.373786	-0.0535586	0.169527	0.158162	0.352297	0.517569	0.139438	0.455953	0.306111	0.277976	0.0142274	0.473437	0.249164	0.0799241	0.747369	0.0826392	0.159488	-0.0264132	0.39467	0.471006	0.155256	0.275899	0.24559	0.666799	0.660683	0.417455	0.648896	0.355545	0.290309	0.472622	-0.516146	0.739547	-0.294656	0.592849	-0.11585	0.568726	0.344285	0.5676	0.257935	0.857628	0.131885	0.622471
hsa-miR-329-3p	0.782468	1.96868	-1.34489	-1.10543	1.55116	3.81355	-0.708694	-0.657324	0.315739	0.684833	-0.397716	-0.50085	0.147671	0.839012	0.886219	1.48039	0.228549	-0.127765	-1.05587	-0.667973	-0.480054	-0.837964	-0.729834	-0.517338	0.558034	-0.955153	0.671454	0.595125	-0.195672	-0.141622	-0.730095	2.44273	-0.531048	1.09064	-0.676273	1.9744	-0.516915	0.579498	-1.11516	0.628678	1.51651	-0.202362	-0.402191	1.50807	-1.13867	-0.0447592	0.205615	0.573537	1.92196
hsa-miR-330-3p	-1.42491	0.985199	-1.16177	-1.01786	-0.0999368	-0.909584	-0.94396	0.249234	2.65709	-0.655924	0.079173	-0.889694	-1.28932	-0.0901429	-1.30931	-1.3424	-0.719924	0.207141	-1.027	-0.805268	2.86609	-0.95416	0.00229488	-0.285627	-0.792092	-0.146066	-0.583193	0.0682495	0.748688	-1.42092	-0.968579	0.597699	-0.431673	0.387226	-0.948674	-0.718754	-1.37308	1.30261	-0.0117438	0.632836	-0.27026	-1.14185	-1.50416	-0.427494	-0.92584	-1.72888	-1.15147	-0.367994	-0.281095
hsa-miR-335-5p	0.346893	1.31556	0.744142	-0.558654	3.51679	5.00483	-1.10677	-3.2781	-1.57407	2.43789	-1.2493	0.186072	0.584834	0.199863	0.233447	0.501367	-1.24381	0.865803	-1.55109	-0.190408	-0.715352	-0.923617	-0.241924	0.146902	1.61218	-3.08611	2.90759	-0.479691	-2.3041	0.0833712	-0.719624	2.22329	0.764845	0.263957	0.270047	-1.50474	-2.04907	2.04249	-2.74405	2.07076	2.40356	-0.287886	0.0759159	2.78138	-1.1596	0.0163368	4.11896	3.95682	3.04851
hsa-miR-34b-5p	1.23293	0.188118	-1.66255	-1.14223	2.32149	4.27917	-0.36982	-1.57738	0.488123	2.17764	-0.575273	-0.560542	1.77247	-0.322878	1.21478	0.632259	-2.29418	0.608954	-1.33973	-0.504775	0.16127	-1.31079	-0.178461	-0.0388706	-0.156311	-2.25642	1.69529	-0.980681	-1.6537	-0.896229	-1.23172	1.80525	-0.0993151	0.603514	0.0403762	0.209816	-1.60602	1.52812	-1.27596	1.86698	1.72208	0.357557	1.04918	1.84309	-1.84463	0.18627	3.37929	3.04889	3.03444
hsa-miR-34c-5p	1.66604	-0.0628491	-0.450968	-0.597584	0.691324	2.79935	-0.0378865	-0.36631	-0.383564	0.93116	0.129135	0.491786	0.490685	0.352417	1.0463	1.23208	-0.425307	0.481652	-0.16922	0.0332976	-0.322935	0.23647	0.391687	0.236761	-0.0356652	-1.01312	0.791178	0.247994	-0.597023	0.0610026	0.0145559	0.623106	0.296466	0.142586	0.505394	0.602057	-0.660469	0.569829	-0.412447	0.386842	0.435256	0.628006	0.636738	0.521797	0.612789	0.615537	1.18193	1.43907	2.86694
hsa-miR-363-3p	0.530072	1.73269	-0.274153	-1.25579	2.93712	3.0582	-1.20353	-1.24368	0.566001	2.24179	0.0151712	-0.369006	0.8347	-0.0691536	2.22031	0.367698	-0.918051	1.01221	-0.980064	-0.664704	0.842333	-1.73511	-0.189041	1.60611	-0.203383	-0.539718	2.39989	0.592595	-0.261265	0.432805	-0.891536	3.37839	1.97796	0.575838	1.1907	0.0971807	-1.45601	1.5872	-1.77656	1.25045	2.74542	-0.508523	0.6351	2.49204	-1.80083	0.268789	1.45713	3.44807	2.78049
hsa-miR-365a-3p/hsa-miR-365b-3p	0.0142594	1.11323	-1.80445	-0.636681	2.38473	2.07473	-0.45113	1.56229	0.507507	1.58117	-1.0968	-0.772357	2.83743	0.357831	1.56304	1.01806	-1.14798	-0.588546	-1.66876	-1.05357	1.17098	-1.31256	1.44068	-0.209347	0.291363	0.327941	1.34674	-0.280319	1.23717	-1.04701	-0.86445	2.44184	1.86568	2.80023	1.40978	-0.252437	-1.46073	1.51379	-0.560473	1.51584	1.97621	0.154253	2.68346	1.22908	-0.387919	0.129203	2.98463	2.70771	2.81909
hsa-miR-371a-3p	-0.593956	-0.206072	0.257802	0.28278	-0.284007	-0.496451	-0.523995	0.160891	-0.163978	-0.427423	-0.264425	-0.589812	-0.525901	-0.722844	-0.597254	-0.672145	0.189312	-0.613144	-0.171289	-0.61348	-0.122095	0.616346	-0.754347	-0.32521	-0.644765	0.722906	-0.305369	-0.185194	0.289353	-0.0722171	-0.115068	-0.334974	-0.154896	-0.418283	0.0316108	-0.416607	0.464997	-0.44138	0.576627	-0.521256	-0.363774	-0.901862	-0.221372	-0.189767	-0.231583	-0.483985	-0.227137	-0.5674	-0.382272
hsa-miR-372-3p	0.130857	-0.675599	-0.0805451	0.442858	-0.440322	-0.563346	1.52911	-0.301369	-0.45467	-0.801	0.219575	-0.221494	-0.150778	-0.245617	0.0920662	-0.350243	-0.715578	-0.504486	-0.50845	0.538168	-0.598186	-0.598452	-0.400194	-0.597518	0.285597	0.162946	-0.501739	-0.598174	0.0634033	0.231945	0.257934	-0.571539	-0.470108	-0.585106	-0.528931	-0.0623776	-0.554222	0.597865	-0.318763	0.431708	-0.745303	0.355363	-0.607767	-0.543456	-0.226837	0.133462	-0.388936	-0.685734	-0.508817
hsa-miR-373-3p	0.636876	0.880625	0.290949	0.319005	0.726974	0.732854	0.281218	0.630245	0.757669	0.832127	0.498475	0.406491	0.819331	0.496359	0.784745	0.913384	0.280005	0.529258	0.584917	0.437689	0.755092	0.468009	0.63683	0.676462	0.595272	0.366362	0.755879	0.59524	0.36153	0.323181	0.380132	0.881802	0.677327	0.840156	0.526787	0.7198	0.527366	-0.38092	0.515783	-0.514996	1.01794	0.519337	0.843887	0.862965	0.680421	0.615846	0.733297	0.73382	0.751843
hsa-miR-377-3p	0.60322	1.64784	-1.90073	-1.94353	2.79751	4.84482	-1.29795	-1.14838	0.235278	1.25113	-0.105718	-0.776489	1.77688	0.47223	0.765879	0.926147	-0.749729	0.358032	-0.653802	-1.13833	-0.691048	-1.42923	-0.629969	0.413424	0.629288	-1.31822	1.97795	0.332181	-0.644934	-0.647608	-0.990017	3.06283	-0.279943	1.85667	-1.14755	2.41927	-2.0019	2.06377	0.0686787	1.54007	2.29328	0.0440097	1.31539	2.15892	-1.87948	0.251876	2.00311	1.84704	2.26383
hsa-miR-378a-5p	-0.471638	-0.32956	0.368983	-0.227376	0.245484	0.003791	-0.229946	0.11362	0.0447321	-0.0789694	0.0623317	0.0507846	-0.40913	-0.461944	-0.399509	-0.610514	-0.180453	-0.246387	0.570023	-0.0651985	-0.442721	0.235892	-0.523298	0.0244164	-0.241071	0.0250467	0.0498258	-0.437349	0.123675	0.109679	0.464848	-0.106255	-0.755611	-0.0938654	-0.163051	-0.380552	0.0873742	-0.041966	0.429171	-0.340452	-0.422577	-0.388472	0.150107	-0.0621969	-0.137771	-0.518721	-0.321215	0.282048	-0.353252
hsa-miR-379-5p	0.957976	2.34024	-2.00094	-1.34123	2.96394	5.30865	-1.25126	-1.93174	-0.195386	2.09005	-0.695458	-0.421149	1.23755	0.688723	1.33396	1.51554	-0.277454	0.871156	-1.7115	-0.881747	-0.819342	-0.935606	-0.904174	0.240676	0.473904	-1.47118	1.91723	0.631312	-1.48711	-0.634821	-0.970786	3.25839	-0.319975	1.3059	-0.870297	1.50412	-1.30998	1.50652	-1.62963	1.31819	2.23772	-0.0565621	-0.0780046	2.62549	-2.17274	-0.243795	1.34451	2.83708	2.85432
hsa-miR-410-3p	0.355812	2.0371	-0.851367	-0.84962	2.1664	3.53639	-0.853596	-0.540299	0.857042	0.645911	-0.125578	-0.583639	0.181954	0.832915	0.814494	1.47911	-0.181157	-0.420625	-0.544306	-0.925918	-0.285064	-0.761512	-1.15968	-0.650573	-0.0125262	-0.695347	0.988881	0.429065	-0.356287	-0.566799	-0.465282	2.43669	-0.737325	1.59046	-0.437094	2.02547	-0.307499	0.388048	-0.225029	0.333531	1.53902	-1.19708	0.20679	1.38933	-0.917484	-0.0376392	0.121258	0.835941	1.38981
hsa-miR-422a	-1.88355	-0.256919	-0.938245	-0.235107	0.498493	1.08769	-0.0491898	2.63264	1.35879	-0.929461	-0.655797	-1.64984	-0.564484	-0.396342	-0.683668	-1.68642	1.47622	-1.4331	-1.28532	-0.897179	1.03706	-1.61003	3.23965	0.767816	-0.62515	1.51175	-0.496024	-1.56451	1.79679	-0.787947	-1.19453	-1.8342	3.34414	1.41021	1.32472	-0.502372	-1.09338	1.14809	-1.67359	1.38595	2.2469	-1.50611	0.32345	-0.691849	-1.15007	-0.476394	1.98701	3.11895	1.08387
hsa-miR-425-3p	-1.25743	-0.809598	0.010734	0.164939	-0.382576	0.102111	-0.70001	0.729009	-0.743881	-0.751527	-0.389015	-0.301518	-0.82641	-0.964675	-1.04576	-1.18747	0.373637	-0.856574	0.0844133	-0.385613	-0.734433	0.0589541	-1.23971	-0.46137	-1.18171	1.34717	-0.928272	-0.278514	1.08947	-0.311129	-0.0405165	-0.54311	-0.988406	-0.720278	0.00224237	-1.13387	0.644421	-0.646548	0.877086	-0.694432	-1.13869	-1.32404	-1.41275	-0.761056	0.124444	-1.66551	-1.3854	-0.993914	-0.915848
hsa-miR-432-5p	0.485884	1.39574	-0.345242	-0.363965	2.24892	2.84697	-0.420022	-0.420952	0.799227	1.05866	0.0748704	0.161405	0.684013	0.584416	0.680121	1.22406	0.233067	0.397244	-0.11067	-0.0514107	-0.0446311	0.0997686	0.0418198	0.161519	0.605478	-0.441704	1.04028	0.788588	0.0317485	0.181836	0.252307	2.11586	0.0667113	1.17131	-0.173137	1.99353	-0.046686	0.250482	0.286851	0.0332714	1.5849	0.294063	0.508958	1.75866	-0.161956	0.667776	0.988422	1.5491	1.18051
hsa-miR-448	-0.22814	-0.261175	-0.0369958	-0.0581965	-0.401481	0.127321	-0.244637	0.0135268	-0.479906	-0.383824	-0.101137	0.291225	-0.439829	-0.219269	-0.387781	-0.0779869	-0.144746	-0.230844	0.0975818	0.0465315	-0.615375	0.696727	-0.640755	-0.148301	-0.318342	-0.358924	-0.443916	-0.121047	-0.0573958	-0.0502596	-0.0771513	-0.0458184	-0.248226	-0.453726	-0.410003	-0.421632	-0.0388737	0.180058	0.0192947	0.275665	-0.403789	-0.46339	-0.250684	-0.408738	0.256823	-0.346009	-0.290554	-0.411095	-0.235168
hsa-miR-489-3p	-0.712917	0.279629	0.141188	0.00431515	0.225433	0.966261	0.11254	-0.631818	0.651218	0.382447	-0.0620798	-0.215191	-0.19484	0.419269	-0.197382	0.369113	0.66721	-0.237327	-0.103104	-0.0140358	0.975058	0.226637	0.0460991	0.315091	-0.212249	1.67625	0.323418	0.0283496	0.357638	-0.0558394	-0.245037	-0.0923959	0.285683	0.123836	0.49658	-0.236291	0.345445	-0.318862	1.09677	-0.35306	0.105562	0.541727	-0.438928	0.234905	-0.173957	-0.592512	0.474603	0.541641	0.244373
hsa-miR-502-5p	0.406762	-0.524495	0.0251484	-0.0618094	0.0153256	0.566825	0.0418177	0.198314	-0.366056	-0.0387678	0.237625	0.51762	-0.113817	-0.0439564	-0.00378105	0.30737	-0.0893918	0.0705353	0.10748	0.262887	-0.274202	0.412668	0.110631	-0.0124437	0.0362184	0.381053	-0.146797	-0.0873304	0.325586	0.0353894	0.087526	-0.277668	-0.139998	0.23851	-0.0790785	0.0329351	-0.12397	-0.0149985	-0.210242	0.194831	0.0567057	0.31229	-0.267738	-0.105602	0.376193	0.280229	0.0311646	0.304094	0.0914478
hsa-miR-506-3p	0.107074	-0.71511	-0.120981	-0.139393	0.04025	0.208481	0.27476	-0.12694	-0.711845	-0.00412039	0.00753468	0.285221	-0.0819605	-0.0384806	-0.00559127	0.168964	-0.534476	0.126451	0.0583372	0.241309	-0.449456	0.176617	-0.118436	0.388784	0.679481	-0.231923	-0.119037	-0.197049	-0.21699	0.0603005	0.050533	-0.209371	0.062872	-0.115459	-0.351908	0.504945	-0.674185	0.582423	-0.505926	0.577645	-0.0920902	0.348684	0.0425553	0.203184	-0.0321761	0.162675	0.0622788	-0.169197	-0.029475
hsa-miR-507	0.496773	0.43561	0.251197	0.287565	0.619611	0.366877	0.528309	0.450288	0.355675	0.342386	0.301013	0.367435	0.481837	0.407289	0.477238	0.445079	0.216173	0.353457	0.280977	0.285965	0.346538	-0.193224	0.322682	0.324039	0.360912	0.140797	0.475036	0.358895	0.15933	0.357292	0.375635	0.505558	0.680679	0.394985	0.373497	0.459965	0.394979	-0.47884	0.257122	-0.284247	0.581569	0.357676	1.07256	0.480424	0.395819	0.3067	0.387492	0.316742	0.332907
hsa-miR-508-3p	1.18306	1.28601	0.56342	0.574487	1.11731	1.02778	0.6507	0.630816	1.05512	1.11005	0.570132	0.770829	1.06073	0.872223	1.38165	1.22861	0.638149	0.817737	0.521696	0.692228	0.857327	0.563155	0.898964	1.0896	0.871832	0.577804	1.33675	0.889417	0.620158	0.510155	0.598125	1.50853	0.889055	1.22235	0.805233	0.908183	0.62271	-0.794865	0.706126	-0.731534	1.63943	0.764218	1.70371	1.33552	0.828116	0.996413	1.30522	0.787802	1.26849
hsa-miR-509-3p	1.56508	0.798868	0.286055	0.446547	0.947278	0.782487	0.362871	0.396237	0.672262	0.805545	0.4001	0.568177	0.758267	0.775106	1.19521	1.26378	0.391845	0.300371	0.368047	0.292621	0.813439	0.355858	0.892741	0.952962	0.886874	0.615108	0.879837	0.594847	0.264684	0.278461	0.525847	1.29245	0.733066	0.963844	0.568316	0.529288	0.401947	-0.463563	0.380896	-0.399175	1.13425	0.801346	0.672068	1.02288	0.467504	0.93407	1.17558	0.86985	0.769969
hsa-miR-512-3p	0.0838296	0.209974	0.328694	0.239758	0.453585	0.328763	0.0646807	0.395928	0.0611733	0.189123	0.192091	0.297573	0.12467	0.0445161	0.298433	0.363534	0.320852	0.0229727	0.277495	0.104713	0.104612	0.298968	0.0646419	0.22817	0.235034	0.124312	0.25856	0.247783	0.176624	0.00425222	0.141244	0.301834	0.0662623	0.0170148	0.177529	0.169053	0.331486	-0.494653	0.322565	-0.348235	0.154861	0.0902849	0.167805	0.227999	0.568897	0.115201	0.0389345	0.061007	0.307076
hsa-miR-515-3p	-0.24348	-0.631125	0.307584	0.39699	-0.889953	-0.859033	0.516694	-0.371358	-0.599587	-0.618774	-0.100996	0.133508	-0.591584	-0.194433	-0.537099	-0.533217	0.0983569	-0.190147	0.0227536	0.279412	-0.703645	0.398135	-0.386814	-0.288279	-0.4159	-0.50336	-0.909014	-0.300963	-0.610967	0.0201656	0.152071	-0.831903	-1.05116	-1.01288	-0.287538	-0.330956	0.577799	-0.507704	-0.211988	-0.169576	-1.19585	0.119713	-0.263117	-1.35682	0.0344725	-0.332719	-1.13818	-0.788004	-0.373034
hsa-miR-515-5p	0.0872083	0.175413	0.346446	0.20857	-0.336698	-0.261623	0.503059	-0.455193	0.272217	-0.368018	0.0597308	-0.16405	-0.41386	-0.169048	-0.218552	-0.0339871	0.376059	-0.346791	-0.0912811	0.10207	0.109977	-0.220822	-0.321436	-0.232906	-0.177366	-0.664691	-0.39899	-0.00318627	-0.6512	0.245016	-0.173713	-0.208429	-0.467617	-0.434155	-0.0143379	-0.153436	0.447579	-0.348514	-0.0463211	-0.409118	-0.668167	0.551716	0.0223876	-0.462211	-0.0570497	-0.0283916	-0.534639	-0.818739	-0.292053
hsa-miR-516b-5p	0.231136	-0.122539	0.371838	0.28131	-1.00195	-1.06721	0.405313	0.00733119	0.23005	-0.270044	0.388924	0.354722	-0.093385	0.319658	-0.16233	0.0576848	0.686063	0.0817818	0.227757	0.416258	-0.0446435	0.132856	0.00835774	-0.101232	-0.35396	-0.184185	-0.64057	0.24668	-0.200023	0.218199	0.00888823	-0.608864	-0.479911	-0.533189	-0.0290149	0.0736858	0.351831	-0.328062	0.422982	-0.084153	-0.913369	0.595378	0.0136246	-0.823462	0.103687	0.319566	-0.741888	-0.482768	-0.725642
hsa-miR-517c-3p	0.480445	0.741508	0.608987	0.363628	0.532116	0.56451	0.179383	0.334041	0.403935	0.39078	0.138301	0.288229	0.390808	0.341813	0.679471	0.677029	0.774943	0.552466	0.443626	0.242273	0.373814	0.249551	0.432235	0.446053	0.507463	0.309916	0.695107	0.572928	0.41452	0.389198	0.330462	0.575769	0.520304	0.72419	0.304379	0.399777	0.335917	-0.222722	0.48116	-0.216308	0.435866	0.20085	0.347279	0.448153	0.552598	0.360579	0.442133	0.568139	0.530127
hsa-miR-518a-3p	0.16661	0.0269523	0.282022	0.326789	0.0208171	0.0417983	0.654334	-0.0650293	0.0244701	-0.0643186	0.106352	0.340266	-0.06593	-0.0122388	0.0582101	-0.0239687	0.152688	-0.180219	-0.0763244	0.324813	-0.11477	0.53465	-0.126505	-0.221571	0.000974788	-0.0536202	0.0840657	-0.0527916	-0.101737	0.0806809	0.179102	0.0219054	0.200537	-0.129023	-0.0436602	0.08621	0.11856	-0.0886564	0.146841	0.0440345	0.161993	0.240779	0.228147	0.0358196	0.102404	0.0135531	0.214918	-0.220402	-0.00145963
hsa-miR-518e-3p	-0.774698	-0.618616	0.774785	0.482532	-1.08967	-1.15921	0.295399	-0.2696	-0.514081	-0.706427	0.0159188	0.201228	-1.03451	-0.498163	-0.845929	-0.575947	-0.0996165	-0.660438	-0.253578	0.374044	-0.8007	0.79025	-0.923353	-0.692546	-0.699753	0.0177246	-1.02381	-0.118923	-0.400139	-0.107871	-0.16033	-0.89468	-1.12135	-0.933149	-0.467286	-0.853739	0.146809	-0.0991791	-0.12593	-0.0290287	-0.998944	-0.0314059	-0.48201	-1.03531	0.262197	-0.704096	-0.911362	-1.08386	-0.899441
hsa-miR-519e-3p	-0.0603197	0.0275135	-0.491677	-0.518418	1.06701	1.32045	-0.489267	0.291809	-0.12474	0.279761	-0.127279	-0.428435	0.981096	-0.44196	0.610855	-0.0613966	-0.40645	-0.332995	-0.145679	-0.42128	0.191858	-0.47568	0.725659	0.436527	0.835655	-0.212748	0.834981	-0.681907	0.316352	-0.298168	-0.316697	0.328543	0.387882	1.4686	0.0969596	0.480583	-0.452579	0.456091	-0.66388	0.684837	1.59232	-0.404418	-0.0426383	0.76442	-0.423987	0.328642	0.825922	1.36589	0.942392
hsa-miR-520a-3p	0.117225	0.129441	0.347625	0.371727	0.296656	0.179835	0.769958	0.212033	0.209864	-0.0479246	0.327893	0.408053	0.147373	-0.05909	0.15301	-0.0685249	-0.0704933	-0.107331	0.28967	0.556237	0.158168	0.552485	0.019178	0.126976	0.105082	0.19898	0.252989	-0.0699611	0.240361	0.225775	0.255457	0.264101	0.11461	0.0357254	-0.0176138	0.0618404	0.149154	-0.188862	0.124263	-0.18168	0.260333	0.2079	0.149936	0.334326	0.224402	0.0857027	0.384779	-0.112349	0.220949
hsa-miR-520d-3p	0.653491	0.732974	0.560158	0.642389	0.91103	0.842638	0.484318	0.444201	0.788486	0.741968	0.498075	0.632295	0.744999	0.499932	0.893693	0.849298	0.389049	0.474377	0.628021	0.348217	0.740172	0.660202	0.828399	0.75911	0.557837	0.413611	0.784659	0.468526	0.285769	0.511414	0.320667	0.902774	0.645425	0.833441	0.560082	0.644836	0.552687	-0.612143	0.502099	-0.589419	1.02371	0.522787	1.02182	0.673335	0.669711	0.571854	0.587702	0.602065	0.674668
hsa-miR-521	-0.42773	-0.839164	0.211214	0.116467	-0.883457	-0.916223	0.190112	-0.0893248	-0.735663	-0.688997	-0.0978474	0.503898	-0.767164	-0.463272	-0.556787	-0.53269	-0.280742	-0.28435	-0.0339906	0.284107	-0.777084	0.7296	-0.644197	-0.177524	-0.287998	-0.244163	-0.841187	-0.243248	-0.116954	-0.100414	-0.0631581	-0.729207	-0.911654	-0.910528	-0.629218	-0.705542	-0.437164	0.483939	-0.482767	0.444698	-0.847056	-0.155136	-0.551528	-0.871361	-0.0279095	-0.675365	-0.80139	-0.569984	-0.862313
hsa-miR-95-3p	1.26368	2.72314	-0.490724	-0.951074	0.521717	2.68754	-0.758965	-1.15031	1.16228	1.25171	-0.41882	-0.65949	0.130337	1.33031	1.60123	1.61011	0.386412	0.975118	-0.893915	-1.06605	0.551522	-1.22564	2.38787	0.648968	0.668897	-0.921685	1.07484	0.748157	-1.07764	-0.396459	-0.429377	3.30653	1.49454	0.312651	0.623794	-0.284298	-0.73214	0.733512	-1.054	0.697251	1.19237	-0.919709	-0.0572367	3.21927	-0.51527	0.207035	1.49089	1.75567	2.88574
hsa-miR-98-5p	0.758663	1.45901	-1.06594	-1.31046	2.81865	3.7062	-1.24194	-2.46747	-0.159899	2.59442	-1.06031	-0.349418	2.3229	0.0198918	1.80587	0.847216	-1.60596	1.00533	-2.05938	-0.546453	0.33169	-1.6878	1.43247	0.480898	1.05766	-3.8732	2.6311	-0.0459044	-2.8593	-0.177919	-1.25695	2.74049	2.58748	1.84163	0.841443	-0.107999	-2.23934	2.18746	-1.34578	2.06751	2.58667	-0.000872135	2.76467	2.42466	-1.48268	0.919997	3.12411	3.08202	3.20157
hsa-miR-99b-5p	-0.377108	-0.183641	-0.849738	-0.594173	1.65859	2.22441	-0.639933	0.0414726	-0.280795	1.01151	-1.05047	-0.403405	1.14167	-0.528728	0.588056	-0.494025	-0.852233	-0.0888757	-0.811164	-0.575404	0.180745	-0.0592711	0.53068	-1.03281	0.214471	-0.37385	0.804741	-0.404382	-0.693343	-0.74277	-0.278859	1.04499	1.38067	1.23862	-0.0264573	-0.37807	-0.458951	0.491298	0.560513	0.973483	1.51945	-0.811533	0.954819	0.868515	-0.231012	-0.212748	1.08411	1.43867	1.70027
hsa-miR-409-3p	-0.374233	0.831481	-0.436748	-0.105842	1.78722	3.13814	-0.244435	-0.155322	0.575303	0.424567	-0.0292747	-0.234393	-0.0231856	-0.286237	-0.110204	0.340382	-0.0555927	-0.225696	0.00174779	-0.35101	-0.0366376	-0.272353	-0.635006	-0.166534	0.197743	0.304184	0.526927	0.0122009	0.245048	-0.0321807	-0.0302534	1.40464	-0.275844	0.722592	-0.168024	1.57353	0.136321	-0.036246	-0.0115017	-0.208203	1.2422	-0.410828	-0.0742277	0.876057	-0.304932	-0.0548478	0.465028	1.10688	0.778705
hsa-miR-433-5p	-1.69784	-0.599039	0.807647	0.929838	-0.0323424	0.193207	-0.679964	-0.665335	-0.786122	0.18278	-1.05562	-1.42592	0.451077	-1.01844	-0.0625752	-0.635989	0.974414	-1.35986	-0.243101	-0.459053	-0.776632	-0.866482	0.134704	-1.14189	-1.21531	0.632872	0.157518	-0.666214	-1.29439	0.0594309	-0.620922	-0.382823	0.215039	0.909441	0.784716	-1.05721	1.34288	-1.38178	0.285353	-0.810286	0.628568	-1.23426	0.458591	-0.247365	-0.225802	-0.876373	0.751532	0.678546	0.394815
hsa-miR-151a-5p	0.294679	1.32037	-0.883877	-0.808702	2.6152	3.68746	-0.695819	-0.270438	-0.551725	2.29363	-0.791759	-0.32904	1.55338	0.175662	1.28109	0.819929	-1.00889	0.730397	-0.971195	-0.244391	0.30434	-1.42236	1.07629	0.203926	0.757416	-1.26003	2.24144	-0.0566584	-0.276222	-0.38651	-0.539779	2.36247	1.9571	1.78141	0.685126	-0.17231	-1.35427	1.28972	-0.631359	1.16967	2.47552	-1.45587e-05	0.934463	2.40732	-0.779229	0.247995	2.4985	2.69454	2.73858
hsa-miR-7-1-3p	-0.682237	0.365023	-0.622756	-0.558629	-0.446994	1.15718	-0.38551	0.702562	0.416367	-0.551518	-0.293969	-0.559126	-0.677525	-0.529013	-0.444103	-0.637387	-0.233995	-0.724819	-0.526119	-0.488135	0.450951	-0.69934	-0.0254193	-0.262331	0.532756	1.2121	-0.398586	-0.73854	1.00546	-0.522205	-0.381551	-0.0350755	-0.143165	0.471357	-0.0248037	-0.231614	-0.777853	0.776869	-0.533278	0.511361	0.0269604	-1.24208	-1.03168	-0.21969	-0.253576	-0.854268	-0.662225	0.247707	0.312563
hsa-miR-517-5p	-0.408506	-0.806932	0.147819	0.421841	-0.763878	-0.692128	1.21684	0.290511	-0.681508	-0.908595	0.00495402	-0.0153346	-0.767099	-0.540053	-0.883473	-0.79747	-0.16371	-0.471469	-0.11119	0.568699	-1.18802	-0.191244	-1.20327	-0.768303	0.674021	-0.251032	-1.03209	-0.518089	0.300301	0.623715	0.140535	-1.11616	-0.784017	-0.764179	-0.695529	-0.696706	-0.153585	0.0381604	-0.0102624	0.225169	-1.06967	-0.164687	-0.775942	-0.885851	-0.0758176	-0.994407	-1.24374	-1.21651	-1.05235
hsa-miR-519e-5p	-0.891207	-0.374774	-0.852672	-0.595937	-0.701721	-0.865948	-0.215301	0.220571	0.19073	-1.17096	-0.609436	-0.501858	-0.711048	-0.483039	-0.860138	-0.830387	-0.370761	0.297884	-0.602747	-0.568752	0.244232	-1.18641	0.269071	-0.72204	-0.0783568	0.726396	-1.02056	-0.224849	0.10448	-0.621873	-0.975503	-1.07536	0.107937	0.0026726	0.102306	-0.83327	-0.483471	0.507957	-0.401799	0.477847	0.180545	-0.63304	-0.900168	-0.91343	-0.0902601	-1.25559	-0.288317	-0.0684132	-0.666632
hsa-miR-520a-5p	-0.119756	0.270233	0.584359	0.560928	-0.723257	-0.865478	0.52719	0.66531	0.818988	0.11826	0.591685	0.388952	-0.165713	0.199165	-0.440125	-0.398654	0.433253	0.126243	0.492947	0.39828	0.4021	0.627746	0.0670008	-0.236208	-0.214321	0.535657	-0.389282	0.313368	0.578508	0.161703	0.201252	-0.349775	-0.374793	-0.472275	0.227109	-0.125648	0.581888	-0.496063	0.494491	-0.708261	-0.727269	0.536592	-0.477911	-0.488487	0.197362	0.0932426	-0.445121	-0.460788	-0.762811
hsa-miR-518e-5p/hsa-miR-519a-5p/hsa-miR-519b-5p/hsa-miR-519c-5p/hsa-miR-522-5p/hsa-miR-523-5p	-1.26899	-0.100985	0.196504	0.104692	-0.864946	-0.887934	-0.013133	1.07853	0.289088	-0.781211	0.592495	-0.780648	-1.16593	0.0154598	-1.26733	-0.960708	0.228168	-0.793822	0.241771	-0.127953	-0.293619	-0.877401	-0.405513	-0.472896	-0.26787	1.42096	-0.723299	-0.0194124	1.10514	-0.0277881	-0.576626	-0.78001	-0.822551	-0.67385	0.217385	-0.799919	0.444424	-0.526469	1.01591	-0.363011	-1.44084	-0.577862	-1.58125	-0.620444	-0.2656	-1.16088	-1.18616	-0.166394	-1.55095
hsa-miR-138-5p	0.801199	1.66413	-1.64268	-1.05508	2.29866	3.06089	-1.15664	0.0949824	-0.348147	1.4761	-0.856814	-0.32319	1.95681	0.996987	1.71134	1.74779	0.167059	-0.268221	-0.794937	-0.892487	1.11906	-0.49287	0.785499	-0.254298	-0.0875571	-0.156089	1.39849	0.534661	0.26993	-0.949443	-0.567586	1.66341	-0.164102	1.65097	-1.01424	0.699017	-0.677982	0.798197	-0.620978	0.730285	0.753165	-0.489265	1.99492	1.83242	0.251002	0.221882	2.44984	2.88992	1.00957
hsa-miR-301a-3p	0.542332	1.49423	-0.992112	-1.0605	2.92856	3.55323	-1.398	-1.7445	0.419532	2.33704	-0.502295	-0.384319	1.5877	0.672279	1.14789	1.16244	-1.57435	1.3982	-2.42663	-0.257033	-0.0948827	-2.82859	1.24172	0.779622	0.947168	-2.97269	1.83438	0.156361	-1.9087	-0.237794	-1.06383	3.47329	2.90489	1.32497	0.425464	-0.293796	-2.87286	2.88696	-0.973253	1.51522	2.58425	0.256876	0.926594	3.19951	-2.88093	0.119415	1.05219	2.76619	3.12171
hsa-miR-96-5p	-0.228204	2.88078	-1.36573	-1.10864	-0.10477	0.80742	-0.676557	-0.947345	-0.555343	1.2505	-0.575742	-0.851285	-0.154816	-0.557224	-0.243357	-0.374332	-0.845366	-0.639282	-0.894333	-0.783038	-0.149978	-1.117	-0.293046	1.74213	-0.366109	-0.516183	0.980511	-0.667277	-0.58515	-0.187099	-0.25723	0.647371	1.86943	-0.254095	-0.58993	1.52971	-0.618196	0.903493	-1.09917	0.81198	-0.0704677	-0.209663	0.124939	0.881438	-1.17179	0.0245087	0.176239	-0.0124895	0.596838
hsa-miR-195-5p	0.583089	1.35511	-1.20861	-0.906779	2.94867	3.89513	-1.21899	-3.03517	-1.47917	3.22639	-0.484317	0.123395	2.42791	0.186384	1.58575	0.348632	-1.92906	1.35227	-2.12351	0.0697216	-0.312871	-1.83218	1.04275	0.942866	1.40641	-2.63695	2.66464	0.182458	-2.92894	-0.78914	-1.19269	3.40704	1.94468	1.53029	0.904365	-0.0375319	-1.69424	1.65885	-2.77978	2.30484	2.07167	0.584153	2.3376	2.28695	-1.50688	-0.653986	3.59757	3.18945	3.38111
hsa-miR-380-5p	-0.278642	-0.289225	-0.562113	-0.357882	-0.467243	0.0833865	-0.458829	-0.084979	-0.39466	-0.367533	-0.102229	0.274774	-0.364039	-0.284251	-0.367369	-0.280671	-0.20968	0.276811	-0.462302	-0.113021	-0.401682	0.0814179	-0.618915	-0.369518	0.0754421	-0.124971	-0.102955	-0.118122	-0.143579	0.036408	0.116201	-0.158977	-0.0106932	-0.348162	-0.181845	-0.11864	-0.219538	0.323429	-0.220352	0.232917	-0.372824	-0.194281	-0.0113248	-0.266108	-0.25075	-0.129162	-0.306342	-0.00269429	-0.257679
hsa-miR-429	0.0907305	0.0946381	-0.136585	-0.0879063	0.366945	0.407867	0.0171106	0.340118	0.295258	0.363269	0.273206	0.197889	0.361126	0.214903	0.180764	0.0126351	0.0685199	0.149399	0.134111	0.143564	0.299008	0.502899	0.339071	0.297618	0.285033	0.210567	0.437741	0.270981	0.2763	0.151647	0.228185	0.698525	0.393934	0.415363	0.0985379	0.220171	-0.00182081	0.0672843	0.0196691	-0.0375879	0.477078	0.0749857	0.404561	0.586929	0.030905	0.200551	0.539169	0.344274	0.691832
hsa-miR-143-3p	1.12844	1.44197	-0.312461	-1.70548	2.35145	5.59193	-0.901054	-2.01415	0.150554	2.13588	-0.0859177	-0.187341	1.43117	0.14535	2.58978	0.0336769	0.733808	0.461246	-0.445411	-0.594619	-0.0676421	-1.71692	0.438426	1.59824	0.576524	-2.81334	2.55277	-0.0773725	-1.58374	0.115437	-0.115702	2.47946	0.590306	0.569322	1.15888	0.3769	-0.64274	0.767131	-0.273633	1.29518	1.17423	-1.08789	1.3285	1.93288	-2.02001	-0.340478	3.13356	2.7093	2.41043
hsa-miR-18a-3p	-0.883774	-0.496048	0.750785	0.193465	-0.103718	0.189103	-0.322239	0.153156	-0.0523983	-0.0689211	-0.4382	-0.561523	-0.414628	-0.567048	-0.643674	-0.793961	0.355196	-0.457239	0.124172	-0.318841	0.0865561	-0.268015	-0.397999	-0.274812	-0.808132	0.724484	-0.0282548	-0.230239	0.502898	0.225822	0.00820715	0.028347	-0.371207	-0.309969	0.1739	-0.623201	0.957227	-0.959172	0.366054	-0.262497	-0.204527	-0.769964	0.414395	-0.121871	-0.699969	-0.629505	-0.145284	-0.433085	-0.0855541
hsa-miR-455-5p	0.1737	0.372847	-1.37117	-0.118105	3.17693	1.58684	-0.315355	-1.35674	2.29552	1.80509	0.0920243	0.0852804	0.544756	0.136644	0.189346	-0.0783238	-1.10268	0.629593	-0.800422	-0.0222609	1.62183	-0.275332	1.54174	0.210409	1.5856	-0.480975	1.01974	-0.435254	-0.6139	-0.493578	-0.568843	1.59144	-0.0598048	2.69089	0.137791	0.182843	-1.20184	1.43334	0.406151	1.13985	2.95767	0.442528	0.412367	1.68244	0.511712	0.0633915	0.360626	2.78109	2.59278
hsa-miR-487a-3p	0.301286	0.184456	0.0944741	-0.139824	0.739985	2.02322	0.386459	-0.128155	-0.212367	0.199031	-0.0262243	0.148322	0.326105	0.110017	0.277287	0.236821	0.108839	0.0937816	-0.181098	0.0814681	-0.160211	-0.146568	0.237937	-0.112513	0.185263	-0.0780438	0.183413	-0.0154239	-0.206703	0.111828	-0.234014	1.00619	-0.305334	0.578634	0.0398732	0.744978	0.0760234	-0.127323	-0.155015	-0.212263	0.663113	0.608942	0.167831	0.433599	-0.277205	0.328163	0.585706	0.459689	0.596078
hsa-miR-10a-5p	-0.0752455	0.300605	-0.791861	-0.803073	2.31087	4.44292	-0.523968	-0.925117	0.0304425	1.47871	-0.479701	-0.760926	2.04854	-0.435163	0.817659	0.119156	-1.461	0.114876	-0.608194	-0.738884	0.59825	-0.899269	0.774025	0.119779	0.520569	-0.742453	1.81969	-0.826751	-1.04981	-0.339308	0.0621919	1.76725	1.79608	1.27651	0.181015	0.564585	-0.7939	0.712421	1.72323	0.236299	2.18853	-0.557294	2.27439	1.74181	-0.536599	0.75142	2.64917	2.13751	2.32147
hsa-miR-493-3p	0.420556	-0.656069	-0.0267177	-0.0173822	-0.407848	0.282487	0.125092	0.38376	-0.366337	-0.0873748	0.668274	1.10261	-0.261307	0.381507	-0.312538	0.0145674	0.231909	0.558789	0.56336	0.733689	-0.364859	0.779495	-0.227711	0.205121	0.0178241	-0.442958	-0.442925	0.267851	0.0710924	0.106732	0.268035	-0.542253	-0.571721	-0.305918	-0.381118	0.141317	-0.169357	0.093325	0.0486209	-0.0955204	-0.638805	0.257107	0.484552	-0.261433	0.453887	0.036099	-0.329594	-0.391195	-0.407959
hsa-miR-539-5p	1.0098	2.01897	-0.397526	0.10339	1.8988	3.44799	-0.148272	7.16224e-05	0.90469	1.12729	0.275242	-0.0190503	1.5103	1.0023	1.47077	1.76829	0.493834	0.485051	0.0951735	-0.183849	1.02441	-0.290485	0.731686	0.850768	0.895071	0.16134	1.48297	0.688774	0.116464	0.35644	0.494609	2.05933	1.012	1.66703	0.38602	1.88906	0.0715905	-0.229228	0.162832	-0.206684	1.47592	0.0380448	1.08255	1.53726	-0.17631	0.921925	1.31109	1.24773	1.63522
hsa-miR-542-3p	-0.509816	0.548281	-0.485491	-0.592084	2.15242	1.92347	-0.844466	-0.955799	0.655465	1.52483	-0.627413	1.28756	0.164803	0.0291713	0.194592	0.668503	-0.0256811	1.10655	-0.674172	0.0634351	-0.0318922	0.0282407	0.347046	0.072471	0.578659	-1.12541	1.27781	0.819814	-0.801051	-0.214661	-0.244647	2.76591	0.639288	0.595717	-0.110912	-0.44514	-0.325833	0.463595	0.400804	0.366734	1.58083	-0.403975	0.279152	2.55618	0.966982	-0.797627	1.49712	1.22639	1.53541
hsa-miR-362-5p	0.074761	0.660418	-0.330495	-0.0913591	1.0591	2.19357	-0.0719859	-0.308731	0.519379	0.964698	0.215509	-0.238243	0.817699	0.138425	0.584298	0.313318	-0.267214	0.29504	0.499097	-0.178698	0.571603	-0.406455	0.812703	0.713921	0.305333	0.0820243	1.02488	0.107087	-0.10341	0.330855	0.317389	0.799513	0.741582	1.3212	0.388967	0.684904	0.0381179	0.0752418	-0.0427694	0.0894319	0.838315	-0.0859771	0.806118	0.960282	-0.232939	0.565347	0.632877	1.25607	0.756947
hsa-miR-367-3p	-0.118736	-0.452489	-0.349287	-0.210048	-0.282194	-0.288643	-0.25129	-0.330099	-0.226918	0.189716	0.0599301	0.282263	-0.0540711	0.0490988	-0.172519	-0.0191396	0.00172671	-0.15804	-0.165475	-0.0410567	-0.105485	0.284978	0.104941	-0.191704	-0.0256706	-0.0394423	-0.143661	0.0709054	-0.265796	0.217141	0.170667	-0.36736	0.126205	-0.0880536	-0.000600432	-0.103211	-0.17995	0.166542	-0.216819	0.163081	-0.00838157	0.0919575	0.100062	-0.0240697	0.046446	0.0722545	-0.10969	0.124972	-0.0232338
hsa-miR-487b-3p	-0.195	0.548762	-2.66185	-2.93567	2.21251	2.62449	-3.18768	-1.17443	0.308026	1.1883	-1.60588	-2.75964	2.18315	-0.69197	1.41292	-0.00736156	-1.98966	-1.49224	-2.31673	-3.02412	0.609452	-3.56619	1.16885	0.168009	-0.771762	-1.8808	2.05833	-1.65876	-1.19294	-2.74345	-3.33207	1.34912	1.34251	2.65907	0.390087	0.258789	-2.3187	2.20224	-2.5939	2.47936	2.43843	-1.9343	2.32653	1.57469	-2.76714	0.810068	2.98997	2.37622	2.43124
hsa-miR-29c-5p	0.903569	1.689	-1.3508	-0.959431	2.40162	3.86912	-0.62941	-0.251446	0.97124	1.42953	-0.493076	-0.916904	0.843697	0.405968	1.96141	1.01962	-0.570529	-0.421185	-0.313913	-1.04083	0.798302	-1.38498	0.915233	0.0317466	0.975819	-1.48414	1.61914	0.00284751	-0.261906	-0.386017	-0.0125355	2.47006	1.47544	2.05683	0.134337	0.985457	-0.752629	0.953309	-0.889302	0.922047	2.02429	-0.249534	0.837274	1.44725	-1.34956	1.10836	1.35194	2.24789	2.46207
hsa-miR-361-5p	0.308108	0.893876	-0.277091	-0.744813	2.09654	3.17836	-0.364212	-0.188139	0.0165443	1.19822	-0.0672108	-0.192294	1.27106	0.0538037	0.706322	0.392702	-0.727853	0.593368	-0.0850529	-0.202122	0.144238	-0.27472	0.696188	0.0046362	0.347884	-0.508847	1.59918	-0.034079	-0.4026	-0.100885	0.114105	1.85347	1.28181	1.78707	0.538511	0.411626	-0.92054	0.928461	-0.199923	0.609946	1.67888	-0.0758662	1.10383	1.72879	-0.209927	0.276213	1.77224	2.07119	1.91218
hsa-miR-499a-5p	0.81346	1.4224	-0.41422	0.0321247	1.57149	1.51733	-0.174455	0.448126	1.04468	1.31164	0.403527	0.295953	1.28202	0.667512	1.45015	1.07922	0.0794059	0.432414	0.183597	-0.0702664	0.914531	0.0489385	1.25491	0.704795	0.551693	0.171527	1.23643	0.306928	0.466966	0.0853468	0.498284	1.92909	1.4961	1.72067	0.837201	0.883328	0.0808159	-0.0560378	0.171969	0.0250745	1.40789	0.284876	0.845085	1.19544	0.658667	1.08148	1.2649	1.56218	1.75661
hsa-miR-124-3p	1.88773	1.9976	-4.35337	-2.02228	-1.90768	1.01165	-1.69879	-0.699259	-2.36844	-3.11471	-2.13483	-4.66152	-3.46355	1.50034	1.61233	1.65223	0.692561	-3.92931	-2.99221	-4.70654	-1.12038	-5.28752	-2.65119	-3.05152	1.88356	-2.473	0.441128	1.46158	-0.0362065	-2.30924	-3.14848	2.09639	-1.33521	2.89547	-0.713807	0.580883	-2.48512	2.66847	-4.70353	1.20002	-0.477513	-4.16618	-1.89743	0.0100863	-4.58314	-1.47838	-0.123019	-1.50281	0.63229
hsa-miR-569	-0.198169	-0.280098	0.474438	0.268698	0.128683	0.0526164	0.146494	0.567709	0.185342	0.172763	0.345825	0.393345	0.276453	-0.0682063	-0.0332971	-0.184283	0.176839	0.155911	0.502337	0.217446	0.0298724	0.632916	0.0529934	0.205043	0.0907264	0.116043	0.298077	-0.0495255	0.30405	0.238777	0.419016	0.257727	0.310194	0.18893	0.263182	0.178007	0.513769	-0.647672	0.24553	-0.558339	-0.126181	0.0589187	0.225257	0.342924	0.345989	0.232355	0.226867	-0.0163283	0.0910449
hsa-miR-581	0.19294	0.420024	-0.107479	0.142925	0.503856	0.56671	0.164083	0.0261359	0.490454	0.387992	0.292202	0.0448539	0.615924	0.23368	0.6005	0.397044	-0.151978	0.249808	0.225117	-0.0689476	0.560991	0.209853	0.242025	0.388696	0.308446	0.336395	0.50562	-0.0876335	0.169634	0.30377	0.261103	0.636244	0.636456	0.631167	0.288822	0.491688	0.169979	-0.196471	0.307834	-0.152201	0.636692	0.0924382	0.39595	0.700873	0.308875	0.381712	0.623626	0.451975	0.483553
hsa-miR-649	0.554427	0.315944	0.0741684	0.0172554	0.0932574	-0.000367153	0.0864877	0.423292	0.0980454	0.0335236	0.271617	0.815672	-0.0372815	0.0713664	-0.023467	0.182951	0.0784291	0.435187	0.293254	0.485844	-0.023127	0.707541	-0.157568	0.193906	0.406056	0.352994	-0.0390312	0.298208	0.0814197	0.184118	0.289935	0.120239	0.0851417	0.090314	0.230221	0.00750569	-0.188927	-0.00649152	0.230212	-0.13054	-0.121422	0.341994	0.140284	-0.0735079	0.739177	0.0212648	-0.0146355	-0.186866	-0.225901
hsa-miR-551a	-2.02571	-3.01627	0.331233	0.680105	-1.8858	-2.04482	1.00341	0.381793	-2.74305	-1.14075	-0.944826	0.682371	-1.29481	-1.07795	-1.94053	-1.36345	-0.762167	-0.863296	0.183042	0.273854	-2.64169	0.672784	-2.64933	-1.31741	-0.669512	-0.272591	-1.81368	-0.650324	-0.0338673	-0.15541	0.912782	-2.28634	-2.5152	-1.89837	-1.03808	-2.27331	-0.413371	0.366174	0.368722	0.926237	-1.78418	-1.45775	-1.34815	-2.27635	0.685229	-2.67124	-1.71256	-2.4313	-1.99692
hsa-miR-15b-5p	-0.489238	1.75849	-0.595107	-1.20088	2.55063	4.44867	-1.2974	-0.870381	-1.02765	2.73569	-0.144084	-0.380895	2.04911	-0.292561	0.581067	0.0348788	-0.880565	1.03961	-0.889865	-0.491082	0.128071	-1.94947	0.286958	3.2888	1.01129	-1.51611	3.50522	-0.294987	-1.29059	-0.301602	-0.714127	1.70538	1.20565	0.868722	0.865469	0.116069	-0.657361	0.772864	-1.68087	0.906794	1.47718	0.290872	2.0734	3.23492	-1.36384	-0.110382	3.23821	3.54185	2.92614
ebv-miR-BART11-5p	1.05646	1.30893	0.696973	0.849736	1.25556	1.30662	0.748141	0.639777	1.03856	1.0195	0.550613	0.404682	0.976183	0.644277	1.27738	1.17502	0.53736	0.694526	0.868454	0.456882	0.86096	0.469553	0.937167	1.08471	0.646961	0.588848	1.07981	0.535551	0.424821	0.379424	0.392535	1.29369	0.769013	1.18709	0.699091	0.872882	0.496708	-0.906764	0.60333	-0.632919	1.22346	0.732157	0.796197	0.890529	1.01498	0.768499	0.947366	0.917747	0.881395
hsa-miR-616-5p	0.851255	0.0361559	-0.0522943	-0.108288	0.245663	0.319522	0.168337	0.0353336	-0.228399	0.0491863	0.0822552	0.558621	0.0996548	0.416097	0.580422	0.661045	-0.0107554	0.360561	0.177035	0.293996	-0.161721	0.400064	0.318495	0.359765	0.196024	-0.102243	0.0848274	0.299355	-0.095965	0.142798	0.154545	0.424867	-0.0181384	0.226862	-0.113628	0.386296	-0.130946	0.0773475	-0.222682	0.157963	0.337683	0.586085	0.320029	0.227486	0.262593	0.541377	0.40299	-0.0152554	0.491167
hsa-miR-548b-3p	0.464393	0.425496	0.19776	0.150483	0.931128	0.688767	0.180901	0.170447	0.383601	0.675975	0.376042	0.442355	0.560848	0.48148	0.592446	0.449614	-0.0502968	0.35852	0.21615	0.276259	0.426191	0.396496	0.201656	0.388955	0.392737	0.197633	0.595886	0.329632	0.107664	0.268524	0.344966	0.718129	0.374889	0.701905	0.359875	0.471249	0.053058	-0.0270308	-0.0078332	-0.0682814	0.803205	0.35663	0.889867	0.912841	0.296922	0.601278	0.724419	0.577347	0.913881
hcmv-miR-UL22A-3p	0.729082	0.344845	-0.0499327	0.150362	0.802313	0.810919	0.0569664	0.161069	0.418824	0.625264	0.348238	0.763336	0.686411	0.431217	0.71982	0.75552	0.024535	0.443324	0.290456	0.229466	0.341626	0.263265	0.556218	0.490091	0.442937	0.0783498	0.711965	0.433415	0.0469377	0.371996	0.411341	0.756992	0.435866	0.682417	0.156997	0.690249	-0.0647475	-0.108686	0.309901	0.00253631	0.37113	0.690853	0.463819	0.726587	0.427407	0.556713	0.812246	0.489653	0.660537
hsa-miR-578	1.25905	1.49645	0.772906	0.977999	1.55313	1.39214	0.626625	0.879051	1.30125	1.33645	0.866406	0.664259	1.37623	1.01963	1.54602	1.54564	0.635964	0.949647	0.796425	0.345866	1.3023	0.730989	1.23505	1.19175	0.902728	0.753296	1.20119	0.781908	0.770109	0.481815	0.746924	1.72123	1.02266	1.56718	0.949115	1.06779	0.628552	-1.11771	0.741034	-0.858765	1.49738	0.877058	1.01154	1.32014	1.00663	1.14146	1.28994	1.10778	1.31572
ebv-miR-BART12	0.525974	-0.236319	0.185574	0.437155	0.301462	0.303742	0.393643	-0.156626	-0.00991654	0.421242	1.0317	1.30588	0.407915	0.47236	0.304139	0.601291	0.569959	0.446802	0.31505	0.934755	0.0478332	1.03885	0.36426	0.506013	0.469436	-0.651841	0.578766	0.740993	-0.104318	0.185905	0.586106	0.38132	0.452077	0.462774	-0.0343123	0.357633	0.339425	-0.201221	0.100201	-0.182107	0.551395	0.913097	0.897648	0.297096	1.22876	0.53108	0.769053	0.155736	0.555431
hsa-miR-592	0.219406	1.48292	-0.448836	-0.264515	0.603525	3.5582	-0.456383	-0.286314	0.192699	0.578411	-0.0231088	-0.0642714	0.387067	0.457655	1.08868	1.25197	0.210249	0.957751	0.104844	-0.339994	0.498413	-0.634896	0.286927	0.698463	0.241526	-0.0656138	0.752017	0.58106	-0.130199	0.0396976	0.131774	1.43302	0.329645	0.257859	0.343917	0.303341	-0.292676	0.357533	-0.38095	0.133578	0.782682	-0.432285	0.141298	0.601298	-0.252035	0.199271	0.642915	0.979195	0.575234
kshv-miR-K12-3-3p	-0.797178	0.261924	-0.799118	-0.36486	0.17571	0.378901	-0.806365	1.0935	1.0272	-0.295407	-0.296763	-0.950764	0.0731773	-0.542204	-0.0626577	-0.309026	0.130089	-0.876847	-0.476204	-1.13558	1.30717	-1.33452	0.844166	0.186597	0.0644941	1.64827	0.143299	-0.491823	1.69299	-0.383377	-0.443869	0.0297131	0.60879	0.604525	1.25513	0.169539	-0.0589353	0.000677878	-0.146153	-0.231806	0.896808	-0.938876	-0.321808	0.20256	0.222098	-0.00297982	0.428734	1.09434	0.23465
hsa-miR-643	0.303441	0.517287	0.301879	0.218444	0.641884	0.590658	0.375951	0.323966	0.446805	0.502379	0.274973	0.134149	0.49694	0.241891	0.714743	0.347372	0.292038	0.285091	0.35322	0.189159	0.384931	0.157969	0.582448	0.491831	0.552853	0.426358	0.676397	0.190972	0.35442	0.229925	0.159835	0.492746	0.618009	0.729906	0.414372	0.50208	0.0497738	-0.252008	0.306924	-0.253706	0.62201	0.256651	0.347605	0.584372	0.2066	0.342834	0.651108	0.784707	0.570833
hsa-miR-630	-0.0951003	0.0969184	0.379779	0.212334	-1.4568	-1.8739	0.239022	0.0178066	0.350021	-0.380182	0.382971	0.643184	-0.910023	0.256812	-0.512927	-0.107996	0.223214	0.842666	0.240408	0.279491	-0.117152	0.240769	-0.554847	-0.502737	-0.119095	-0.457822	-1.02716	0.428386	-0.29033	0.167154	-0.0560314	-1.02832	-0.907768	-0.850342	-0.182876	-0.506391	-0.0559236	-0.0835451	-0.03806	-0.266221	-1.43185	0.211868	-0.269574	-1.27972	0.457444	-0.349208	-1.15807	-0.924788	-1.15553
ebv-miR-BART8-3p	-2.91001	0.958052	-0.20705	-0.362545	-1.46964	-1.75966	-1.67731	0.63533	0.905189	-1.16759	-0.324092	-2.55293	-2.15713	-0.67022	-1.33432	-1.83007	0.75987	-1.96336	-0.425591	-1.40884	1.15168	-1.5951	-0.921434	-1.6412	-1.56202	1.4261	-1.27557	-0.00375793	1.47913	-0.95132	-0.787534	-0.729706	-0.0314932	-0.828414	0.111778	-1.34717	0.564734	-0.641467	0.561771	-0.857044	-1.2086	-2.23166	-1.23106	-0.683861	-0.0367659	-2.65376	-1.115	-0.930004	-1.92559
ebv-miR-BART9-3p	-0.914201	-0.9713	0.0896297	0.0451402	-0.182746	-0.340769	-0.061378	0.0462796	-0.742828	-0.740666	-0.504573	0.513168	-0.29996	-0.725938	-0.721474	-0.912426	-0.427167	-0.235995	-0.102725	0.149703	-0.628652	1.15099	-0.907623	-0.475122	-0.527073	0.259773	-0.267871	-0.496093	0.229425	-0.0808809	0.8065	-0.527978	-0.203453	-0.380552	-0.564007	-0.686522	0.188752	-0.0837557	0.269872	0.259715	-0.343666	-0.920606	-0.10401	-0.218628	0.0723994	-0.618853	0.112585	-0.813126	-0.019335
hsa-miR-618	0.139297	0.36795	-0.0443152	0.198658	0.542247	1.12327	0.20667	-0.252691	0.222023	0.619791	0.283089	-0.100463	0.581177	0.333525	0.185205	0.359249	-0.0331315	0.31519	0.165463	-0.00692651	0.677112	0.00143984	0.353145	0.606631	0.637822	0.128569	0.982531	0.103759	0.022917	0.243806	0.230714	0.536607	0.424573	0.946987	0.268299	0.397204	0.242735	-0.257645	0.233784	-0.0984686	0.465296	0.524631	0.664232	1.13157	-0.147577	0.346659	0.392406	0.597995	0.521129
hsa-miR-660-5p	0.233579	1.00639	-0.590148	-0.902371	2.12387	4.92854	-0.264834	-1.84694	0.408319	2.29256	-0.646139	-0.94805	1.2976	0.0824602	1.08012	0.320135	-1.36454	0.780359	-0.695178	-0.712815	0.87968	-2.04023	2.01511	0.938721	1.24951	-1.49651	2.27535	-0.591136	-1.4547	0.0680112	-0.288083	2.24508	1.76951	1.1308	1.14084	0.737186	-1.10945	1.32887	-0.795142	0.744758	2.35197	-0.0809742	-0.275766	2.07201	-1.58261	1.21976	1.22534	2.96439	2.44474
hsa-miR-708-3p	0.277499	0.341158	-0.726639	-0.297234	1.90422	2.278	-0.204504	-0.38096	0.439447	1.06041	-0.145492	-0.00427187	1.15233	0.300312	0.0935914	0.317781	-0.292007	0.424119	0.115815	0.0946532	0.315663	-0.039109	0.989708	-0.404732	0.314237	-0.612298	0.612073	-0.339155	-0.0447106	-0.298573	-0.0524493	-0.015119	1.30699	2.46488	0.467744	0.549805	-0.673481	0.825861	-0.957633	0.871661	2.74328	0.125354	-0.195652	0.752994	-0.258959	0.0364252	0.610195	1.56748	1.65767
hsa-miR-595	-0.0624684	-0.297007	0.190585	0.389156	0.054809	-0.0642048	0.0504021	-0.0152266	-0.410258	-0.101088	0.727957	0.962801	-0.163181	0.0371029	-0.058388	0.100379	0.447033	0.104522	0.282206	0.481088	-0.415954	1.00592	-0.363588	0.172374	-0.0565663	-0.249839	-0.00608848	0.494088	0.0588332	0.149848	0.611815	-0.105645	-0.134348	0.0206989	-0.23267	-0.000858331	0.344691	-0.425285	0.363212	-0.153409	-0.142206	0.29844	0.294353	-0.07846	0.785639	-0.0942061	0.328277	-0.520861	-0.0332802
hsa-miR-609	-0.107123	-0.0986205	0.287926	0.186747	0.0704816	0.138997	0.345473	-0.0514253	-0.0364795	-0.0107029	0.0534608	0.272564	0.0229765	0.0830968	-0.142929	-0.152627	-0.179722	-0.0344566	0.195232	0.177259	-0.158699	0.62093	-0.131369	0.0537113	-0.0609129	-0.0956606	0.127032	0.05117	0.0206547	0.207594	0.0862053	0.0185635	0.395044	0.10372	-0.0913076	-0.136391	0.13379	-0.137404	0.144228	-0.139125	-0.0877707	0.134039	0.380404	0.0491424	0.0210643	-0.0376319	-0.10754	-0.020897	-0.0290235
ebv-miR-BART16	0.251451	-0.865906	0.322913	0.255361	-1.26134	-1.68701	0.780585	0.217767	-0.627865	-0.628674	0.764526	0.844861	-0.81559	0.058467	-0.464848	0.0657822	0.267373	-0.0907669	0.423985	0.573249	-1.00333	0.689553	-0.182492	0.0723554	0.115604	-0.349692	-0.874231	0.45415	-0.0856749	0.267373	0.566578	-1.20582	-0.602717	-0.670493	-0.344789	0.0193279	0.292205	-0.370642	0.00352217	-0.232945	-1.06705	0.479849	-1.59816	-1.73154	0.714887	-0.0880881	-1.35714	-0.989867	-0.866625
ebv-miR-BART4-5p	-0.143697	-0.741251	0.537775	0.194944	-0.466318	-0.544878	0.0445676	0.279178	-0.701884	-0.480365	0.377645	0.210443	-0.375621	-0.328555	-0.26975	-0.367053	-0.110048	0.308387	0.58206	0.339375	-0.556179	0.411297	-0.492837	0.0805856	-0.0723542	0.362991	-0.659755	-0.327071	0.258939	0.176659	1.03276	-0.786062	-0.579316	-0.53211	-0.482374	-0.188035	0.23055	-0.243996	0.525926	-0.548863	-0.662607	0.0356624	-0.711752	-0.686173	0.293028	-0.127046	-0.495124	-0.596425	-0.802735
hsa-miR-600	0.351309	0.648804	-0.337383	-0.314994	0.429753	1.24579	-0.408946	0.155143	0.592631	0.290007	-0.181006	-0.151191	-0.303529	0.345243	0.442576	-0.190231	0.983173	0.161931	-0.360727	-0.331081	0.645653	-0.360693	0.138776	-0.518941	-0.0420069	-0.216312	0.540435	0.387072	0.0309272	-0.60164	-0.828216	0.858046	0.0949563	0.0711339	0.243169	0.0135339	-0.0188012	-0.0248947	-0.343834	-0.116117	0.393034	-0.46386	-0.18083	0.391904	-0.439657	-0.642573	1.07196	0.712151	0.844687
hsa-miR-635	0.39116	-0.192853	-0.0988186	-0.122956	-1.0132	-1.34133	0.692026	-0.0440231	0.175494	-0.639615	0.0861617	0.209663	-0.00760552	0.255385	0.430148	0.00396069	-0.0125799	-0.251584	-0.146322	0.430888	0.343791	-0.172212	-0.00342126	-0.451021	-0.0740151	0.0957221	-0.812565	-0.101455	0.0845179	0.140222	-0.429356	-1.19325	-0.624712	-0.708709	-0.492683	0.146772	-0.551522	0.458476	-0.310914	0.287868	-1.12563	0.693132	-0.310769	-0.904716	-0.024289	0.554913	-0.737126	-1.09937	-0.98635
hsa-miR-603	0.668202	0.349297	0.028632	-0.122215	0.429688	0.322307	-0.174443	-0.292249	0.567117	0.383333	0.155244	0.746489	0.230338	0.470296	0.353484	0.504095	0.0463626	0.246354	0.131773	0.0693956	0.549747	-0.317492	0.212205	0.273313	0.325354	0.692307	0.432483	0.722293	-0.245687	0.544158	0.199529	0.415491	0.575633	0.259744	0.162196	0.0781187	0.108121	-0.10482	0.595001	-0.637633	0.467973	1.02321	0.152104	0.322138	0.293073	0.325362	0.389594	0.0254469	0.409679
ebv-miR-BART2-5p	0.197202	0.400878	0.0664627	0.0985805	0.728902	0.836599	0.158837	0.045396	0.407719	0.206272	0.128768	-0.0600961	0.292359	0.0011594	0.389809	0.347927	-0.311513	0.16211	0.10926	-0.104948	0.394678	-0.107898	0.30844	0.526238	0.311511	0.407399	0.616298	0.145518	0.128637	0.161539	0.312836	0.576766	0.486203	0.781861	0.333194	0.407517	0.207582	-0.167853	0.264095	-0.281593	0.680294	-0.142271	0.857053	0.577471	-0.085642	0.252598	0.425176	0.271287	0.737573
ebv-miR-BART10-3p	-0.0285255	0.10888	-0.236858	0.362603	0.934719	0.735812	0.574511	1.01891	-0.245751	0.0680751	-0.399971	-1.21489	-0.0445052	-0.016726	0.6928	0.168503	0.861227	-0.440773	-0.969442	-0.801168	-0.317928	0.148343	0.213045	-0.566259	0.747608	0.503714	0.577343	-0.275207	1.09278	-0.39523	-0.327102	0.587079	0.177164	0.250855	-0.905218	0.517865	0.487736	-0.437017	0.810518	0.125939	0.608187	0.0140398	-0.227505	0.770738	-0.312087	0.337531	0.452335	0.605398	0.869559
kshv-miR-K12-4-3p	-1.15638	-1.33578	0.165609	0.180815	-0.526778	-0.546096	0.909867	0.446322	-0.501275	-0.9483	-0.767313	0.00832186	-0.451564	-0.736075	-1.1509	-0.771717	-0.0806118	-0.446816	-0.275206	0.284701	-0.519308	0.495923	-1.01868	-0.667556	-0.369043	1.62498	-0.734074	-0.760203	0.517214	-0.0453325	0.0356033	-0.876696	-0.89629	-0.471083	-0.0195012	-1.13839	0.346589	-0.48067	0.270019	-0.0560048	-0.217213	-0.0403397	-0.928079	-0.874374	-0.298648	-1.28845	-0.570488	-0.873215	-0.676578
kshv-miR-K12-9-3p	0.560914	-0.335644	-0.380838	-0.164286	-0.260246	-0.211582	0.0835063	-0.417766	-0.00387064	-0.221405	-0.120412	-0.216654	-0.130523	-0.139201	-0.0753757	0.0805877	-0.377459	-0.324535	-0.297039	-0.00321445	-0.157852	-0.281192	-0.012167	-0.291081	0.306518	-0.117573	-0.0354959	-0.283685	-0.289537	-0.0849218	0.0190103	-0.188774	-0.0861073	-0.194128	-0.059437	-0.121692	-0.169068	0.412115	-0.137289	0.296967	-0.380497	0.150789	0.0317717	-0.180008	-0.448039	0.1959	-0.321589	-0.316254	-0.0263212
hsa-miR-200c-3p	-0.666075	0.0812767	0.749544	0.675881	0.346116	1.05403	0.146741	0.00864034	0.236147	-0.0134628	-0.251703	-0.419456	0.346142	-0.379967	-0.0635934	-0.274977	0.711734	-0.578485	0.151356	-0.0694788	0.160059	0.0190939	-0.2417	-0.25079	-0.479196	0.789506	0.329228	-0.313715	0.0356831	0.260773	0.152655	0.233877	0.0717311	0.249372	0.599122	-0.117968	0.652004	-0.568701	0.308303	-0.544367	0.265674	-0.660568	0.260969	0.392607	-0.184911	-0.111716	0.440779	0.14092	0.758712
kshv-miR-K12-7-3p	0.440508	0.68297	0.408915	0.396937	0.274442	0.584764	0.219423	0.145631	0.342426	0.366268	0.170792	0.247335	0.200031	0.284659	0.74643	0.528898	-0.143151	0.339769	0.338784	0.111643	0.180589	0.263282	0.133021	0.168229	0.279561	0.163564	0.564259	0.577238	0.159498	-0.0448091	0.145843	0.682951	0.192011	0.455425	0.343494	0.386573	0.116421	-0.059886	0.292761	-0.108471	0.27731	0.389775	0.337091	0.160173	0.670421	0.243101	0.199313	0.510459	0.556434
hcmv-miR-UL36-5p	0.665314	-0.59535	-0.0164486	0.00739989	-0.0877314	-0.465814	0.42147	-0.0613058	-0.562529	0.0521412	0.544658	0.982913	0.197209	0.242236	0.239939	0.166169	-0.178731	0.71253	0.115587	0.336503	-0.688258	0.609102	0.113034	0.618939	0.280697	-0.534565	-0.184926	0.203175	-0.32361	0.175155	0.272559	-0.150547	-0.0885043	-0.406379	-0.350085	0.278186	-0.339339	0.307011	-0.347498	0.211892	-0.415866	0.939146	-0.282848	-0.164584	0.413438	0.538595	-0.12449	-0.0894358	-0.00486187
hsa-miR-632	0.326725	0.0318581	0.557382	0.474581	0.579759	0.483892	0.547089	0.465827	0.191906	0.199338	0.43039	0.446532	0.343361	0.112787	0.254358	0.153737	0.39231	0.0875772	0.455787	0.447736	0.265609	0.708007	0.217524	0.468155	0.172981	0.0703669	0.491176	0.01537	0.275321	0.125961	0.442401	0.501765	0.258176	0.341518	0.177916	0.359417	0.464287	-0.588656	0.386495	-0.379256	0.417648	0.241449	0.417554	0.427	0.437512	0.392307	0.516592	0.0546499	0.34961
hsa-miR-610	0.0787281	-0.616151	0.186946	0.479736	-0.780998	-0.940276	0.958535	0.531889	-0.248973	-0.765981	0.389739	0.38038	-0.876564	0.163269	-0.293845	0.0505107	0.107399	0.225772	-0.104465	0.719736	-0.162705	0.164943	-0.33145	-0.325981	0.412608	0.511874	-0.672582	-0.147967	0.643655	0.494479	0.443644	-0.903682	-0.357975	-0.42621	-0.22461	-0.281244	0.141597	-0.233445	0.0155034	-0.0193939	-0.5142	0.324792	-0.883493	-0.843335	0.141289	-0.426639	-0.578952	-0.79547	-0.795302
hsa-miR-580-3p	-0.148602	-0.595209	-0.140751	0.200453	-0.359086	-0.546996	-0.539709	0.253472	-0.216843	-0.134148	0.252887	0.723544	-0.196303	0.213224	-0.523674	-0.273607	0.323795	0.299616	0.25323	0.279764	-0.245292	0.748811	-0.432674	0.12263	-0.293338	-0.388621	-0.290315	0.316648	0.18459	-0.223456	0.270361	-0.221882	-0.267284	-0.323928	-0.137737	-0.0805949	0.428118	-0.361873	-0.00984168	-0.542681	-0.59869	-0.329115	-0.764225	-0.447949	0.885088	-0.136574	-0.349629	-0.0973804	-0.456495
hsa-miR-657	-0.176521	-0.534675	0.394525	0.321116	-0.218028	-0.414914	0.00202185	-0.540713	-0.364292	0.0265595	0.303161	0.422255	-0.484674	0.14381	-0.174719	0.0248477	-0.0443165	-0.166719	0.0574462	0.267401	-0.405245	0.272176	-0.571758	-0.224004	-0.537525	0.106686	-0.281839	0.384374	-0.21736	0.391429	0.265526	0.057316	-0.23968	-0.465237	-0.340501	-0.0820093	-0.156515	0.0888552	0.0130901	0.18051	1.10164	0.33041	0.137902	-0.192465	0.498865	-0.319154	0.170264	-0.548832	-0.183924
hsa-miR-151a-3p	-0.126707	0.82369	-0.984358	-0.781765	2.45671	2.88547	-0.657435	0.415587	-0.0160527	1.3996	-0.182681	-0.607698	1.29156	-0.224842	0.832357	0.321552	-1.16379	0.280672	0.268396	-0.407288	0.874207	-0.824364	0.994355	0.353782	0.440677	-0.860772	1.89171	-0.433431	0.331903	-0.34244	-0.0688976	1.71555	1.37368	2.7319	0.153379	0.655109	-0.983573	1.11857	0.024741	1.20022	2.33739	-0.436931	0.514562	1.80645	-0.417805	0.461771	1.67153	2.29744	1.85097
kshv-miR-K12-2-5p	-2.13312	0.770081	-0.308211	-0.0607802	-0.401275	-0.547438	-1.55034	0.720946	1.50668	-0.985319	-0.987877	-1.72794	-0.587496	-1.19131	-1.09736	-1.72985	0.255649	-1.58375	-0.290071	-1.36275	1.13612	-0.814277	-0.741019	-1.34323	-1.28786	2.60393	-0.555914	-0.460847	0.806847	-0.699378	-0.724781	-0.130278	0.121841	-0.400827	0.269281	-1.10985	0.47797	-0.466615	0.835382	-1.09205	-0.3096	-2.48061	-0.428293	-0.29063	0.0823806	-1.24267	-0.614135	-0.661381	-0.663654
hsa-miR-411-5p	0.377757	2.12651	-1.07294	-1.00911	2.30632	4.18202	-1.27246	-1.45952	0.528431	1.57824	-0.551362	-0.774393	0.68903	0.494257	0.58973	0.989398	-0.0116767	0.512882	-1.72281	-0.758633	0.318518	-1.57925	-0.180103	0.313002	0.915082	0.610844	1.27324	0.413331	-0.0817835	-0.502315	-0.87664	3.24376	-0.410627	0.886439	-0.379626	0.712938	-1.28588	1.44831	-1.23602	1.10952	1.86475	-0.0159486	-0.354214	2.35698	-2.24619	-0.890043	0.461934	2.21261	1.23114
hsa-miR-571	0.538154	0.736364	0.298539	0.48254	1.1537	1.14876	0.331895	0.625559	0.893688	0.98281	0.472814	0.529168	0.963313	0.434111	0.650113	0.823098	0.253219	0.436791	0.597232	0.283896	0.773842	0.382794	0.811612	0.795959	0.502717	0.400463	0.967209	0.376621	0.395977	0.280354	0.597858	1.24856	1.04384	1.0146	0.511394	0.764109	0.375451	-0.533805	0.497447	-0.440335	1.0416	0.5129	0.76528	0.853158	0.670605	0.775205	0.999176	0.961668	0.796442
sv40-miR-S1-5p	-1.64247	1.3515	-0.63724	-0.0878976	-1.16599	-1.45778	-0.490482	0.867888	1.54489	-1.01007	-0.090213	-1.86334	-0.902681	-0.086363	-0.573381	-1.22565	0.62802	-1.51875	-0.427908	-0.623996	1.04857	-1.4065	-0.512325	-1.04918	-1.27196	1.01976	-0.914984	0.194954	0.87485	-0.493345	-1.60983	1.09596	0.0802092	-0.752341	-0.288101	-0.635791	0.0712975	-0.179705	1.2353	-0.865788	-1.47182	-0.324444	-1.03778	-0.248012	-0.300898	-0.531384	-1.15892	-1.0133	-1.71815
hsa-miR-622	0.184455	0.320849	0.373337	0.357491	-0.961649	-1.0878	0.669375	0.644303	0.979105	-0.47864	0.481653	0.0910394	0.344997	0.110157	0.246271	-0.268244	0.681113	-0.317812	0.229836	0.503861	0.991587	0.187073	0.50958	-0.296335	0.951814	0.0858931	-0.605907	0.106041	0.921789	0.265471	0.106922	-0.735898	-0.292192	-0.382854	0.116366	0.461424	0.740616	-0.707198	0.183986	-0.429011	-0.542217	0.376166	-0.136978	-0.690421	0.223528	0.492208	-0.512127	-0.698808	-0.751067
hsa-miR-601	0.199222	0.392431	0.525707	0.528828	-0.638898	-0.825884	0.319006	0.193029	0.718	-0.0649278	0.599364	0.484704	-0.116979	0.384387	-0.0989089	0.0225525	0.806287	0.185148	0.445707	0.477565	0.44333	0.409261	0.209479	0.0875991	-0.289707	-0.289778	-0.348273	0.247835	0.101459	0.226029	0.158263	-0.283483	-0.240301	-0.334122	0.0906181	0.248401	0.40102	-0.479573	0.154301	-0.381194	-0.474922	0.421873	-0.570185	-0.504178	0.523924	0.230009	-0.633508	-0.355692	-0.518997
hcmv-miR-US5-1	-0.16496	-0.221402	0.129492	0.409707	-0.709902	-0.744693	1.05142	0.23575	-0.0208977	-0.51495	-0.0533674	-0.0979762	-0.612465	-0.169753	-0.517679	-0.397571	0.524079	-0.230572	-0.0589493	0.390613	0.297182	-0.0793712	-0.415818	-0.427667	-0.194065	-0.0593869	-0.609635	0.118391	0.124178	0.0280458	-0.0104427	-0.518095	-0.744479	-0.725717	0.159461	-0.577068	0.694585	-0.556281	0.465512	-0.514909	-0.775477	0.28249	-0.834238	-0.533366	0.059943	-0.411844	-0.570426	-0.902244	-0.799213
hsa-miR-590-5p	0.638979	1.99216	-0.362621	-0.526608	2.28502	5.04981	-0.469746	-1.01353	-0.0566512	2.79415	-0.608387	-0.614597	1.7118	0.36797	1.5019	0.893537	-0.730934	1.4282	-1.19715	-0.413929	0.30957	-1.42802	1.36131	1.67683	1.08667	-0.973108	2.09687	-0.203909	-1.00826	0.0781639	-0.316893	2.99882	2.40563	1.06004	1.5479	-0.213368	-0.716868	0.782385	-1.15826	0.602827	2.42664	0.476252	0.361301	2.96707	-1.51281	0.312753	2.23473	3.53388	2.93839
hsa-miR-24-3p	0.313171	0.86272	-0.802119	-1.86809	2.63931	3.87946	-1.25395	-0.861334	-0.929111	2.43699	-0.9275	-0.784514	1.76104	0.0158313	1.08589	0.567747	-1.72342	0.679468	-0.0358076	-0.666788	-0.540156	-1.48383	0.527304	0.364241	0.0940462	-2.71898	2.29334	-1.01178	-1.47331	-0.370507	-0.869506	1.35356	1.70505	1.78961	0.731941	1.01301	-2.23099	2.02488	-1.30813	2.50521	1.85089	0.0346961	2.16262	2.05931	-2.33149	0.757622	3.27538	2.76975	2.51251
hcmv-miR-UL112-3p	-1.64881	-1.48884	0.871704	0.707602	-0.923614	-0.941582	-0.211253	0.701639	-1.31939	-1.02398	-0.539909	-0.362692	-0.931429	-1.20941	-1.33903	-1.63456	0.36356	-0.677557	0.564759	-0.190789	-1.4487	0.598729	-1.71146	-1.04538	-1.36729	0.847285	-1.01007	-0.824034	0.853643	-0.00116448	0.393501	-1.10844	-1.03051	-1.06005	-0.0965309	-1.47065	0.936195	-0.949833	0.374252	-0.49315	-0.975761	-1.42806	-0.473332	-1.07407	0.0774825	-1.80116	-0.942339	-1.80926	-1.06649
ebv-miR-BART8-5p	0.809561	1.02382	0.834559	0.626425	0.601487	0.696193	0.488299	0.326638	0.472632	0.482569	0.124776	0.400263	0.468658	0.301414	0.756873	0.988886	0.38488	0.570228	0.579013	0.539717	0.311695	0.25026	0.771684	0.478793	0.463638	0.431125	0.555685	0.336484	0.501797	0.189734	0.325984	0.466391	0.757096	0.653786	0.317188	0.406299	0.355703	-0.720053	0.476119	-0.272309	0.448994	0.578507	1.08646	0.530501	1.01441	0.403558	0.369598	0.601373	0.53095
ebv-miR-BART1-3p	-0.719432	-0.229442	-0.941337	-0.759529	-0.185503	-0.162511	-0.82645	-0.0648688	0.177936	-0.321409	-0.529004	-1.10824	-0.131145	-0.730356	-0.348091	-0.759566	-0.373435	-0.793342	-0.593448	-0.908613	0.456467	-1.61958	0.394167	-0.0680549	-0.021076	0.773281	-0.227424	-0.886521	0.612404	-0.664719	-0.495409	-0.651239	-0.126066	0.304147	-0.0239726	-0.26275	-0.738241	0.788885	-0.539959	0.678204	0.223822	-0.927046	-0.383923	-0.306272	-0.647584	-0.550272	-0.154684	0.632838	-0.206395
hcmv-miR-US5-2-3p	0.366584	0.11969	0.0343853	0.205897	0.574433	0.543876	0.310781	0.235325	0.196959	0.336319	0.576006	0.72077	0.456401	0.336998	0.357236	0.519113	0.3982	0.178554	0.458338	0.384039	0.254884	0.667206	0.277154	0.446546	0.131332	0.189589	0.510411	0.520294	0.223895	0.0274432	0.559109	0.528329	0.404715	0.623666	0.0772524	0.37356	0.425027	-0.465889	0.408133	-0.393626	0.394817	0.294395	0.510856	0.333267	0.780549	0.37376	0.628099	0.0505031	0.441143
hcmv-miR-US25-2-3p	-0.726971	-0.88323	0.46804	0.35527	-0.965599	-0.805427	0.161667	0.374002	-0.476758	-1.06568	0.0192992	-0.0743912	-0.958293	-0.563636	-1.16499	-1.2023	-0.237683	0.0623398	0.48331	0.276548	-0.701682	0.24227	-1.12725	-0.751002	-0.303209	0.537861	-1.13407	-0.606976	0.321395	0.0549149	0.134448	-1.23222	-1.25314	-0.772715	-0.536408	-0.919441	0.156291	-0.195877	0.371932	0.15002	-1.12984	-0.566948	-0.962991	-1.02761	-0.0482707	-1.15296	-1.04208	-0.700788	-1.19716
hsa-miR-641	0.0644607	-0.562796	0.134401	-0.316254	-0.38394	-0.350736	-0.14501	0.13612	-0.617685	-0.323504	0.200649	0.439228	-0.328171	-0.148728	-0.514725	-0.388898	-0.0641332	0.0706327	0.30001	0.191612	-0.656657	0.388368	-0.438001	-0.317087	-0.187923	-0.29667	-0.587794	-0.131064	0.0678944	-0.0328165	0.0639868	-0.756844	-0.427727	-0.310203	-0.263611	-0.279198	0.0491842	-0.21513	0.197646	0.157899	-0.688164	0.0998992	-0.12483	-0.576713	0.267586	-0.306996	-0.697304	-0.362301	-0.473825
ebv-miR-BART5-5p	-1.8627	-0.22355	-1.54556	-0.761567	-0.539545	-2.06634	-1.09604	1.24628	0.92415	-1.6345	-0.268201	-1.54525	-1.04141	-0.935655	-1.04254	-2.22169	-0.349162	-1.40816	-1.10584	-1.44834	1.32027	-1.76262	0.786146	-0.680017	-0.647296	2.15061	-1.42526	-1.66063	1.9428	-1.67308	-1.20151	-2.30093	1.2224	0.756452	0.48354	0.156029	-1.85922	1.79101	0.362613	0.293738	1.50129	-1.93918	-1.1471	-1.62343	-0.46633	-1.35396	0.64788	1.32822	-1.04687
hsa-miR-548a-3p	-0.221947	0.0448086	-0.171279	-0.166216	0.0948776	0.0912718	-0.213805	-0.118048	0.0343799	0.235038	-0.0272062	0.0679837	0.0549581	0.0130599	-0.202312	-0.227801	-0.105329	0.0336008	-0.0973808	-0.140918	-0.201335	-0.0148854	-0.117299	-0.0875993	-0.00495614	-0.149769	0.159489	-0.0817043	-0.113713	0.026587	-0.026877	0.188667	-0.0200344	-0.0401539	0.0619453	-0.0504038	-0.0234247	0.174047	0.136299	0.190924	0.0390501	-0.0631571	0.11717	0.276969	-0.425288	-0.111471	-0.0463367	0.460889	0.192891
hsa-miR-562	0.22224	0.177331	0.149138	0.183203	0.23942	-0.00147038	0.207423	0.232408	0.0528005	0.0254234	-0.0118351	0.131934	0.0249909	0.133849	0.249869	0.425956	-0.0513552	0.0565907	-0.00110033	0.221312	-0.21557	0.255217	0.0249466	-0.0161669	0.0644029	0.0312185	-0.0377089	0.221268	0.0240464	-0.191224	0.0854791	0.137084	0.199539	0.136244	-0.00281087	-0.0811812	0.0601552	0.0820476	0.264391	-0.072669	0.126137	0.245563	0.297006	0.2407	0.302819	0.0439098	-0.0193222	-0.106594	0.0298054
ebv-miR-BART3-5p	1.01237	0.592289	0.555831	0.528826	0.471803	0.445834	0.449086	0.427344	0.321467	0.462725	0.19622	0.273681	0.365078	0.333001	0.681787	0.657513	0.294973	0.528763	0.61429	0.520985	0.356488	0.475023	0.3847	0.572406	0.50913	0.26058	0.386866	0.667182	0.438551	0.193995	0.290669	0.768475	0.242691	0.405118	0.229746	0.0698925	0.344165	-0.663156	0.384258	-0.29028	0.462063	0.384101	0.31053	0.318306	0.975718	0.218348	0.388227	0.258897	0.527253
ebv-miR-BART1-5p	0.21038	-0.633162	-0.089462	0.152779	-1.03121	-1.11926	0.617247	0.39375	-0.527675	-0.681036	0.413173	0.788479	-0.554796	0.182812	-0.260083	0.267438	0.0670502	0.161207	0.241017	0.643634	-0.84873	0.422661	-0.206224	0.0953856	-0.0528386	-0.264328	-0.630835	-0.0695701	0.236075	0.19698	0.360916	-0.991397	-0.948024	-0.545877	-0.608438	0.105997	-0.0301221	-0.0880949	0.11961	0.0140542	-0.853712	0.303591	-1.16303	-1.04257	0.527617	0.191984	-0.935167	-0.802001	-0.687965
hsa-miR-585-3p	-1.76922	2.00335	-0.463139	-0.418298	-0.331835	-0.483651	-1.77438	0.106143	2.49427	-0.786013	-0.108371	-2.31448	-1.52667	0.617916	-0.800238	-1.00524	1.13179	-1.36753	-0.667064	-1.27201	2.35751	-1.7137	0.043993	-0.702906	-0.821904	2.73627	0.171151	0.382134	2.03243	-0.68036	-0.921218	-0.288504	0.500605	-0.0476033	0.344444	-0.464706	0.321572	-0.336147	1.38046	-1.2238	-0.0644216	-1.3864	-0.575923	0.430139	0.12776	-1.59714	-0.229063	-0.276637	-0.781576
ebv-miR-BART6-3p	-3.12036	-3.84558	0.879837	0.891227	-3.16491	-1.91394	-0.410488	-0.349156	-3.12985	-1.61688	-2.50241	0.162717	-1.35714	-2.72706	-3.06407	-3.27759	0.809277	-1.74836	0.382492	-0.0427063	-3.33188	0.577658	-4.3891	-3.87463	-1.90618	1.11985	-3.38501	-1.28928	-1.12517	0.582967	-0.561364	-4.61466	-4.576	-2.52234	0.930112	-3.26678	1.2392	-1.34753	-0.283328	-0.948265	-4.07444	-3.60174	-2.04193	-3.81868	0.273921	-4.09312	-3.40871	-4.19803	-4.46537
ebv-miR-BHRF1-2-5p	-0.07149	-0.687075	-0.354695	-0.389026	-0.470709	-0.574154	-0.228138	-0.301024	-0.478152	-0.308631	-0.0277214	0.253448	-0.301675	-0.0627617	-0.383426	-0.224553	-0.192104	0.272714	-0.370139	-0.0179895	-0.616899	-0.0386633	-0.373846	-0.302986	-0.11972	-0.202077	-0.477222	-0.0983487	-0.30391	-0.245054	-0.107251	-0.534034	-0.341168	-0.491505	-0.489112	-0.304959	-0.350274	0.534909	-0.188427	0.57048	-0.568227	0.131833	-0.0481165	-0.436392	-0.210701	-0.246444	-0.596803	-0.662254	-0.442703
hsa-miR-644a	0.474422	0.154902	0.0519588	0.0800482	0.454828	0.472006	0.518766	0.0669378	0.0503894	0.23244	0.231526	0.557991	0.215894	0.226268	0.237713	0.353676	0.0426572	0.222166	0.203396	0.52015	0.175142	0.497741	0.222919	0.530977	0.266945	-0.149158	0.212707	0.314174	-0.0394944	0.522159	0.251405	0.264636	0.319895	0.493797	-0.0288086	0.467407	0.105062	-0.256095	0.2545	0.000479068	0.199935	0.532866	0.183342	-0.157631	0.374455	0.311974	0.360106	-0.162409	0.227037
hsa-miR-629-3p	0.0667467	0.17442	-0.33855	-0.363218	1.67203	1.81273	0.293805	-0.147734	0.279448	0.939088	0.0704071	0.0501152	1.09015	-0.042739	1.19702	0.0852383	-0.234654	-0.0273016	-0.315235	0.102731	0.554435	-0.305281	0.96196	0.161644	0.254493	-0.286618	1.40293	-0.41609	-0.698188	-0.209592	-0.631066	0.763085	0.427364	1.85257	0.644148	0.684363	-0.951457	0.953515	-0.671189	0.801047	2.07366	0.362658	0.8216	1.23759	-0.55423	0.681502	2.32333	1.60894	1.69842
kshv-miR-K12-1-5p	0.397609	-0.877834	0.370905	0.263001	-0.704128	-0.56499	0.520439	0.387521	-0.305694	-0.164069	0.94164	0.962353	-0.173799	0.444325	-0.233579	-0.0721626	0.00100069	0.469465	0.570553	0.822462	-0.716736	0.715389	0.0420779	-0.22989	0.0955936	-0.469543	-0.726676	0.000587155	-0.0783031	0.343316	0.374557	-0.910974	-0.840249	-0.549904	-0.453539	0.0636278	0.0301288	-0.142822	0.0533641	-0.0400073	-0.889946	0.623074	0.0600021	-0.845452	0.209354	0.287941	-0.362028	-0.332675	-0.488069
hsa-miR-563	0.450096	0.322137	0.200654	0.00838418	0.298378	0.234249	0.105326	0.089062	0.355207	0.413854	0.40642	0.387807	0.407513	0.284613	0.402579	0.41841	0.500349	0.574485	0.455735	0.261232	0.385095	0.237999	0.341698	0.457701	0.318912	0.389415	0.545108	0.434471	0.244692	0.186368	0.193463	0.530486	0.348655	0.405909	0.162517	0.245919	0.280439	-0.375005	0.49526	-0.300609	0.448863	0.238735	0.284792	0.424776	0.668848	0.212669	0.46988	0.382944	0.404437
hsa-miR-589-3p	-1.20169	-0.950962	0.481431	0.111398	-0.879187	-0.69913	-0.516834	-0.231275	-0.589501	-0.533025	-0.596911	-0.450722	-0.414808	-0.778987	-0.913122	-1.08167	0.317208	-0.634757	0.0436676	-0.407007	-0.458609	0.210957	-0.782464	-0.744781	-0.804836	0.468924	-0.687125	-0.800838	0.137695	-0.114442	-0.251786	-0.619397	-0.71356	-0.627466	-0.34055	-0.751978	0.98601	-1.2482	0.0277844	-0.660528	-0.732285	-1.11078	-0.537609	-0.605199	-0.650581	-0.710345	-0.734045	-0.776884	-0.4488
kshv-miR-K12-11-3p	-0.423652	-0.554163	0.094546	0.283325	-0.458408	-0.440866	0.264685	0.285324	-0.644076	-0.673968	0.30656	0.37577	-0.498212	-0.435345	-0.530579	-0.548137	-0.159459	-0.503908	0.388156	0.299479	-0.617063	0.775747	-0.923189	0.264168	-0.490901	-0.345031	-0.593795	-0.165806	0.279987	-0.0541998	0.304586	-0.529184	-0.577646	-0.415194	-0.402857	-0.39176	-0.0440567	-0.0408911	-0.14348	0.333133	-0.605006	-0.560298	-0.644985	-0.669703	0.511379	-0.570692	-0.346089	-0.912756	-0.517407
hsa-miR-613	0.601748	0.920517	0.355707	0.558831	0.47373	0.341254	0.247151	0.344727	0.319561	0.462087	0.515605	0.434603	0.433172	0.467666	1.16647	0.950795	0.441613	0.353515	0.450487	0.237472	0.538831	0.362229	0.49139	0.566631	0.444815	0.534503	0.400291	0.124733	0.347064	0.143867	0.156376	0.517167	0.198277	0.71355	0.453561	0.473662	0.273544	-0.132449	0.390453	-0.283502	0.306381	-0.0674055	0.450297	0.366716	0.774567	0.290607	0.326707	0.264476	0.446606
kshv-miR-K12-5-3p	-0.116569	-1.14346	0.0694336	0.259733	-1.01255	-0.890472	0.73375	0.340912	-0.389419	-0.718893	0.29072	0.180777	-0.24378	-0.325757	-0.204606	-0.556856	-0.0483356	-0.289518	0.153638	0.3935	-0.769521	0.260573	-0.74451	-0.402263	-0.242809	-0.174564	-1.02192	-0.581421	0.195653	0.0959803	0.0673089	-1.25376	-1.07693	-0.964439	-0.540184	-0.338599	-0.0247679	-0.0696879	-0.125713	0.210846	-1.2434	0.0674781	-0.472042	-0.91159	-0.038103	-0.430838	-0.832885	-0.825686	-1.11376
ebv-miR-BART20-3p	-0.4622	-0.777388	-0.0641284	-0.123426	-0.82551	-1.06765	0.285228	0.450838	-0.199462	-1.01865	-0.0207934	-0.253159	-0.701496	-0.407845	-0.689925	-0.631543	-0.201491	-0.497246	-0.0577219	-0.0573187	-0.596944	0.0137991	-0.639389	-0.355642	-0.340241	0.448346	-0.927097	-0.53074	0.357987	-0.307872	-0.229173	-0.878209	-0.897536	-0.698359	-0.267289	-0.386723	-0.207244	0.0925884	0.0839241	-0.131039	-0.93673	-0.0232015	-0.895754	-0.572135	-0.161602	-0.333594	-0.898476	-0.824212	-0.752968
ebv-miR-BART3-3p	-0.333035	-0.486425	-0.789238	-1.09688	0.283793	0.575	-0.506974	-0.465931	-0.330312	-0.105701	-0.630442	-0.29329	0.325203	-0.65441	-0.399181	-0.740867	-0.698103	-0.664025	-0.614801	-0.473908	0.0816821	-0.922538	0.347872	-0.624245	-0.339931	-0.350078	0.116261	-0.661913	-0.290385	-0.678208	-0.962069	-0.707755	-0.447315	1.11095	-0.058623	-0.684763	-0.811289	0.861216	-1.06951	0.647073	0.849692	-0.417798	-1.23417	-0.271863	-0.384686	-0.489576	-0.109434	0.609642	-0.0235079
hsa-miR-604	-0.283615	-1.17714	0.27942	0.941671	-0.557139	-0.429941	0.638414	-0.816744	-0.916473	-0.879289	-0.185766	-0.362943	-0.0491343	-0.296039	-0.718131	-0.499367	0.341708	-0.174608	-0.675792	0.220434	-1.06713	-0.816738	-0.883992	-0.955238	0.243453	0.445174	-0.771872	-0.866058	-0.0455853	0.328004	-0.227226	-0.737271	-0.917424	-0.811275	-0.14029	-0.676749	-0.469176	0.457628	-0.120828	0.582463	-0.835219	0.208188	0.484341	-0.528359	-1.40336	-0.564897	-0.48813	-1.17672	-0.768149
hsa-miR-650	-0.652522	0.898305	-0.292668	-0.233075	0.264515	-0.466418	0.657399	-0.417046	1.54741	-0.0509924	-0.283057	-0.665946	-0.511044	0.351753	0.0188952	0.604303	0.110216	-0.211233	-0.399456	-0.613839	1.58067	-1.08599	-0.152306	-0.593693	-0.442087	-0.290145	0.190593	0.329453	-0.22708	-0.427474	-0.850073	0.0365036	-0.164111	0.405833	0.123324	0.233255	-0.632488	0.469239	-0.266181	0.239479	0.166212	-0.409814	-1.2772	0.00493135	-0.271047	-0.613294	0.0728163	-0.525418	0.0029757
hsa-miR-587	-0.285027	-0.805403	0.322311	0.30567	-0.621376	-0.825969	-0.201071	0.183138	-0.351601	-0.568707	0.168293	0.446959	-0.385113	-0.0588726	-0.571744	0.00232116	0.0404569	-0.190836	0.193547	0.111711	-0.527728	0.641854	-0.442298	-0.310689	-0.263313	0.205748	-0.454549	-0.148523	0.110931	-0.0608959	0.0604486	-0.534712	-0.649927	-0.472525	-0.145902	-0.27997	0.312119	-0.354379	0.190585	-0.27522	-0.473253	-0.00459608	-0.480339	-0.416549	0.0998886	-0.220999	-0.222925	-0.634932	-0.341294
kshv-miR-K12-4-5p	-0.348993	-0.579695	0.222029	-0.158252	-0.231343	-0.251625	-0.0138469	0.801727	-0.660795	-0.473657	-0.330802	-0.971293	-0.224002	-0.615266	-0.516024	-0.12178	-0.016556	-0.691949	0.136892	-0.226948	-0.319786	-0.548292	-0.661179	-0.320056	-0.612512	1.14622	-0.250938	-0.435342	1.0593	-0.188998	-0.00952041	-0.0992475	-0.476409	-0.265416	0.162433	-0.430271	0.538053	-0.561955	0.660937	-0.38429	-0.23748	-0.704575	-0.0838228	-0.122306	0.0120796	-0.262849	-0.00933316	-0.502792	-0.136577
hsa-miR-425-5p	0.198083	1.53492	-1.4592	-1.11003	2.51255	3.30311	-0.989901	-0.738693	0.193838	1.68695	-0.306124	-1.09013	1.90029	0.269382	0.952132	0.625219	-0.800508	-0.0827409	-0.341135	-1.15704	0.822654	-1.47055	0.52243	1.70504	0.273265	-1.32447	2.464	-0.391801	-0.327729	-0.623102	-0.541728	1.74015	0.924902	1.97794	0.256158	0.940052	-0.990658	1.18054	-0.872666	1.53812	1.38272	-0.566451	0.334293	2.46302	-1.17728	-0.0234924	1.63107	2.34342	2.04855
hsa-miR-555	-0.168966	-0.798074	-0.103537	0.0108813	0.157716	-0.413494	0.150772	0.3122	-0.502534	-0.388291	0.451157	0.922395	-0.359921	-0.161243	-0.444932	-0.399774	-0.563298	1.03017	0.436751	0.337492	-0.724184	0.903554	-0.86023	0.0970407	0.0766239	-0.439451	-0.443957	-0.00143028	0.18598	-0.0752545	0.290865	-0.39567	-0.773001	-0.501868	-0.644435	0.0839757	-0.174767	0.209611	0.180325	0.498961	-0.688814	-0.281397	-0.444653	-0.321326	0.183294	-0.302972	-0.315434	-0.521041	-0.492688
hsa-miR-645	-0.0331163	-0.413401	0.802193	0.0350516	-0.320225	-0.348198	0.20891	0.10209	-0.302209	-0.26464	0.162475	0.328523	-0.0753951	0.161902	-0.127032	-0.0546403	0.330154	0.0714998	0.744012	0.365211	-0.303455	0.332489	-0.199884	0.0205267	-0.184124	-0.0111481	-0.263198	-0.0887817	0.343368	0.425624	1.28404	-0.669616	-0.39755	-0.289708	-0.138987	0.154954	0.380123	-0.0606517	1.01304	-0.90862	-0.491202	0.422268	0.116179	-0.360284	0.175615	0.0343155	-0.0654074	-0.529723	-0.176932
sv40-miR-S1-3p	0.372493	0.377837	0.328947	0.346526	0.860538	0.613955	0.312182	0.261526	0.326914	0.522595	0.307932	0.556682	0.495914	0.528749	0.583574	0.514253	0.167427	0.398522	0.265738	0.507135	0.328147	0.664678	0.673104	0.691538	0.36472	0.427767	0.720775	0.438942	0.337742	0.356619	0.334931	0.870325	0.392111	0.582118	0.324367	0.469095	0.0957667	-0.349357	0.394318	-0.201834	0.645129	0.441248	0.802516	0.837806	0.364412	0.50924	0.762436	0.487572	0.68875
hcmv-miR-US25-2-5p	0.453835	-0.0674218	0.410002	0.347705	0.4165	0.226688	0.638453	0.149926	0.237391	0.421976	0.525577	0.812852	0.58886	0.330925	0.385971	0.396822	0.349143	0.295715	0.291147	0.551217	0.21062	0.746049	0.418941	0.339068	0.148742	-0.0112249	0.759874	0.375948	-0.044211	0.325475	0.523174	0.517479	0.339667	0.507838	0.168194	0.450205	0.257532	-0.399844	0.136034	-0.375068	0.419681	0.642443	0.475048	0.478715	0.598489	0.478588	0.677658	0.15864	0.583298
ebv-miR-BART14-3p	0.5611	0.741462	0.382679	0.513661	1.05418	0.944135	0.621357	0.289862	0.758026	0.953628	0.403899	0.512491	0.822699	0.593766	0.784108	0.736204	0.117446	0.619174	0.232047	0.4594	0.629163	0.573931	0.886226	0.771382	0.533509	0.455592	0.816192	0.53873	0.257027	0.402972	0.49999	1.05406	0.842294	1.07362	0.421909	0.711922	0.309379	-0.482071	0.592128	-0.30054	0.780015	0.643419	0.662879	0.89585	0.492483	0.692965	0.82961	0.66496	0.769009
hsa-miR-532-5p	0.081367	0.79355	-0.49704	-0.638791	1.76127	3.82298	-0.224683	-0.838307	0.47968	1.58256	-0.142133	-0.46435	0.787917	-0.0593295	0.680853	0.207929	-0.751376	0.392888	0.213122	-0.508968	0.732596	-0.527071	1.30939	0.800534	0.465456	-0.662541	1.74198	-0.152278	-0.68569	-0.00462709	0.110397	1.46654	0.960317	1.46068	0.547992	0.631027	-0.57328	0.890237	0.045397	0.397036	1.61776	-0.141362	0.121986	1.62995	-0.511358	0.734168	0.994228	2.31388	1.50552
hsa-miR-627-5p	0.0096239	0.925276	0.622324	0.681379	-0.183505	0.290208	0.151643	-0.364697	1.16541	-0.0937058	0.195423	-0.0354444	-0.161121	0.0205388	-0.221671	-0.221179	0.675248	-0.0615268	0.2043	0.0522921	0.76213	0.179726	-0.188665	0.106492	-0.507145	-0.881617	-0.115532	0.422203	-0.362269	0.191109	-0.0264646	0.107018	-0.391024	-0.101677	-0.023611	-0.0681615	0.694902	-0.815894	0.31558	-0.576153	-0.424501	0.113701	-0.936003	-0.17276	0.383391	-0.16906	-0.806099	-0.401705	-0.462046
hsa-miR-575	0.539207	-0.925203	0.158194	-0.0108207	-0.932209	-1.11317	0.630563	-0.0738553	-0.729649	-0.496011	0.237102	0.328432	-0.0621709	0.0295881	0.11689	0.197565	-0.267627	0.220269	-0.130374	0.416493	-0.827074	0.128904	-0.0160943	-0.365324	0.124704	-0.609179	-0.961251	0.0250127	-0.340883	0.0869768	0.0843678	-1.24416	-0.844038	-0.82753	-0.524203	0.233043	-0.537602	0.405992	0.329962	0.324432	-0.948284	0.742252	-0.830551	-0.963785	0.371929	0.431402	-0.903982	-0.776386	-0.823701
hsa-miR-588	1.07532	1.21871	0.630136	0.670989	1.26824	1.22608	0.583751	0.738744	1.08386	1.08441	0.656879	0.725618	1.10683	0.896761	1.34889	1.15934	0.904023	0.825466	0.869122	0.717964	1.15696	0.587927	1.04775	1.0328	0.851197	0.70597	1.06135	0.749792	0.702688	0.623487	0.583836	1.30928	1.10677	1.14589	0.723748	0.937511	0.429168	-0.749775	0.655688	-0.51456	1.12539	0.671496	0.686922	1.04785	0.795385	0.716615	1.12651	1.00375	1.01035
hcmv-miR-UL22A-5p	-0.27865	-0.856816	0.446059	0.429165	-0.920507	-1.00824	0.469867	-0.040361	-0.857868	-0.435893	0.224454	0.711271	-0.830971	0.106329	-0.699675	-0.506292	0.220689	-0.144381	0.225428	0.436509	-0.81113	0.800929	-0.891683	-0.0655536	-0.275126	0.132204	-0.945285	-0.149991	0.0492602	0.220739	0.22449	-1.05132	-0.966198	-0.860078	-0.459659	-0.42856	0.0793117	-0.121109	-0.164667	-0.0322738	-0.912947	0.0186255	-1.221	-1.13005	0.119751	-0.567395	-0.917071	-0.8474	-0.786681
hsa-miR-567	0.747656	-0.616483	-0.538221	-0.0116454	-0.376766	-0.591869	0.70792	-0.752617	-0.380577	-0.169466	-0.164826	0.149769	0.954207	0.323512	0.838105	0.11041	-0.260875	-0.242302	-0.300985	0.68971	-0.285418	0.0968353	0.603283	-0.449059	0.216488	-0.495166	-0.279909	-0.299745	-0.416416	0.0394065	-0.0477991	-0.409204	-0.0477689	-0.297489	-0.164588	1.19018	-0.460576	0.709113	-0.556905	0.541437	-0.223868	2.46941	0.0274515	-0.253431	-0.407712	1.58438	-0.125935	-0.159087	-0.3411
ebv-miR-BART20-5p	0.0436159	-0.450952	0.177859	-0.0919611	-0.504962	-0.169448	0.156608	0.345124	-0.407559	0.00339039	0.319028	0.553865	-0.457752	0.174924	-0.222922	-0.155028	-0.0271526	0.152401	0.389886	0.477882	-0.54628	0.641228	-0.0934156	-0.12283	-0.115366	-0.180813	-0.367566	0.180073	0.249872	0.11342	0.187661	-0.322915	-0.366163	-0.284101	-0.105431	-0.160449	-0.118858	0.0777514	0.105561	-0.111216	-0.301889	0.393483	0.130287	-0.375092	0.446451	0.0104967	-0.0862271	-0.495221	-0.321215
hsa-miR-573	0.867578	1.06445	0.117711	0.42595	1.47068	1.48914	0.249395	0.664139	1.07124	1.1981	0.823688	0.667827	1.39738	0.754415	1.23557	1.07033	0.467053	0.836758	0.83148	0.311947	1.0083	0.68534	0.993438	1.15134	0.667456	0.552345	1.53679	0.71754	0.588329	0.529237	0.771359	1.604	1.13497	1.33186	0.606701	0.820519	0.590913	-0.659421	1.28136	-0.560341	1.23929	0.483021	2.78565	1.49184	1.00463	1.06302	1.73452	1.43491	1.47875
ebv-miR-BHRF1-3	0.0968081	-0.281299	0.220616	0.219943	-0.71632	-1.01246	0.367414	0.258741	0.0759404	-0.372529	0.241895	0.372488	-0.412794	-0.0114155	-0.271555	-0.16792	0.0740182	-0.0659245	0.134443	0.260593	0.00499103	0.431511	0.0863447	-0.0619216	-0.118484	0.237151	-0.52261	0.2902	0.197692	0.142273	0.282184	-0.672765	-0.434168	-0.538445	-0.280652	-0.121639	0.410689	-0.452829	0.243757	-0.700429	-0.631479	0.466272	-0.772345	-0.726034	0.41338	0.0878274	-0.643478	-0.516411	-0.492372
kshv-miR-K12-6-5p	0.57677	-0.659453	-0.168654	-0.482277	-0.0623512	-0.325033	-0.0534615	-0.116341	-0.463407	0.115383	0.18658	0.700605	0.0899121	0.384873	0.142597	0.30518	-0.421003	0.905658	-0.0287683	0.313734	-0.433803	0.0858798	-0.139906	0.990269	0.279295	-0.277632	-0.383861	0.344847	-0.248575	0.0730027	0.00100409	-0.404766	-0.333504	-0.285705	-0.216514	0.337146	-0.526322	0.544643	-0.223495	0.3709	-0.412831	0.794591	-0.0598321	-0.0756206	0.321636	0.193921	-0.103801	0.162116	-0.113562
hsa-miR-558	-0.3489	-0.775269	-0.142696	-0.113007	-0.941614	-0.977417	0.108684	0.322884	-0.418796	-0.870863	0.0497351	0.352106	-0.816552	-0.362435	-0.748689	-0.844789	0.138324	-0.00564745	0.181276	0.134095	-0.654727	0.11292	-0.835219	-0.321464	-0.357766	-0.00795322	-1.04436	-0.334779	0.454533	-0.0505933	0.147471	-1.19152	-0.764263	-0.780239	-0.397305	-0.5329	0.110307	-0.167735	-0.061341	0.0162414	-1.11962	-0.177173	-0.454058	-0.965611	0.204463	-0.69548	-0.932259	-0.920942	-1.09277
hsa-miR-133a-5p	-1.22215	-0.90699	-0.551973	-0.435414	-1.31138	-0.948808	-0.485124	0.128397	-0.740086	-0.991684	-0.464132	-0.337574	-1.27721	-1.03181	-1.11261	-1.42861	-0.35574	-0.756155	-0.171344	-0.336494	-0.815973	0.380218	-1.08479	-0.900661	-0.88135	-0.560791	-1.1699	-0.710407	0.170125	-0.490255	-0.324131	-1.15628	-1.02198	-1.0244	-0.762559	-1.0114	-0.387276	0.595673	-0.380225	0.602145	-1.23328	-1.37165	-0.465119	-0.797947	-0.265787	-1.19067	-1.13199	-1.25359	-1.13095
ebv-miR-BART14-5p	-0.369508	-0.466881	-0.193185	0.280007	-0.213744	-0.199396	0.344165	0.643265	-0.168959	-0.257887	0.263925	0.140718	-0.193661	-0.230989	-0.0597306	-0.22543	0.160357	-0.116751	-0.165835	0.128953	0.228054	0.193831	0.405605	0.575594	0.905019	0.663769	-0.132999	-0.306244	0.787089	-0.0164606	-0.350972	-0.354751	-0.213341	0.230779	-0.0686554	0.789318	-0.308771	0.383988	-0.501745	0.392393	0.426338	-0.256362	-0.516736	0.0297607	-0.4719	0.00418333	0.174884	0.696538	0.0272609
ebv-miR-BART18-5p	-0.768849	-1.29393	-0.0683135	-0.103176	-0.584204	-0.356905	0.608046	0.491348	-0.986852	-0.675882	-0.452482	-0.722083	-0.222853	-0.75031	-0.409802	-1.25335	-0.088328	-0.342729	-0.483414	-0.106491	-0.650431	-0.802495	-0.160938	0.334182	0.471955	-0.137943	-0.832489	-1.00654	0.139338	0.14039	-0.587282	-0.967598	-0.625576	-0.493518	-0.197132	-0.194744	-0.262662	0.15126	-1.03923	0.79026	-0.340961	-1.12409	-0.242701	-0.573323	-1.58866	-0.499798	-0.394688	0.374057	-0.851666
hsa-miR-550a-3p	-0.937211	-1.50691	-0.379923	0.297167	-1.0339	-1.21529	1.54531	-0.902877	-1.02029	-0.979184	-0.659065	0.562129	-1.1612	-0.547055	-0.965396	-0.544529	-0.832605	-0.403189	-0.407509	0.599483	-1.23903	0.765163	-1.38	-1.21193	-0.769872	-0.904372	-0.951018	-0.555299	-1.47567	-0.619892	0.477143	-1.21997	-1.40106	-1.19149	-1.12785	-1.22267	-1.54412	1.52548	0.447536	1.16891	-1.20859	-0.334654	-0.510437	-1.07558	-0.143566	-1.08088	-1.1383	-1.72149	-0.991041
hsa-miR-552-3p	-0.426848	-3.35323	0.882313	0.543039	-2.01341	-2.20133	1.1488	0.485065	-2.37645	-1.15705	-0.497351	-0.697459	-1.2546	-0.166228	-1.22974	-0.243297	0.908286	-0.451359	0.331906	0.757161	-2.49006	-1.67853	-2.09439	-1.38291	-0.0513419	-0.664278	-2.22977	-1.07709	0.384734	0.612123	-0.215724	-2.76056	-2.63474	-1.65182	0.301613	-1.36077	1.12504	-1.03076	0.00452634	-0.340619	-2.38348	0.504214	-0.813673	-2.60308	-0.243005	-1.6234	-1.91268	-2.46798	-2.28746
hsa-miR-152-3p	0.0344106	-0.559665	-0.952842	-1.7261	0.861413	3.16016	-0.885578	-0.0356915	-0.304066	0.267028	-1.52682	-1.57904	0.848861	-0.674731	0.304702	-0.445244	-0.813554	-1.23178	0.652371	-1.47592	0.0810865	-2.59281	0.0929261	-0.856942	-0.293419	-2.0137	0.996188	-2.03222	-0.731343	0.410683	2.37272	-0.136465	1.66383	1.73182	0.735594	-0.303462	0.616164	-0.570708	0.892128	0.893718	1.19427	-0.671052	0.233868	0.564407	-2.25293	-0.258085	0.999712	0.918733	1.82999
hsa-miR-192-5p	-0.0892321	0.398075	-0.546428	-0.680904	0.806267	2.72478	-0.329808	-0.206264	-0.133349	0.693407	-0.234128	-0.0905792	0.520897	-0.272639	-0.0905627	-0.199163	-0.676655	0.100176	-0.241689	-0.385051	-0.308679	-0.160844	0.286157	1.07654	0.797854	-0.726474	1.04227	-0.191982	-0.222327	-0.235771	-0.328857	1.13681	0.401907	1.02367	-0.214828	0.0841764	-0.652202	0.821354	0.461548	0.576407	0.766849	-0.390266	-0.594692	0.924803	-0.122755	-0.184253	-0.306607	1.02077	1.72822
hsa-let-7f-5p	1.17939	1.87358	-1.06577	-1.42411	3.40863	5.25006	-1.01874	-3.45269	-0.917069	3.53432	-1.53031	0.268886	2.82121	0.339166	2.22573	1.3042	-0.897116	1.84496	-2.93671	-0.195455	-0.223112	-1.50463	1.24705	1.35867	1.44014	-3.81741	3.64871	0.331481	-3.9745	0.158915	-2.11675	3.76481	2.72816	1.45221	1.76575	-0.687125	-1.84815	1.77584	-3.04257	1.73097	2.89163	0.673078	3.21722	3.6185	-3.02403	0.778875	4.44001	4.28422	4.28283
hsa-miR-29b-1-5p	0.250666	-0.429845	0.276772	0.352774	0.546801	1.02326	0.094497	-0.132751	-0.387154	0.293052	0.385371	1.09162	0.0316161	0.134596	0.0747447	0.247991	0.191857	0.831665	-0.0895045	0.650273	-0.435923	1.25083	-0.0987576	0.268683	0.251189	-0.621894	0.3583	0.38005	-0.458649	0.213774	0.527828	0.437758	-0.0115572	0.185309	-0.369516	-0.0374227	-0.109859	0.0509482	-0.192718	0.0380857	0.294109	0.277002	0.186545	0.34227	0.678403	-0.101548	0.191775	0.381141	0.485503
hsa-miR-570-3p	0.250205	-0.0738608	-0.462608	-0.524386	0.204939	0.443068	-0.0964051	-0.192719	-0.223549	0.363025	0.0553571	0.140693	0.0671613	0.0954601	-0.0839374	-0.108267	-0.35312	0.371784	-0.163312	-0.0796737	-0.345834	-0.0440302	-0.292225	-0.0194967	-0.081645	-0.385195	-0.117411	-0.133155	-0.311775	-0.149851	-0.11099	0.140803	0.585191	-0.287021	-0.0971249	-0.186138	-0.424333	0.459146	-0.488429	0.496333	0.0289806	0.0438003	-0.114677	0.134608	-0.0356913	-0.230308	-0.0779577	0.0153512	0.180257
hsa-miR-27a-5p	0.045926	-0.00944895	-0.338714	-0.202818	0.450215	0.507484	0.276144	-0.0919752	0.181363	-0.267504	-0.151106	-0.208106	-0.250743	0.0421456	0.527178	-0.0633777	0.098628	-0.390168	-0.506856	0.326503	0.194631	-0.11166	0.0735196	0.949678	-0.295464	-0.0498398	-0.101839	-0.281179	0.129826	0.0765334	-0.281316	-0.17378	-0.191963	-0.313357	-0.307026	0.0425491	-0.177533	0.0357112	-0.273282	0.385537	0.00277953	0.429183	-0.504873	-0.225036	-0.0758599	0.152424	-0.603267	-0.206151	-0.227762
hsa-miRPlus-C1066	0.405489	-0.308912	0.0997634	0.127495	-0.142449	-0.391108	-0.0602904	0.380888	-0.122009	0.0450735	0.571492	0.659718	0.375318	0.384405	0.11099	0.171272	0.49672	0.415552	0.508004	0.345611	-0.251885	0.759024	0.0442115	0.285106	-0.188969	-0.479095	-0.246957	0.286872	0.25176	0.1759	0.550623	-0.322282	-0.210803	-0.0334264	0.000573248	0.463798	0.241447	-0.262807	0.0739635	-0.24697	-0.221995	0.381865	0.895514	-0.199658	0.603786	0.41215	0.0464137	-0.211095	-0.0584949
hsa-miR-490-5p	-1.56351	-1.1163	1.11595	1.34332	-1.16731	-0.914099	0.588658	0.207921	-0.704962	-0.0968032	-0.486683	-0.23489	-0.726787	-0.629672	-1.14078	-1.38995	1.1716	-0.410036	0.132886	0.197251	-0.204441	0.452308	-1.353	-1.17868	-1.12161	1.36149	-0.581342	-0.114732	-0.0521001	0.399006	0.553628	-1.04521	-1.1167	-1.05142	0.842616	-1.51688	0.825008	-0.810607	0.605679	-0.82665	-1.05048	-1.03909	-0.791616	-1.15433	-0.514192	-1.29789	-0.854229	-1.29166	-0.98196
hsa-miRPlus-A1025	0.674072	0.761159	0.340944	0.388237	0.611702	0.600199	0.236639	0.389802	0.846684	0.706348	0.534053	0.544458	0.810718	0.594095	0.661639	0.643766	0.346106	0.636397	0.52108	0.462637	0.763108	0.327039	0.825402	0.816474	0.690516	0.56461	0.776623	0.536284	0.535637	0.427278	0.355689	1.05266	0.638532	0.778399	0.492938	0.605304	0.378356	-0.434441	0.550913	-0.525476	0.85627	0.601546	0.948668	0.761748	0.449429	0.680844	0.884885	0.681744	0.784074
hsa-miR-338-5p	-0.697448	0.34308	0.59633	-0.676648	0.193427	-0.289105	-0.824056	0.736504	-0.306953	-0.742122	-0.435525	-0.59424	-0.537246	-0.61854	0.0067577	-0.168124	-0.588979	-0.769563	1.1802	-0.708286	-0.0973465	-0.588845	-0.0342384	-0.213159	-0.579364	-0.643215	-0.245456	-0.558371	0.623555	0.539896	2.14915	0.942277	0.617106	2.00318	-0.00597949	-0.543938	-0.537581	0.523953	1.26641	-0.992707	0.305033	-1.12089	-0.224874	-0.500884	-0.610373	-0.528452	0.269454	0.0155615	0.0982363
hsa-miR-450a-5p	-1.28629	0.0106163	-0.176589	1.13869	0.7952	0.958681	-0.110327	-0.0865316	0.126409	0.457993	-0.274989	-0.295539	-0.697916	-1.11741	-0.629253	-0.680643	-0.492394	-0.694638	-0.787792	-0.72776	0.709986	0.0719322	-0.827521	-0.457441	-0.359398	0.779691	0.807112	-0.0986493	0.124367	-0.611184	-0.492521	1.23416	0.286995	-0.441525	-0.806705	-1.35276	0.115841	-0.109774	1.21363	0.614253	0.166175	-1.02719	-0.346747	1.31671	-0.442902	-1.36936	0.694959	0.631132	0.597089
hsa-miRPlus-C1100	1.03813	0.12599	-0.0945834	-0.28176	0.447647	1.37647	0.146488	-0.393668	-0.141875	0.473043	0.240979	0.768682	0.536344	0.680522	0.543041	0.883702	-0.222771	0.848792	0.0969149	0.455144	0.0877109	-0.0432502	0.575939	0.381971	0.560731	-0.541412	0.315623	0.420371	-0.494255	0.267401	0.216836	0.269141	0.525852	0.343575	0.163788	0.460807	-0.38073	0.218961	-0.0284795	0.276442	0.382117	1.04213	0.676838	0.375718	0.257344	0.777758	0.589606	0.222972	0.324392
hsa-miRPlus-A1087	-0.959353	-0.762477	0.0574528	-0.597658	2.65999	1.81608	-1.30805	-1.6489	-0.812202	-0.126091	-0.999038	-0.406369	2.19504	-0.197322	-0.265159	-0.392239	-0.62975	-0.381684	-0.615911	-0.955872	0.309518	-0.734166	-0.181868	2.27794	-0.286307	-1.75926	1.91647	-1.13396	-1.38597	-0.285875	0.2241	1.01976	-0.738203	2.06108	-0.173131	-0.725932	-0.759717	0.663197	-1.78066	0.525479	2.96981	-0.353295	1.48281	2.5525	-0.396829	0.98808	2.35328	1.66625	2.12542
hsa-miR-200c-5p	0.890102	-0.473011	-0.266684	-0.185114	0.244515	0.0882357	0.238965	0.0755117	-0.413206	0.309406	0.0465841	0.622084	0.589994	0.372204	0.643222	0.713518	-0.302825	0.774812	-0.219605	0.48962	-0.25117	0.114119	0.459188	0.453587	0.447651	0.371346	0.0387427	0.231343	0.100161	0.066636	0.0825007	-0.136298	0.239257	-0.00270584	0.333888	0.649607	-0.669419	0.634694	-0.471595	0.532432	0.093287	1.21066	0.145652	0.124751	0.268253	0.828573	0.397558	0.182767	0.142737
hsa-miR-30d-3p	0.527517	0.938179	-0.341607	-0.0439762	1.65613	1.85329	-0.246019	-0.205643	0.63712	1.07594	0.217829	-0.048234	0.932849	0.236517	1.26727	0.502448	-0.413571	0.556833	-0.0120529	-0.207054	0.936357	-0.514338	0.991231	0.810944	0.811881	-0.163266	1.077	0.0697062	-0.260341	0.102704	0.0691455	1.50868	0.986362	1.29616	0.444389	0.710655	-0.124052	0.229476	0.122552	0.1817	1.46058	0.153889	0.963107	0.950162	-0.0786684	0.549394	1.36752	1.88389	0.977078
hsa-miR-106b-3p	-0.0186783	-0.263334	-0.451065	-0.108143	0.599711	0.820503	0.431154	0.840932	-0.106386	0.247344	-0.043054	-0.00497273	0.231679	-0.0775687	0.0350556	-0.18903	0.733213	-0.321354	-0.198255	0.162776	-0.0900029	0.245667	0.175044	0.435301	-0.0914865	0.254794	0.447444	-0.172776	0.569396	-0.343274	-0.0400385	0.143914	0.117803	0.553743	-0.472532	0.356516	-0.159425	0.0897799	0.0745532	0.0865466	0.456536	-0.0402807	0.801046	0.688387	0.575186	0.545805	0.497512	0.236028	0.369676
hsa-miRPlus-A1073	0.30497	0.958585	0.268861	0.43756	1.57153	1.67073	0.198143	0.530807	0.996829	1.01139	0.241321	0.0941954	1.28347	0.308661	1.09367	0.433502	0.370688	0.211084	0.483657	0.032011	1.05671	0.118593	0.917601	0.80918	0.237544	1.25121	1.23856	0.293346	0.746698	0.3658	0.534136	1.47777	1.36261	1.33309	0.686897	0.576832	0.552856	-0.563258	0.341349	-0.417462	1.40782	-0.106463	1.37705	1.20087	0.47105	0.802408	1.54169	0.757405	1.51787
hsa-miR-934	0.787339	-1.02158	0.0499063	-0.000344907	-0.967882	-1.4577	0.470658	-0.0696342	-0.933717	-0.200916	0.553839	0.768456	0.471222	0.361188	0.379324	0.336389	-0.102961	0.503203	0.254283	0.500079	-0.994894	0.434374	0.132807	0.0743653	0.0659142	-1.05849	-0.879022	0.0430652	-0.345605	0.289387	0.353107	-1.30275	-0.799823	-0.636507	-0.601481	0.45796	-0.347716	0.286997	-0.233384	0.36412	-1.10933	0.898237	0.121376	-1.02913	0.136452	0.717078	-0.683171	-0.376476	-0.723663
hsa-miR-331-5p	-0.879973	-0.818833	0.84197	0.474833	-0.613065	-0.407995	0.493881	1.30348	-0.819418	-0.806905	-0.452359	-0.158392	-0.782163	-0.681029	-1.02863	-0.988557	0.253474	-0.371273	-0.0993627	0.503654	-1.0021	0.455779	-1.34063	-0.781343	0.0467991	0.136933	-0.809413	-0.324528	1.16794	0.410826	0.505269	-0.655019	-0.770763	-0.762426	-0.333933	-1.08756	-0.0841598	0.193785	0.746308	-0.18261	-0.792219	0.0938928	-0.479092	-0.687929	-0.194185	-1.28967	-0.679466	-0.951799	-0.526776
hsa-miR-628-5p	1.45094	2.49427	-0.471386	-0.385623	1.16126	2.92443	-0.325061	-0.509987	0.206638	1.90916	-0.22121	0.065673	0.584466	0.84863	1.45749	1.80315	0.417484	0.692774	-0.3748	-0.310177	0.323775	-0.449263	0.734286	0.308028	0.826417	-0.266179	0.739105	0.713298	-0.268125	0.302398	0.047624	2.90621	1.08564	0.740783	0.953956	0.147355	-0.260302	0.214373	-0.337031	0.126697	1.26077	0.377638	0.369619	1.48892	-0.721453	0.376985	0.943989	2.50993	2.04682
hsa-miR-148a-5p	-0.166339	-1.06419	0.0472479	-0.118677	-0.803834	-0.409881	0.406499	-7.43309e-05	-0.855397	-0.568607	0.397285	0.633301	-0.603175	-0.301537	-0.844201	-0.713176	-0.50166	-0.0678509	0.647189	0.617685	-0.86387	0.651736	-0.772596	-0.420837	-0.305779	-0.646314	-0.780946	-0.502275	-0.150943	-0.00616139	0.112748	-1.12636	-0.919291	-0.760992	-0.743359	-0.298456	-0.558354	0.505701	-0.0927131	0.687153	-0.956557	-0.216738	-0.827541	-0.821088	0.0719196	-0.401646	-0.716674	-0.335851	-0.96101
hsa-miR-500a-5p	0.10447	-0.178931	0.175646	0.145737	0.550769	1.39355	0.42781	0.317612	0.110764	0.39058	0.347558	0.197357	0.0298518	-0.152424	0.112572	-0.152492	0.0909694	-0.0653629	0.185539	0.342504	-0.16107	0.461156	0.378778	0.0182261	-0.050906	0.169159	0.518673	-0.100147	0.349555	0.14707	0.28219	0.326252	0.173172	0.413332	-0.0343389	0.128632	-0.0220478	-0.0365631	0.0124142	-0.0382669	0.538121	0.20519	-0.261235	0.278218	0.310483	0.245596	0.141429	0.593421	0.282621
hsa-miR-20b-3p	0.176526	-0.357559	-0.12573	-0.394105	1.00394	1.0165	-0.0501227	-0.0188654	-0.251042	0.294575	0.0672469	0.28542	0.371965	-0.079415	0.411725	0.0881969	-0.139928	-0.00128851	0.0725439	0.0131278	-0.213177	0.174882	0.0839043	-0.304099	-0.30557	0.105355	0.653644	-0.142574	-0.1328	-0.0996133	-0.066593	0.348965	0.0862704	0.44006	-0.231253	0.0353227	-0.449632	0.313995	-0.207158	0.31234	0.638951	0.268483	0.36408	0.580022	0.311767	0.2755	0.694339	0.331049	0.637592
hsa-miR-19b-1-5p	-0.826469	0.320349	0.0265507	-0.121042	0.250781	0.564814	-0.576155	0.175421	0.583246	0.277658	-0.137702	-0.791227	-0.0608419	-0.513468	-0.456471	-0.626526	0.0369947	-0.345001	-0.0303228	-0.517499	0.269681	-0.533341	-0.0306256	-0.146303	-0.410776	0.627238	0.0417848	-0.266116	0.318931	-0.2291	-0.223586	0.397633	0.0297767	-0.167153	0.040614	-0.353644	0.418952	-0.293529	-0.256491	-0.384463	0.346487	-0.908454	-0.00372973	0.103682	-0.333331	-0.58795	-0.204785	0.682287	-0.112587
hsa-miR-301b	-0.166224	1.06709	-1.11036	-1.00095	1.98915	2.50436	-1.36296	-0.976404	0.891456	1.4634	-0.310102	-1.11833	0.724808	-0.0691912	0.109267	0.603673	-1.09407	0.239457	-0.943067	-0.914015	0.102673	-1.21754	0.657279	0.0708148	0.181364	-0.636624	0.914524	0.14071	-0.803349	-0.396393	-0.380072	2.66588	1.29627	1.28365	0.0277696	0.417171	-1.00991	1.27288	-0.684452	0.535048	1.38235	-0.347712	0.0294881	2.12516	-1.49825	-0.1636	0.659257	2.07991	1.44291
hsa-let-7a-3p	0.262663	1.29311	-0.285622	-1.10601	2.50971	4.19016	-0.98595	-0.69114	0.426183	2.11304	-0.646305	-0.295237	1.72432	-0.100631	1.32667	0.271465	-1.06028	1.01012	-0.730347	-0.474257	0.595062	-1.15811	1.16661	0.702245	1.3527	-1.03128	1.62877	-0.407177	-0.963915	0.17216	-0.523664	2.69735	1.89241	1.8879	0.86115	-0.0513017	-1.21992	1.28692	-1.62071	1.09966	2.19954	-0.291882	0.98012	2.15272	-1.62232	0.430594	1.21515	2.93193	2.47292
hsa-miR-372-5p	-0.247208	-0.250577	0.484914	0.467361	-0.335846	-0.320328	0.3018	0.237067	0.00293637	0.123527	-0.274008	-0.0882432	-0.306035	-0.314937	-0.0748224	-0.355215	0.977128	-0.300246	-0.141262	0.056632	0.384966	0.251468	-0.43591	-0.477518	-0.392122	0.813528	-0.112561	0.257752	-0.194606	0.104567	0.0746575	-0.0836473	-0.253656	-0.307592	0.291492	-0.306067	0.367386	-0.190776	0.312296	-0.399287	-0.45403	-0.0613846	-0.273626	-0.288943	-0.050818	-0.168987	-0.15327	-0.706654	-0.341814
hsa-miR-362-3p	0.184018	0.860822	-0.445298	-1.09566	1.80839	4.88643	-0.473646	-1.60163	-0.0782268	2.16729	-0.733357	-0.877111	0.77642	-0.114832	1.03543	0.235347	-1.2429	0.615206	-0.866542	-0.67364	0.303847	-1.68013	1.38445	0.396025	0.374554	-1.18657	1.97349	-0.53495	-1.17134	-0.0450489	-0.577305	2.22385	1.50811	0.732506	1.09939	-0.100888	-0.98249	1.16484	-1.04208	0.742115	1.93246	-0.131948	-0.191057	1.97609	-1.58141	0.360408	1.01024	2.59621	2.04716
hsa-miR-99b-3p	-1.4896	-0.254895	-0.148917	-0.184975	-0.86292	-0.855995	-0.653597	1.34356	0.381274	-1.21118	-0.329605	-1.07237	-0.796132	-1.02679	-1.30858	-1.46695	0.56274	-1.51874	-0.191403	-0.924134	0.542482	-0.774224	-0.519743	-0.634354	-0.929425	1.37663	-0.652506	-0.706634	1.34812	-0.899576	-0.234529	-1.39908	-0.0994057	-0.0916154	-0.00983733	-0.763762	0.440878	-0.442319	0.337525	-0.569081	-0.142096	-1.69168	0.344769	-1.13784	0.351825	-1.36147	-0.134106	-0.302537	-0.834199
hsa-miR-15b-3p	-0.444927	0.799998	0.206052	0.186419	-0.0312174	0.621987	0.145257	0.212223	-0.230255	0.682563	0.0532382	-0.130861	-0.0792257	-0.0822084	-0.269863	-0.356412	0.154809	0.192173	0.158306	0.0777028	-0.0704411	0.261875	-0.194548	1.37034	-0.0567229	0.0970115	0.488275	-0.135438	0.197139	0.112615	0.30466	-0.114301	-0.191293	-0.28872	0.0509261	-0.205198	0.141148	-0.210878	0.0258923	-0.111437	0.064555	-0.00135741	0.345514	0.741427	-0.172289	-0.195815	0.104269	0.83761	0.172068
hsa-miR-873-5p	0.939356	2.07122	-0.987304	-0.894523	-0.766313	0.953227	-0.874593	-0.0577853	-0.889959	-0.912873	-0.583096	-1.28344	1.29734	1.1201	-0.148907	1.49097	0.462942	-1.26898	-0.485007	-1.23793	-0.17442	-0.399828	-1.05209	-1.12442	-0.461374	-0.535744	-0.156243	0.759659	0.349034	-0.429088	-0.270938	2.18051	-0.368298	-0.264259	-0.221688	-0.691076	-0.417957	0.467016	-0.762913	0.293078	-0.124392	-1.537	1.22992	-0.175135	-1.29482	-0.257638	-0.423915	-1.17688	-0.374214
hsa-miR-222-5p	-0.420153	-0.433207	0.170413	-0.140628	-0.15932	0.705795	-0.500973	0.852051	-0.209299	-0.00559015	0.438791	0.766434	-0.309622	-0.0306111	-0.773223	-0.494827	0.107675	0.596398	0.776354	0.28057	-0.427474	0.988798	-0.73368	0.279584	-0.579968	0.141511	-0.197715	-0.0910407	0.382633	-0.0489703	0.340452	-0.555573	-0.519263	-0.404806	-0.0178657	-0.492824	0.152802	-0.305713	0.306098	-0.300971	-0.814422	-0.52245	0.138397	0.0107711	0.550346	-0.55431	-0.21585	-0.242082	-0.757934
hsa-miR-181a-2-3p	-1.16913	0.145448	-0.444077	0.647369	-0.209656	-0.108393	-0.0779182	-0.197434	0.132452	0.299228	-0.648495	-0.732044	-0.667523	-0.0494397	-0.494169	-0.524317	-0.0267054	-0.265992	-0.963475	-0.688933	1.37324	0.0714625	-0.670788	-0.633894	-0.519025	0.460825	1.00927	0.107275	-0.46055	-0.926368	-0.321312	-0.406383	-0.238509	-0.418034	-0.22512	-1.03761	0.22904	-0.424672	0.519172	0.291	-0.19735	-0.730261	-1.24507	-0.299102	-0.505353	-1.55185	-0.352731	-0.429926	-0.0658883
hsa-miR-381-5p	-0.298799	0.46265	0.0954773	0.30726	0.724179	2.30993	0.113308	0.177526	0.100133	0.287258	0.0591325	-0.176762	0.204532	-0.25626	0.0892897	0.159521	0.19295	-0.366734	0.216185	-0.0961239	-0.0151789	0.204922	-0.260499	0.0498065	0.18698	1.39304	0.457331	-0.0190547	0.848258	0.0553901	0.259587	0.912864	0.220164	0.465234	-0.0736009	0.103677	0.401743	-0.547955	0.253789	-0.23531	0.38946	-0.532782	0.593757	0.789738	0.0119697	-0.259883	0.347621	0.313975	0.794993
hsa-miR-101-5p	0.611296	1.3718	-0.636931	-0.838026	1.7225	3.36471	-0.51166	-0.365657	-0.253661	1.50747	-0.652173	-0.600039	0.956973	0.0727011	1.11797	0.233685	-0.633362	0.189366	-0.595497	-0.25211	-0.233926	-0.988965	0.0580537	0.92928	1.29582	-0.760195	0.544785	-0.0625998	-0.766988	-0.317843	-0.399954	1.95711	0.934083	1.11921	0.282964	0.107845	-0.865762	1.02768	-0.531006	1.05484	1.68629	-0.155814	0.190684	0.853925	-1.08271	0.108366	0.0146945	1.69124	1.76591
hsa-miR-16-1-3p	0.275136	-0.181113	0.0433842	0.218329	0.891075	1.39581	0.451106	0.495135	-0.00161739	0.151688	0.434796	0.266968	0.410848	-0.0791272	0.312899	0.11991	-0.0418543	0.161911	0.457563	0.442339	-0.0351595	0.427782	0.152561	0.61941	0.322583	-0.234569	0.497416	-0.209108	0.282747	0.193815	0.51369	0.0536639	0.139766	0.62544	-0.128352	0.532156	0.113467	-0.149003	0.441266	-0.0345568	0.226485	0.154616	0.714768	0.402669	0.443102	0.288276	0.172561	0.588271	0.0604093
hsa-miR-125a-3p	-0.500742	0.155585	0.229393	0.227872	-0.179345	-0.219533	-0.153704	0.181686	0.161192	-0.000853419	0.461406	0.281063	-0.528321	0.178883	-0.32668	-0.00392458	0.336069	0.0829767	0.223414	0.0586759	0.339645	0.505588	-0.143415	-0.33492	-0.40734	-0.0499334	-0.32057	0.613871	0.0771027	0.0820969	0.370568	-0.276087	-0.342647	0.110689	-0.358259	-0.147546	0.0489615	-0.109028	0.356384	-0.0961964	-0.313676	-0.334112	-0.561077	-0.365616	0.707567	-0.348589	-0.636433	-0.328009	-0.346248
hsa-miR-337-5p	-0.193181	1.11945	-0.374527	-0.0869125	3.39451	3.90487	-0.636036	-0.950533	0.588244	2.35582	0.301792	-0.39521	1.22389	-0.240452	-0.0580388	0.259707	-0.0911018	1.0353	-0.215415	-0.27232	-0.093198	-0.798315	-0.402178	0.624609	0.466737	0.265303	1.92961	-0.0947295	-0.62891	-0.0213177	-0.311808	3.18319	-0.102881	1.08265	-0.0485576	0.492161	-0.436885	0.593586	0.224382	0.129185	2.67389	0.310647	0.415395	2.8393	-0.748941	-0.226762	1.26807	2.49402	2.0027
hsa-miR-192-3p	-1.61058	-1.02354	-0.183004	0.858652	-0.222434	0.0826254	-0.956614	1.05342	-0.959356	-0.667786	-0.81292	-1.36232	-0.250542	-1.45104	-0.725103	-1.15233	0.198032	-1.39638	-1.07593	-1.63974	-1.02017	0.485534	-1.09225	-0.623571	-1.00455	0.749659	-0.432175	-1.15217	1.20787	-0.56461	-0.344158	-0.207704	-0.238625	-0.0925907	-0.232795	-0.741848	0.783722	-0.825848	1.22125	-0.386281	-0.466873	-1.68211	-0.0554231	-0.0819468	-1.44862	-0.864506	-0.421775	-1.01635	-0.0569383
hsa-miR-183-3p	-1.69414	-0.173498	-0.210747	0.64268	-1.35676	-1.22157	-0.103102	-0.0876759	-0.08475	-1.08858	-0.954043	-1.14033	-0.647379	-0.403939	-1.24963	-0.619411	0.157897	-0.836902	-0.191232	-0.788569	-0.0805923	0.11697	-1.19677	-1.48119	-1.44235	0.956131	-1.23576	-0.112924	0.0521261	-0.634023	-0.431485	-0.651945	-0.934575	-1.51633	0.000752459	-1.75456	0.327811	-0.394756	0.569978	-0.420809	-1.61595	-1.44246	-1.64937	-1.10793	-0.0607799	-2.47549	-1.43959	-1.34764	-1.1632
hsa-miR-576-3p	0.232711	-0.580256	-0.00134466	0.0241866	-0.904421	-1.01912	-0.392648	0.377896	-0.429329	-0.344248	0.518089	0.604469	-0.594817	0.217367	-0.426722	-0.0120886	0.254622	0.125369	0.636306	0.280836	-0.963834	0.65867	-0.336744	0.211917	-0.336185	-0.723262	-0.706872	0.239507	0.0334506	-0.0832527	0.43074	-0.972427	-0.518779	-0.514433	-0.372954	-0.0336162	0.196266	-0.336525	-0.014899	-0.153169	-0.809723	-0.0487176	-1.17819	-1.22642	0.858553	-0.129293	-1.0716	-0.703208	-0.680571
hsa-miR-629-5p	0.209912	0.574098	0.454545	0.33384	0.535241	0.780313	0.353658	0.370538	0.82399	0.230624	0.332934	0.404081	0.0176657	0.0444752	0.117457	0.172928	0.503281	-0.100985	0.320654	0.291022	0.495186	0.173016	0.352894	0.190185	-0.0718708	0.300506	0.360666	0.313133	0.398745	0.326704	0.43454	0.399542	0.789902	0.486821	0.263882	0.200797	0.529984	-0.496532	0.244681	-0.498809	0.572511	0.370862	0.949709	0.472655	0.331761	0.346026	0.442576	0.162966	0.42279
hsa-miR-186-5p	-0.0884268	0.759371	-0.937474	-0.779634	2.27422	3.6711	0.893264	-0.85994	0.254098	1.59608	-0.377129	-0.67532	1.25624	0.46556	0.609811	0.650992	-1.35292	0.813577	0.273436	-0.106511	0.430213	-1.89083	0.280686	0.644584	0.741195	-1.14682	1.45017	-0.447556	-0.774369	-0.133105	-0.0120525	1.84422	1.38961	2.06568	0.20662	0.24824	-0.899779	1.00443	-0.181318	1.64767	2.04068	-0.159962	1.02102	2.06893	-1.42174	0.167364	1.61858	1.99534	2.10955
SNORD118	-1.104	-0.302195	-0.423085	-0.849492	0.968972	1.83842	-1.12437	-0.0672658	0.742977	0.40136	0.861896	0.503882	-0.51368	-0.191526	-1.12516	-0.388447	-1.51227	1.45477	0.377857	-1.68784	0.843992	-0.250143	-0.620598	0.788957	1.01563	-1.10764	0.60228	0.19857	-1.69337	-0.0304129	0.117499	-0.263205	0.373917	0.970077	-1.7474	-0.316016	-1.56183	1.43748	1.3192	2.02376	0.62283	-1.51321	0.253614	0.283927	0.523677	-1.23872	0.850973	0.735152	0.668915
SNORD3@	-0.698475	-0.703065	0.0584604	0.507199	-1.12708	-0.177842	0.240749	-0.188083	0.0158221	0.0868818	0.43288	-0.24931	-0.533143	-0.35661	-0.698473	-0.512756	0.469714	0.252388	0.62342	0.488621	-0.478092	0.224223	-0.379881	-1.07606	0.0464273	-0.338388	-0.657453	0.405775	-0.667497	0.493635	0.294051	-0.137896	-0.517342	-1.37188	0.330198	-0.884133	0.586533	-0.350006	0.450817	-0.42971	-1.61145	0.655581	-0.85748	-0.26324	0.0221485	-0.358037	-0.848789	-0.514854	-0.638687
SNORD2	-1.12829	-0.384174	0.102456	-0.000432335	1.28384	2.47391	-0.356899	0.131101	0.041543	1.41862	0.621422	0.304721	0.934884	-0.325246	-0.397904	-0.847922	-0.0936184	0.636114	0.68574	-0.101736	-0.27425	0.0457204	-0.377322	-0.456679	-0.753066	0.0994685	1.08331	-0.128701	0.172005	-0.188477	-0.313216	1.47858	0.209416	0.508937	0.0738536	-0.762589	0.170259	-0.232325	0.0178814	-0.0452329	0.79552	-0.927674	1.08484	1.44723	0.0736088	-1.06374	1.49461	1.22772	1.46881
SNORD10	-0.604018	0.410754	-1.82036	-2.25251	3.03849	4.52141	-2.12688	-3.05146	0.15217	2.80482	-0.438417	-0.209623	2.31568	-0.211452	0.92629	0.411992	-2.65081	1.1227	-0.255579	-1.35988	0.401662	-1.62547	1.09331	0.00115631	-0.88232	-3.64846	3.16638	-0.507468	-3.23167	-0.84225	-1.36273	2.53953	1.67021	1.87641	0.17777	0.0799859	-2.53765	2.45743	-2.13684	2.36962	2.73834	-0.915734	2.50986	3.11873	-1.54028	0.297748	3.88282	3.47232	3.04952
SNORD14B	0.115084	0.418294	0.0912178	-0.361496	0.933959	1.55991	-0.568498	-0.539829	-0.179939	1.10565	0.256983	0.16435	0.766069	0.283458	0.385979	0.292748	0.854931	0.354925	-0.160446	-0.275378	-0.105187	-0.25987	0.242384	-0.0982719	-0.182099	0.337988	1.1653	0.291245	-0.327053	0.0031603	-0.102977	1.26932	0.958673	0.376293	0.357345	0.050738	0.497558	-0.689932	-0.326592	-0.911822	0.999983	0.383969	0.325529	1.25825	0.262682	0.167696	1.2393	1.25202	1.24445
hsa-miR-217	0.591991	-0.962976	-0.357266	-0.529973	-1.16336	0.101068	0.466431	-0.106093	-1.05058	-0.0120938	-0.192203	0.0439268	-0.394057	-0.175363	-0.218717	0.10404	-0.521214	0.0181869	-0.349203	0.226706	-1.10321	-0.165498	-0.290696	-0.611229	-0.243762	-0.75756	-0.958347	-0.458657	-0.472463	-0.0150664	-0.425558	-1.35558	-1.10755	-1.17301	-0.715567	0.149978	-0.875191	0.892004	-0.676069	0.638282	-1.16398	0.659551	-1.14486	-0.719756	-0.269347	0.335714	-1.13261	-0.962624	-1.081
hsa-miR-106b-5p	-0.166622	1.31199	-0.620727	-0.722976	2.25826	3.41629	-0.449929	-0.829886	0.383507	2.35675	0.373404	-0.28152	1.53104	-0.00101588	0.716663	0.104202	-1.14783	0.592649	-0.297183	-0.342348	0.683093	-0.650397	0.694852	2.67237	0.580835	-1.18553	2.60791	-0.378742	-1.12972	-0.458215	-0.449807	1.93607	1.60974	1.74371	0.0984553	0.099891	-1.42043	1.52725	-1.08772	1.32746	2.18111	-0.12227	0.988271	2.69243	-0.700875	0.377053	2.80823	2.54905	2.67528
hsa-miR-148b-3p	0.107209	0.960145	-1.45899	-1.24685	2.84818	3.09549	-0.755881	-1.09155	0.883825	1.59358	-0.276258	-0.583872	1.28689	-0.119233	0.573067	0.366742	-1.77073	0.411765	-0.40374	-0.982779	0.873128	-1.70649	0.582328	0.330383	0.785027	-1.32703	1.79483	0.0612786	-0.674987	-0.5002	-0.517292	2.76732	1.54387	1.97902	0.101527	0.716689	-2.09992	2.29025	-0.245121	1.53473	2.35702	-0.116354	1.16219	1.93728	-0.925371	0.417121	2.22676	2.61669	2.69495
hsa-miR-17-3p	-0.167787	0.446923	-0.869735	-0.74777	1.68413	2.79187	-0.141532	-0.0841572	-0.0606455	1.22787	-0.270175	-0.750175	0.736065	-0.31058	0.182366	-0.131046	-0.296239	0.182525	-0.323906	-0.189075	-0.0718326	-0.560914	0.358261	0.886053	-0.139943	-0.188813	1.21757	-0.39351	-0.135928	-0.438386	-0.296809	1.43687	0.624841	1.12079	-0.412807	0.1943	-0.88515	1.01827	-0.847066	0.834242	1.83589	-0.276515	-0.602688	1.89103	-0.206461	-0.226556	0.418445	1.33534	1.57117
hsa-miR-199b-5p	-1.09005	-0.328769	1.21592	-1.91357	0.914958	6.16386	-1.74658	-2.778	-1.06073	1.30109	-1.52648	-0.924967	-0.547361	-0.508258	-0.399106	-0.990547	-2.2208	0.872612	0.537135	-0.845392	-0.590697	-2.69443	-0.994836	-0.114555	0.335333	-1.77845	0.744486	-1.2949	-2.06365	1.41981	0.812854	1.4183	-0.53484	-0.484407	1.23989	-1.39824	-0.71568	0.804811	2.53539	-1.95637	0.2839	-1.64524	0.610619	1.49417	-2.88929	-0.698701	1.41064	1.60737	1.01513
hsa-miR-30a-3p	1.13432	0.887548	-1.87513	-0.874867	2.81623	2.49849	-0.607048	-2.03558	0.951578	1.83073	-0.397158	-0.878456	1.54596	-0.240798	2.60207	-0.092386	-1.53736	0.248376	-1.26734	-0.454644	1.56295	-1.34187	2.12448	0.125098	0.894935	-2.28231	1.32327	-0.588441	-1.51473	-1.0024	-1.1759	1.24014	2.13826	2.31331	0.647364	0.66836	-1.87242	2.13337	-1.59995	2.03397	2.79649	0.282071	-0.149487	1.25767	-0.990961	0.703924	1.56282	2.76588	1.83259
hsa-miR-30d-5p	0.681765	1.19569	-1.68548	-2.03363	3.03846	3.16472	-1.69785	-2.20137	0.153958	1.93834	-0.349583	-1.07396	1.57204	-0.412093	2.01079	0.00540751	-1.63633	0.0876098	-0.735803	-1.10937	0.924411	-2.1998	1.17621	0.326039	0.263952	-2.36565	1.96048	-0.26825	-1.70258	-0.939501	-0.995055	2.44871	1.86419	2.18352	0.178059	0.756305	-1.97397	2.03342	-0.748153	2.30677	2.43225	-0.324637	1.65856	1.83653	-1.05125	0.981136	2.83496	3.03872	2.5216
SNORD13	0.300844	0.373698	-0.748371	-0.457821	1.7245	2.63237	-1.39955	0.388932	-0.518271	1.79723	0.759513	0.146421	1.22335	0.43372	-0.152717	1.12802	-0.422304	1.1199	0.523761	-0.146623	0.237011	-0.651358	0.00262682	-0.424853	-0.662862	-0.360439	0.884904	0.573265	-0.19868	-0.0544427	0.430175	2.16315	1.60414	0.46746	-0.339438	0.954706	-0.419108	0.60113	0.0667708	1.69624	1.85575	-0.335187	1.08981	2.21266	0.351756	-0.0481438	1.99594	2.43521	2.84424
SNORD4A	-0.249598	0.98663	-1.46533	-1.94979	3.10053	3.98229	-2.71168	-1.84299	1.12786	2.62267	0.12082	-0.295674	2.12933	-0.273532	0.927714	0.16906	-2.21283	1.03056	0.432494	-0.964452	1.01028	-1.37378	0.967516	0.045927	-0.194141	-2.56919	2.46055	0.0281555	-2.07329	-0.878949	-1.1602	2.72201	1.26512	2.33345	-0.386583	0.385946	-1.93027	1.92084	-0.392922	2.42729	2.32527	-0.755349	2.12702	2.40557	-0.787355	0.246284	3.18677	3.21728	3.21241
SNORD6	-0.971816	0.175917	-1.16806	-1.29371	2.27051	3.37876	-1.49479	-1.8301	0.132093	1.75755	-0.0131279	-0.902979	2.15638	-0.736433	0.307205	-0.312584	-1.93356	0.291805	0.294433	-1.02153	0.456784	-0.769293	0.19567	-0.834717	-1.98275	-1.5858	2.02233	-0.803185	-2.3696	-1.11428	-0.805095	1.95317	1.12467	1.71904	-0.684559	0.10625	-1.36989	1.22051	-0.693863	1.43547	2.15382	-0.959599	2.28856	1.96302	-0.82296	-0.25311	2.84372	2.54655	2.79329
SNORD12	-0.605389	-0.822652	0.442028	-0.00656324	0.884041	2.27118	-0.209555	-0.0394594	-0.16127	0.921545	0.124955	0.280591	0.656213	-0.230893	-0.280955	-0.275246	-0.123805	0.293188	0.9303	0.168207	-0.172745	0.0044637	0.0554625	-0.186417	0.240533	-0.515647	0.821843	-0.144772	-0.635644	0.523146	0.0780348	0.734629	0.542398	-0.158637	0.0447174	-0.388206	0.27646	-0.275512	1.08636	0.312413	0.935834	-0.413164	0.440137	0.787911	0.362841	-0.673559	1.14188	1.04843	1.30289
SNORD15A	0.484619	0.601135	0.733883	1.12203	0.81793	0.961975	0.759727	0.148886	0.669664	0.584581	0.124604	0.0992265	0.517991	0.234349	0.935911	0.771016	-0.190888	0.490813	0.0678552	1.19377	0.810323	0.365042	0.887643	0.410854	0.341462	0.328055	0.513931	0.102785	0.0625354	0.311161	0.446236	0.834277	0.704055	0.479871	0.254705	0.711816	0.0670551	-0.330373	0.344571	-0.128397	0.681933	0.984322	1.08498	0.307921	0.540013	0.410102	0.698423	0.444427	0.504958
hsa-miR-654-3p	0.369418	1.01733	-0.373266	-0.116256	2.48273	3.56368	0.0243003	0.1009	0.928012	1.53639	0.541614	0.241324	1.81017	0.286191	0.746299	0.702376	-0.313198	0.768063	0.334026	0.0335602	0.711748	-0.0408337	0.349676	0.702591	0.787871	0.268345	1.80787	0.361928	0.259694	0.311972	0.578881	2.64775	1.17196	1.6332	0.287602	1.16746	-0.257416	0.391217	0.392306	0.226022	2.06315	0.263643	2.43555	2.17099	0.018257	0.869988	2.36649	1.73478	2.19248
hsa-miR-891b	0.108588	0.204956	1.16478	0.0602051	0.863633	0.141551	-0.25248	0.298087	0.366287	0.260368	0.332227	0.1867	0.399571	0.0945122	0.322607	0.144805	0.195079	0.0998178	0.318006	0.0348405	0.519808	0.101078	0.359029	0.241017	0.266373	0.213913	0.441104	0.210181	0.439069	0.321408	0.302236	0.650563	0.531934	0.45837	0.210588	0.208813	0.275156	-0.369908	0.268908	-0.290595	0.443528	-0.000713987	0.349437	0.504849	0.441137	0.330409	0.605756	0.454568	0.555648
hsa-miR-219a-1-3p	0.303214	-0.0123149	0.26665	0.494119	0.430177	0.66795	0.9139	0.0664568	0.0227368	-0.0484088	0.440127	0.0811818	0.385918	0.0244441	0.320291	0.0896687	0.199608	-0.0464471	0.112139	0.495588	0.169362	0.33736	0.09715	0.193698	0.282174	0.190879	0.244258	-0.149664	0.455847	0.386109	0.406507	0.295973	0.0988934	0.170899	-0.0918336	0.300921	-0.003041	0.0279664	0.0388501	0.169593	0.153811	0.5008	0.492651	0.234322	0.0490193	0.435879	0.537565	-0.00637789	0.340365
hsa-miR-759	0.637051	-0.418157	-0.116726	-0.419182	-0.224083	-0.172455	0.207368	-0.143208	-0.339696	0.0449025	0.176077	0.384595	0.329114	0.368792	0.0649595	0.329414	-0.262253	0.43549	-0.0158963	0.412167	-0.311079	0.0121345	0.142614	0.0312729	0.305822	-0.175755	-0.0990889	-0.0132176	-0.277878	0.13032	-0.097704	-0.0530311	-0.337585	-0.120374	-0.387831	0.306793	-0.409637	0.505589	-0.134303	0.429817	-0.0173705	0.833762	0.477969	-0.0948173	-0.189246	0.615166	-0.0230633	0.319412	-0.0114
hsa-miR-511-5p	0.377911	0.143887	0.578669	0.327233	0.378054	0.401689	0.459906	0.174459	0.0848414	0.0924763	0.119376	0.379963	0.178475	-0.826478	0.242583	0.144526	-0.168919	0.246137	0.211659	0.536098	0.134649	0.645133	0.126006	0.208431	0.120004	0.334649	0.0672825	0.173852	-0.0300805	0.146525	0.283143	0.379156	0.175651	0.014564	0.0581233	-0.0299363	0.263646	-0.515231	0.32357	-0.0997396	0.214826	0.354654	0.828574	0.184484	0.300818	0.178302	0.29995	-0.126295	0.344147
hsa-miR-320a	-0.499913	0.67037	-0.874495	-1.02693	2.4877	2.7152	-1.13503	-0.783701	0.828412	1.77345	-0.296149	-1.07704	1.93935	-0.462529	0.492796	-0.272412	-1.41446	0.0561778	0.371413	-1.01784	1.20349	-1.58317	1.47351	0.125315	0.44381	-0.454028	2.15169	-0.691646	-0.979077	-0.574807	-0.449813	1.71745	2.18219	2.95878	0.620741	1.10633	-0.872639	0.817696	1.09533	0.772504	2.56276	-0.82743	1.69155	1.7797	-0.202519	1.07493	2.35342	2.73565	2.12052
hsa-miR-190a-5p	1.43769	2.80556	-1.01533	-0.82089	2.59226	3.88564	-0.639152	-0.802082	0.0320254	3.06475	-0.754638	-0.291574	2.65426	1.27549	1.77993	2.14214	-0.494162	1.34181	-1.34017	-0.453176	0.882324	-1.15266	1.5684	1.70814	0.907845	-1.07075	2.37084	0.782397	-0.935946	0.120737	-0.194449	4.13919	2.81266	1.85982	1.72722	-0.071312	-0.922155	1.15626	-1.29376	0.765696	3.20235	0.639957	1.21429	3.55763	-1.48875	0.937544	2.31271	3.37379	4.34912
ebv-miR-BART13-3p	-0.462995	-1.26255	-0.334078	0.0918621	-1.09453	-0.79774	1.57142	-0.206807	-0.849511	-1.2104	-1.15599	-0.99306	-0.530731	-0.424645	1.16925	-1.00807	-0.272672	-0.351124	-0.917885	0.181091	-1.11859	-1.55623	1.25023	-1.44266	0.0450139	0.647211	-0.960465	-0.601928	-0.154169	0.00595147	-1.07351	-1.23783	-1.21488	-0.82243	-0.31938	-1.28286	-0.492777	0.48407	-0.434781	0.606291	-1.01788	0.749835	-0.783753	-1.28662	-1.00223	0.0739013	-0.70409	-0.94427	-1.21198
hcmv-miR-UL70-3p	-0.328212	0.770184	0.283332	0.412776	-0.136711	0.229975	0.13305	0.219805	0.866458	0.130475	-0.0705436	-0.253028	-0.252668	-0.0735112	0.145634	0.0190122	0.964357	-0.624329	-0.161513	0.047075	0.87603	-0.313266	-0.0113171	-0.156301	-0.0742899	0.756047	0.31792	0.133556	0.811367	-0.104029	0.148599	0.478124	0.386897	0.14035	0.234542	-0.161404	0.840893	-0.630551	0.651435	-0.575012	-0.0215086	-0.0938375	-0.034426	0.0867487	-0.182577	-0.301532	0.13918	0.212064	0.132237
hsa-miR-363-5p	0.0112326	0.361255	-0.604117	-0.60384	2.08216	2.17081	0.177336	-0.714713	0.0696082	1.84331	-0.364543	0.235902	2.09242	0.46812	1.24789	0.537706	-0.239241	1.18463	-0.99978	-0.213735	0.323465	-0.523716	0.732576	0.426606	-0.515629	-0.514297	1.82407	0.116575	-0.347545	-0.191742	-0.393367	2.28529	1.20023	0.868785	-0.0314037	-0.00261673	-0.381683	0.261462	-0.682385	0.386658	1.72753	0.402961	0.783261	2.18115	-0.920532	-0.139423	2.42555	2.5936	2.39549
hsa-miR-373-5p	-0.674048	1.2172	-0.81176	-0.300722	-0.0359854	0.0107022	-0.412671	-0.477004	1.78637	-0.212121	-0.416694	-1.90573	0.0704641	0.272807	0.665169	-0.462501	0.963106	-0.863111	-0.269213	-0.420969	1.65154	-2.25796	0.758275	-0.406693	-0.490461	1.88405	0.376576	0.00565927	0.721552	-0.263407	-0.94669	-0.317608	0.350858	-0.0741127	0.304227	0.108967	0.588814	-0.637761	0.278587	-0.730997	-0.0811511	0.462104	-0.0837077	0.30211	-0.859828	0.252592	-0.0312703	-0.0193313	-0.18258
hsa-miR-380-3p	0.645912	1.17436	0.224437	0.355635	0.997195	2.40457	0.170757	0.243249	0.561036	1.00856	0.414017	0.370809	0.858673	0.602449	0.778465	1.09173	0.325212	0.628599	0.30708	0.243211	0.596397	0.171558	0.622987	0.662692	0.69656	0.331758	0.822088	0.504886	0.238136	0.403723	0.20024	1.70106	0.76921	0.766508	0.547512	0.724888	0.456095	-0.575048	0.383559	-0.323511	0.764239	0.435146	0.575658	1.18509	0.339836	0.553674	0.816472	1.08276	0.916051
hsa-miR-548d-3p	0.613904	0.804372	0.518324	0.441074	0.694885	0.721726	0.33879	0.540675	0.547997	0.547906	0.356153	0.206385	0.726234	0.300036	0.774053	0.738345	0.253765	0.391606	0.521439	0.123194	0.377455	0.115444	0.54051	0.747726	0.46648	0.368938	0.448923	0.354011	0.36031	0.247994	0.216566	0.87428	0.260195	0.666	0.344358	0.319873	0.243447	-0.360798	0.38484	-0.275228	0.642348	0.389813	0.479913	0.432537	0.660744	0.312036	0.468106	0.54909	0.444878
hsa-miR-612	-0.576483	-0.221274	0.528223	0.323442	0.458414	0.461495	0.153305	-0.370273	-0.181399	-0.157025	-0.193814	-0.513623	0.269666	-0.396648	-0.11075	-0.375606	0.721016	-0.722024	0.482747	-0.0534041	-0.0686847	0.0554679	-0.348346	-0.347793	-0.520624	0.356971	0.246449	-0.293114	-0.216167	0.184517	0.0250637	-0.0581139	0.0432013	0.416802	0.409099	-0.186624	0.947499	-1.04998	0.316113	-0.729142	0.105788	-0.193341	0.230926	-0.0515124	0.0638971	-0.22385	0.0886308	-0.216741	-0.159035
hsa-miR-423-5p	-0.980352	-0.472458	0.388365	0.295256	-0.480712	-0.819068	-0.581906	-0.645539	-0.496793	-0.468358	-0.626675	-0.933868	-1.09928	-0.763054	-0.532374	-0.774405	1.11139	-1.17504	0.135473	-0.294678	-0.830066	-0.981248	-0.857112	-0.87161	-1.29654	-0.721001	-0.407315	-0.279609	-1.05256	0.30954	-0.79774	0.0866772	-0.980967	-0.675775	0.867318	-0.948104	1.26715	-1.29746	-0.165254	-1.04067	-0.924683	-0.352416	-1.05629	-0.858121	-0.298976	-0.753128	-0.635705	-1.15078	-0.90652
hsa-miR-615-3p	-0.916258	-1.18876	0.621479	0.30859	-1.04289	-0.589543	0.0990184	0.135146	-0.734775	-0.768529	0.229219	-0.261708	-0.641533	-0.630223	-0.998639	-0.852132	-0.0639996	-0.785665	0.264724	-0.0777519	-0.88213	0.386226	-0.79448	-0.249393	0.175337	0.298176	-0.981725	-0.572077	0.138065	0.0957612	0.140467	-1.44973	-1.10576	-0.925694	-0.36431	-0.258188	0.498597	-0.537515	0.0351441	-0.336777	-0.766091	-0.594387	-0.347395	-0.821231	-0.215784	-0.776218	-0.123954	-0.705819	-0.786877
hsa-miR-15a-5p	0.123698	1.46952	-1.25666	-1.10188	2.68126	4.01453	-0.710477	-1.67605	-0.908578	3.09154	-0.575936	-0.453858	2.27816	-0.0825343	1.10539	0.415199	-1.65772	1.19219	-1.80947	-0.631445	0.0361405	-1.96127	0.74946	1.96012	0.832127	-3.42884	3.17274	-0.320036	-2.33631	-0.748879	-1.28296	2.58573	2.08981	1.43212	0.650707	0.0283356	-1.91147	1.86254	-2.66027	2.00681	1.95959	0.155105	2.60567	2.71881	-2.71319	0.0943001	3.83598	3.44873	2.92745
hsa-miR-574-5p	0.463133	-0.547173	0.303863	0.214321	-0.171609	-0.584768	0.296033	0.321629	-0.646266	-0.138641	0.868432	1.00048	-0.363033	0.196205	-0.282164	0.203874	0.187584	0.355974	0.680128	0.695263	-0.711907	0.867742	-0.0285939	0.261493	0.320982	-0.772487	-0.534579	0.8714	-0.181315	0.260073	0.79115	-0.864059	-0.301011	-0.211996	-0.163163	0.139699	0.513662	-0.438383	0.10489	-0.211624	-0.536932	0.518883	0.0607321	-1.06571	0.894621	0.072996	-0.257869	-0.125366	-0.50321
hsa-miR-302d-3p	1.25516	1.57681	0.724094	0.808964	1.61832	1.53936	0.702508	0.706604	1.35742	1.33142	0.754548	0.756856	1.38546	1.04855	1.71568	1.39655	0.668403	0.959902	0.990122	0.646835	1.33969	0.641967	1.45652	1.29405	0.967245	0.661541	1.38284	0.709532	0.607885	0.573999	0.686661	1.73331	1.07971	1.6144	0.909505	1.10672	0.510623	-0.878482	0.936375	-0.711513	1.41974	0.875351	0.999189	1.16718	1.08676	1.20804	1.2793	1.34053	1.35591
hsa-miR-891a-5p	-0.277363	-0.932333	0.198186	-0.0358065	0.177212	0.818133	0.679806	0.280709	-0.586568	0.0329609	0.299702	0.328015	0.397001	-0.126752	-0.311217	-0.480715	-0.0558348	0.293549	0.41793	0.0932231	-0.583698	0.19814	-0.386286	-0.0466	-0.269851	-0.254915	0.085514	-0.296898	0.00328684	0.0363368	0.264426	-0.321	-0.653436	-0.0936037	-0.100108	-0.033356	0.283984	-0.346798	-0.21091	0.0271263	-0.120052	0.246582	-0.00626556	-0.277364	-0.180352	-0.247236	0.81686	0.575625	0.312483
hsa-miR-10a-3p	-0.951655	-0.452924	0.936942	0.974119	-1.22718	-0.444926	0.137628	-0.2934	0.228377	-0.99521	-0.57341	-0.450202	-0.826719	-1.18107	-0.728551	-1.33382	0.157065	-1.16513	-0.0106326	-0.145606	-0.0223791	0.255158	-0.6428	-1.18057	-0.604997	0.755724	-1.33084	-0.597304	-0.520511	0.434091	-0.422495	-0.828549	-1.10536	-1.11369	0.0217261	-1.02854	0.754525	-0.807924	0.202906	-0.713176	-1.34051	-0.703081	-1.09971	-1.21347	-0.0833139	-0.745213	-1.25613	-1.37579	-1.33991
hsa-miR-890	-0.090863	-0.455176	0.094562	-0.184621	0.0553858	-0.22704	-0.0796647	0.740728	0.0440184	-0.13259	0.350538	0.295763	-0.0012647	-0.163295	-0.277067	-0.26647	0.0618979	0.0453755	-0.0231849	-0.10064	-0.0143791	0.225595	0.0990893	0.359793	-0.119352	0.430861	-0.104609	0.0510524	0.362501	-0.171218	-0.0346861	-0.415796	0.2343	0.127863	0.731731	-0.0588595	-0.0436486	0.0822487	0.0250001	-0.160686	0.748659	0.283476	0.131772	-0.192824	0.40547	-0.060543	0.437554	0.781164	0.0859527
hsa-miR-30e-5p	0.991542	1.49689	-1.75717	-3.55217	2.90004	4.51876	-2.21489	-1.70952	0.24109	2.46596	-0.871092	-1.75819	2.14297	-0.425758	2.33145	0.00910567	-2.16768	0.142011	-1.12397	-1.77072	0.828371	-2.30592	1.52981	0.838989	-0.557741	-4.22848	2.36405	-0.926851	-2.16713	-0.960306	-1.88961	2.76171	2.51238	2.10422	0.948771	0.389087	-2.78478	2.6435	-2.49623	2.90225	2.83449	-0.104029	2.23273	2.4444	-1.99089	1.03765	3.62695	3.2438	3.13608
hsa-miR-770-5p	0.355873	1.11981	-0.704406	-0.421752	-0.257991	0.269358	-0.394554	-0.174633	-0.348218	-0.219243	-0.0952425	-0.286767	-0.198205	0.547592	0.0690986	0.728582	0.483397	-0.330662	-0.0576969	-0.493453	-0.130018	-0.173849	-0.447822	-0.427882	-0.0290857	-0.165897	-0.0316693	0.279307	0.10924	0.0718871	0.0347691	0.304467	-0.00501137	-0.248313	-0.0911748	0.0216905	-0.0901153	0.41162	-0.190807	0.442278	-0.109967	-0.516167	0.214314	0.10402	-0.569958	-0.042033	0.141028	0.0186351	0.1906
hsa-miRPlus-A1015	-0.325262	-0.0881489	-0.580144	-0.879079	1.72612	2.413	-0.631911	-0.789445	0.508064	1.79763	0.640001	0.0510824	1.49055	-0.0557352	0.123945	-0.187421	-1.05522	0.792534	1.06206	-0.1721	0.376099	-0.757179	0.325652	0.0538997	-0.3304	-2.02566	1.74765	-0.222543	-1.18247	-0.27358	-0.597234	1.30682	0.40486	1.67445	-0.235004	0.413487	-0.761144	1.00274	-0.771373	1.00022	1.16399	-0.133267	1.57827	1.5718	-0.520892	0.274326	1.91097	1.75972	1.65538
hsa-miR-767-3p	-0.195737	0.205148	-0.185363	-0.236239	0.183591	0.342712	-0.101701	-0.0922805	-0.0810749	0.254398	-0.235733	-0.0497779	-0.066759	0.0237235	-0.0652876	0.266764	0.167702	0.297076	-0.537608	0.101535	-0.166502	0.00159813	-0.0710616	-0.288778	-0.216535	0.211518	0.00866781	0.318205	-0.0733235	-0.103994	-0.237253	0.382562	0.0754097	-0.469489	-0.170122	-0.31211	-0.124042	0.0838323	-0.318048	0.184315	0.22334	0.123192	-0.0467979	0.347677	-0.49505	-0.427327	-0.0970857	0.549903	0.147893
hsa-miR-504-5p	0.187075	-0.113174	0.522679	-0.113808	-0.399982	0.493924	0.0904298	-0.0648631	-0.61341	-0.444509	-0.130291	0.0419145	-0.253759	-0.244275	0.00026549	0.06428	-0.436162	-0.0797052	0.635391	0.130968	-0.449582	0.134607	-0.382365	-0.224372	-0.270147	-0.160024	-0.40477	-0.221369	-0.210465	0.481886	1.34104	-0.16315	-0.111475	-0.176668	-0.383095	0.00112579	-0.276213	0.153239	0.682539	-0.560531	0.163237	0.181563	-0.0765501	0.0145358	-0.0402295	-0.034264	-0.188792	-0.346123	-0.101353
hsa-miR-454-5p	0.452971	0.763394	0.366969	0.328413	0.568908	0.672411	0.355883	0.28302	0.321925	0.532479	0.263614	0.0259414	0.484531	0.406462	0.914115	0.906858	0.0520994	0.6066	0.239676	0.314722	0.341697	-0.0873137	0.48234	0.495008	0.480124	0.277282	0.466037	0.481059	0.445667	0.289961	0.15921	0.448585	0.491022	0.38238	0.335009	0.328212	0.253225	-0.505392	0.247317	-0.229717	0.326131	0.351553	0.580308	0.428125	0.681584	0.25347	0.442716	0.630936	0.418016
hsa-miRPlus-D1058	0.386086	0.204179	-0.458619	0.265839	-0.818059	-0.490234	0.498558	0.679886	1.03318	-0.533881	0.458884	-0.8682	-0.790462	0.549179	-0.446057	-0.525737	0.741816	0.273295	-0.305014	0.207743	0.266582	-0.928808	0.712023	0.203676	1.90618	2.15852	-0.491561	0.290888	1.65372	0.0507751	-0.632559	-0.448683	-0.493949	0.554517	-0.395425	-0.291955	-0.653519	0.649323	-0.922378	0.307824	-0.341782	-0.231925	-0.844002	-0.33708	-0.435096	0.28083	-0.614953	0.200025	-0.625978
hsa-miR-758-3p	0.0235662	0.968598	-0.324677	-0.0905735	1.36651	3.55182	-0.367871	0.039529	0.191018	0.667382	-0.0447901	-0.221776	0.462215	0.0863571	0.176204	0.670806	-0.103199	0.062559	-0.0209724	-0.384566	0.0495946	-0.186419	-0.176362	0.0895076	0.326617	0.842717	0.605754	0.140838	0.103197	0.00793027	0.255677	1.57987	0.140642	0.710996	0.0687668	1.14128	0.0559107	-0.0987863	0.0771229	-0.0727187	0.895352	-0.193181	0.266505	1.2897	-0.181349	0.153356	0.498555	1.00798	0.93728
hsa-miR-876-3p	1.03757	1.74379	0.200051	0.505177	0.824131	1.27774	0.0567162	-0.090034	0.364314	0.585922	0.477559	0.563577	1.19179	0.800833	0.771122	1.31444	0.624094	-0.0331278	0.104161	0.30543	0.381998	0.437571	0.462437	0.261091	0.125628	-0.0411722	0.92587	0.565891	-0.0914407	0.137794	0.337887	1.66218	0.36879	0.695766	0.228651	0.324609	0.173298	-0.160606	0.0367768	-0.315006	0.946075	0.214524	0.777287	0.757534	0.402307	0.560669	0.858615	0.489551	0.786506
hsa-miR-888-5p	-0.259313	-0.0228913	0.818935	-0.176268	0.596453	0.0399369	-0.680465	0.535521	0.0673483	-0.0210337	0.29136	-0.0925582	0.0389021	-0.324379	-0.242298	-0.314873	0.0610458	-0.251343	0.618107	-0.315893	0.0916157	0.380529	-0.0759175	0.117752	-0.394953	0.0461483	-0.0346329	-0.0755208	0.512799	-0.0334941	0.320893	0.0433826	-0.188273	0.0708341	0.0556168	-0.315847	0.07197	-0.0088703	0.599633	-0.20807	-0.122454	-0.699125	0.470579	0.059511	0.672076	-0.147133	-0.0551141	-0.121759	0.111778
hsa-miR-455-3p	0.315369	0.877955	-1.59511	-0.97703	3.30847	2.34481	-0.768354	-2.15574	1.44876	2.60192	-0.563571	-0.344323	0.662343	0.0387616	0.43697	0.0626701	-1.35679	1.22743	-1.81421	-0.638888	0.905005	-0.864554	1.96548	0.344659	1.72094	-1.36107	1.63554	-0.469409	-1.70605	-0.799586	-1.11769	2.49305	0.25679	1.56204	0.916215	-0.489726	-1.68072	1.92414	-0.291385	0.992012	3.35942	0.911809	-0.783629	2.56527	-0.18097	-0.568459	0.861243	3.64655	3.55259
hsa-miR-574-3p	0.580651	-0.789014	0.258132	-0.426781	0.729494	0.560625	0.526409	-0.351314	-0.507753	0.558658	0.577802	1.38345	0.30379	0.586168	0.050448	0.0849572	-0.439735	0.556349	0.410004	0.603704	-0.472879	0.464674	-0.250699	0.102493	0.265718	-0.254276	0.184994	0.771093	-0.337553	0.378581	0.474336	0.359009	-0.0810253	-0.0152074	-0.118716	-0.108722	-0.241891	0.2237	0.389875	-0.331663	0.202636	0.929009	0.39048	-0.0476165	0.515342	0.19241	1.06229	0.308386	0.30902
hsa-miR-708-5p	0.693035	1.1497	-1.01875	-0.520024	3.0011	4.14992	-0.709573	-1.75642	0.175758	2.52157	-1.16449	-0.609296	2.23779	0.650522	0.923285	0.915782	-0.677195	1.30888	-1.42732	-0.109412	0.691213	-0.954035	1.9579	-0.178099	0.827091	-1.36978	2.04418	-0.424272	-1.27163	-0.411966	-0.82164	1.06086	2.7577	2.49608	1.3049	0.407643	-1.52216	1.65965	-2.10878	1.26701	3.81967	0.477986	0.99067	2.00204	-1.49185	0.118128	2.81283	3.34748	3.38839
hsa-miR-582-3p	-0.400417	0.109533	-0.686572	-0.586119	-0.342532	1.33672	-0.188069	-0.0607776	-0.33806	-0.808895	-0.204285	-0.387431	-1.00233	-0.636928	-0.598591	-0.814256	-0.401538	-0.739828	-0.412872	-0.14251	-0.73811	-0.456401	-1.13196	-0.278638	-0.485625	-0.405308	-0.189513	-0.369102	-0.0131654	-0.444896	-0.409307	-0.130316	-1.18414	-0.735414	-0.776016	-0.332334	-0.451979	0.545416	-0.486857	0.449355	-1.1423	-0.559246	-0.569678	-0.258418	-0.471106	-0.83968	-1.03504	-0.377713	-0.921326
hsa-miR-452-5p	0.17877	-0.598788	0.32878	0.149925	0.221688	1.00947	0.932619	-0.444349	-0.415163	0.157805	0.0508832	0.00964046	0.171947	-0.170114	-0.263273	-0.28953	0.0238891	-0.33478	-0.00540084	0.733417	-0.692627	-0.231472	-0.150788	-0.441027	0.178298	-0.591519	-0.478545	-0.441009	-0.419537	0.520514	0.110109	-0.671387	-0.600423	-0.491024	-0.249629	0.155069	-0.498062	0.494989	0.0857939	0.411826	-0.524002	1.00299	0.656754	-0.55527	-0.333964	0.22746	-0.231498	-0.263913	-0.332361
hsa-miR-553	0.0168763	-0.191449	0.0721682	0.303324	-0.618328	-0.908153	0.14015	0.509827	0.11423	-0.0469507	0.68895	0.74034	-0.306854	0.399371	-0.221408	-0.0055904	0.482986	0.0473046	0.478354	0.512088	0.00621072	0.850677	0.0595313	-0.00124417	-0.262271	-0.0795488	-0.304855	0.498671	0.394846	0.0240351	0.429169	-0.60594	-0.22243	-0.303617	-0.116276	0.107668	0.28673	-0.326611	0.277174	-0.243217	-0.563503	0.386644	-0.454698	-0.57883	0.593216	0.0610807	-0.533112	-0.34582	-0.483104
hsa-miR-7-5p	1.3408	2.00711	-0.556681	-0.426519	-0.863538	4.28244	0.144511	-0.768097	-0.747333	-0.617325	-0.278353	-0.209046	0.0200638	1.27253	1.34776	1.79475	0.657507	-0.360735	-0.585972	-0.216549	-0.50495	-0.24439	-0.309048	-0.238099	-0.450998	-1.69691	1.20386	1.23239	-0.735396	0.423994	-0.0977451	1.21599	-0.772151	-0.269917	-0.720248	1.74407	-0.231521	0.268453	-1.18669	0.272193	-0.511232	0.265229	0.104448	0.77235	-0.281525	0.735334	0.35964	-0.570396	1.73997
hsa-miR-369-3p	-0.618309	0.505118	-1.16747	-0.973702	0.89986	3.31839	-1.99204	1.62779	-1.23	-0.0388067	-0.627039	-0.578862	-0.0393148	-0.507055	-0.492414	0.0917817	-0.663807	-0.216428	-0.391568	-1.62748	-1.62468	0.180476	-1.97927	-0.686235	-0.217222	-0.377642	0.431939	-0.0421132	1.67176	-1.17932	-0.457858	1.41378	-1.29727	-0.0444161	-0.952194	0.590768	-0.460296	0.511863	0.741176	0.763687	0.448844	-1.60134	-0.618324	0.701457	0.774495	-1.44907	-0.204175	-0.00620081	0.220271
hsa-miR-199a-5p	-1.11518	-1.29075	0.260603	-3.25942	0.249287	5.4394	-2.43557	-3.25741	-1.65959	-0.379536	-2.26653	-2.27035	-0.897948	-1.84051	-0.300485	-2.32838	-2.38427	-0.308902	1.90703	-2.5242	-1.31609	-3.88554	-1.42441	0.180735	-1.10781	-3.10375	0.0885723	-2.48144	-2.93324	0.841603	1.09016	-0.364506	-1.21159	-1.27162	0.46024	-1.44447	-1.19319	1.16405	3.08969	0.00759667	-0.55694	-2.76539	-0.654586	-0.300349	-3.79321	-1.64299	0.994178	-0.00117024	-0.407183
hsa-miR-32-3p	0.387326	-0.657138	0.51971	0.221924	-1.41127	-1.44207	0.414182	0.553958	-0.947053	-0.392928	1.16296	1.30489	-0.446249	0.260115	-0.53437	0.11641	0.339294	0.433939	0.798599	0.920933	-0.981288	1.19969	-0.354666	0.0679962	0.100616	-0.629805	-0.800337	0.640396	0.0838724	0.346909	0.702501	-1.49954	-0.598961	-0.633238	-0.148101	-0.139374	0.379976	-0.397595	0.213872	-0.392724	-1.40966	0.57316	-0.215371	-1.52641	0.94699	-0.00480824	-0.588168	-0.543875	-0.963522
hsa-miR-374a-3p	0.398573	1.23958	0.424453	-0.00190526	1.49537	3.60187	-0.0661574	-0.305539	0.232954	2.74688	-0.185731	0.214296	0.902799	0.348834	1.06999	0.735255	-0.196697	1.49393	-0.268531	0.548001	0.307019	-0.209915	0.873756	0.418013	0.803416	-0.0971308	0.95533	0.0404041	-0.185276	0.280895	0.0620353	2.3708	1.90577	0.631344	1.44785	0.0876898	-0.145157	-0.0107801	-0.242646	0.103383	1.54702	0.642929	0.325212	2.33701	-0.517612	0.320807	1.18051	3.0847	2.12137
hsa-miR-656-3p	-0.278934	-0.148625	-0.230374	0.0199926	0.330661	2.03427	0.0526429	0.479569	0.390511	-0.0726145	-0.15859	0.35996	0.0146332	0.150939	-0.384022	-0.216069	0.231811	0.114315	0.0269737	0.188162	0.648812	0.15459	0.265786	0.0471462	0.573038	0.938002	-0.0526783	-0.00805591	0.661331	-0.076404	-0.217573	0.285648	0.369412	0.277128	0.175823	0.260443	0.109703	-0.261633	-0.279514	0.241896	0.919448	-0.0375911	-0.599434	0.400168	-0.0631654	-0.459132	0.466769	0.59411	0.558814
hsa-miR-144-3p	-2.01858	2.6678	-3.43469	-3.08128	0.0652263	1.70445	-1.55195	-1.84714	-0.284664	3.44462	-0.385839	-3.68756	-0.186743	-0.331342	1.34952	-0.530744	-0.123312	-2.41332	-1.80348	-1.7861	1.79505	-3.38214	-0.364271	4.47995	-0.492562	-4.54975	4.16439	-1.30283	-3.57317	-2.84673	-2.40946	0.599575	0.469376	0.897874	-0.727211	-2.82929	-0.223212	0.059324	-2.32935	0.377455	0.735001	-0.380343	1.46637	3.2732	-3.58521	-0.513922	3.17078	2.31791	2.83109
hsa-miR-9-3p	0.94841	1.0088	-1.56999	-0.172254	2.53316	1.31162	-0.757999	-2.45714	0.757299	2.67568	0.361593	-0.203025	2.36837	0.165272	1.75803	0.54786	-1.91356	0.818956	-2.65851	0.0146313	0.974287	-1.7225	1.64631	-0.220335	1.21542	-2.01396	1.63269	0.643893	-2.39893	-1.70165	-3.22782	2.66278	2.86385	1.15472	-0.356297	0.553304	-3.77863	4.04993	-4.88869	3.53358	2.16239	0.560298	2.46159	1.81624	-0.723144	1.16735	1.67938	2.26115	2.63045
hsa-miR-340-5p	-0.128939	-0.761833	-1.5151	-0.803846	0.213382	-0.00043189	-0.531573	1.09712	0.188842	-0.723737	0.337964	-0.850519	-1.49267e-05	-0.399535	-0.0566344	-0.706831	-0.888665	-0.774826	-0.510637	-0.750371	0.478635	-1.33869	0.36474	0.499283	0.597996	0.840257	-0.492964	-0.769485	1.07511	-1.10369	-0.675494	-0.417248	0.0674275	0.61425	-0.521146	0.600192	-1.71872	1.86088	-0.251958	1.33866	0.216951	-0.288097	-0.418286	-0.39135	0.141442	0.288276	-0.170579	0.284457	-0.319995
hsa-miR-606	-0.302181	-0.935523	0.078415	-0.145172	-0.854094	-0.775939	-0.456453	0.241046	-0.627958	-0.335763	0.129213	0.464897	-0.507935	-0.232587	-0.874311	-0.505523	0.0215423	0.372199	0.447379	0.0452948	-0.53644	0.728414	-0.646207	-0.277411	-0.44251	-0.368771	-0.694038	-0.202111	-0.137201	-0.182712	0.00809044	-0.856123	-0.480891	-0.537087	-0.182917	-0.377824	-0.172497	0.104375	-0.0157482	0.0295258	-0.882595	-0.282258	0.45417	-0.517169	0.22069	-0.415759	-0.715571	-0.853971	-0.669005
hsa-miR-877-5p	-0.0860036	0.00597288	0.529305	0.608511	-0.260656	-0.773536	0.367666	0.515665	0.532038	0.159563	0.497852	0.290164	-0.0500965	0.270162	-0.0860498	-0.14074	0.770146	-0.0437689	0.395838	0.509927	0.30812	0.478763	0.249346	0.144134	-0.366884	0.050478	-0.13173	0.327915	0.443424	0.279922	0.291348	-0.31901	-0.0142869	-0.16926	0.250887	0.289756	0.756831	-0.618541	0.241022	-0.583296	-0.341664	0.637772	-0.143068	-0.324683	0.320751	0.354394	-0.0659691	-0.133812	-0.323937
hsa-miR-651-3p	-0.104067	-0.421008	0.142653	0.06332	-0.846376	-0.939709	-0.265881	0.206994	-0.00489285	-0.566072	0.389074	0.677214	-0.762942	-0.152828	-0.747657	-0.511309	0.164007	0.251586	0.516091	0.187938	-0.285306	0.735313	-0.602201	-0.139759	-0.274776	-0.783208	-0.708136	0.218877	-0.0782198	0.113828	-0.00335291	-0.775101	-0.675878	-0.707851	-0.29503	-0.387423	0.284106	-0.141275	0.00483984	-0.170374	-0.879728	-0.0709356	-0.51865	-0.679593	0.483253	-0.474508	-0.88618	-0.697418	-0.851805
hsa-miR-561-5p	0.429893	-0.314182	-0.320535	-0.286782	-0.229563	-0.13486	-0.146001	-0.0628309	-0.130659	-0.136672	0.0418736	0.381171	-0.0412727	-0.0251847	-0.217864	0.0800294	-0.239261	0.156155	NA	0.0575385	-0.216335	-0.158914	-0.0304162	-0.129454	0.13852	-0.220311	-0.207032	0.0803674	-0.278668	0.220284	0.0162362	-0.13768	-0.0983427	-0.263679	-0.235404	-0.161924	-0.00425895	0.238125	0.0171029	0.194443	-0.0937337	0.591847	0.427659	0.0204169	-0.0678263	0.140747	-0.13752	-0.191745	-0.0599528
hsa-miR-802	-0.00765242	-1.16201	-0.514722	-0.862748	-0.888738	-0.981447	-0.584325	-0.232904	-1.09767	-0.738337	-0.264887	0.626277	-0.823182	-0.214664	-0.805867	-0.482596	-0.829347	0.628039	0.303877	-0.155437	-1.12317	0.298182	-0.821427	-0.311525	-0.430944	-1.13826	-1.17799	-0.0703589	-0.586397	-0.312249	-0.616131	-1.18565	-0.715556	-0.845639	-0.779996	-0.513891	-0.826545	0.862353	-0.653129	0.879057	-1.50925	-0.206506	-1.00884	-0.769988	0.215317	-0.614907	-0.960242	-0.727857	-0.957154
hsa-miR-548a-5p	-0.38449	-0.150612	0.320307	0.2259	-0.406056	-0.295254	-0.133211	-0.118968	-0.445863	-0.199136	-0.119074	0.340971	-0.260607	-0.0920653	-0.532261	-0.489636	0.621332	-0.148287	-0.304893	0.059288	-0.476316	0.51341	-0.474037	-0.587678	-0.143859	0.142192	-0.454343	-0.141839	-0.151188	-0.161008	-0.256121	-0.336008	-0.362202	-0.329319	0.129159	-0.476752	0.288883	-0.461215	-0.246902	-0.252254	-0.52156	-0.653028	0.217773	-0.377634	0.0890335	-0.626813	-0.527806	-0.530331	-0.471414
hsa-miR-599	0.926392	-0.0324953	-0.262851	0.0455563	-0.0546168	1.28748	0.679505	-0.337894	-0.237221	0.275855	-0.170058	0.4662	0.0333827	0.261096	0.164412	0.193167	-0.283703	0.103831	-0.218902	0.310864	-0.102815	0.117528	-0.0656604	0.56699	0.302764	-0.375433	0.133544	0.00202624	-0.659443	0.271453	0.107322	-0.0535327	0.145932	0.0304614	-0.0452742	-0.0324337	-0.258102	0.303713	NA	0.256871	0.0437327	0.29814	0.354721	0.124256	-0.0563097	0.041277	0.166047	0.716896	0.140712
hsa-miR-93-5p	0.117462	1.42461	-0.914677	-1.44579	2.48961	3.50282	-1.05055	-1.50433	0.79625	2.40558	0.439178	-0.790276	1.82297	0.0667284	1.03893	0.487838	-1.33737	0.500044	-0.587626	-0.636726	1.25116	-1.46169	1.44364	2.28572	0.434652	-1.64339	2.68791	-0.211148	-1.52315	-0.365307	-0.586823	2.15031	2.36809	2.05557	0.672501	0.409712	-1.38561	1.62011	-1.97975	1.75926	2.52644	-0.472911	1.22684	2.78426	-0.973013	0.918355	2.43563	2.89695	2.79955
hsa-miR-125b-5p	0.208263	0.437129	-1.30085	-1.53943	1.21553	1.176	-0.991526	-1.6448	-0.591401	1.64839	-0.425114	-0.579501	1.75933	-0.209629	0.659545	0.347266	-1.95301	0.614341	-0.825766	-0.290589	-0.194304	-1.47936	0.578813	-0.409889	0.405344	-2.81156	1.24674	-0.34698	-1.86209	-0.872479	-1.00531	1.15197	1.68799	0.602401	0.0841582	0.359852	-2.28519	2.37207	-0.322204	2.27168	0.897895	-0.243176	1.99171	1.00242	-0.858515	0.832878	1.69123	0.637415	1.50122
hsa-miR-101-3p	0.753309	1.4002	-1.33633	-1.26869	2.20787	3.40842	-1.12204	-1.09311	-0.16875	2.36224	-1.00868	-1.12499	2.03689	0.116442	1.61467	0.618276	-1.58136	0.320355	-1.65161	-0.628259	0.163503	-2.34603	0.724974	1.136	1.19278	-3.33085	1.74312	-0.223994	-1.89027	-0.836997	-1.48449	2.369	1.83381	1.6118	0.427353	0.095324	-2.37476	2.24317	-1.45831	2.51518	2.1199	-0.361603	2.22572	1.68077	-2.30998	0.766251	2.68709	2.324	2.8295
hiv1-miR-N367	0.961843	1.06735	0.487347	0.645433	0.867734	0.752846	0.272766	0.45823	0.675902	0.770034	0.558514	0.413088	0.879897	0.562162	0.912704	0.856956	0.742278	0.397683	0.554499	0.361847	0.629475	0.354673	0.60533	0.836824	0.380674	0.670224	0.872338	0.552566	0.487001	0.346488	0.475718	1.00998	0.870319	1.01919	0.6314	0.778641	0.465288	-0.508493	0.624239	-0.441566	0.869413	0.55481	0.528182	0.825846	0.619054	0.685488	0.815832	0.735124	0.954503
hsa-miR-559	0.562709	-0.509097	-0.71985	-0.891094	0.10861	0.249139	-0.727681	-0.31693	-0.36973	0.0564342	-0.322029	0.423809	0.260104	0.0710779	0.20744	0.0967491	-0.680571	0.535005	-0.480192	-0.263151	-0.171914	-0.285169	0.316016	-0.0851429	0.167171	-0.540426	0.133676	-0.123318	-0.463338	-0.267719	-0.61108	-0.307994	-0.138879	0.53005	-0.24167	0.0921051	-0.767726	0.85876	-0.753956	0.731587	0.204	0.287535	-0.405031	-0.0388405	-0.405742	0.145717	0.27222	0.560436	0.00695932
hsa-miR-524-3p	0.466638	0.766037	0.657797	0.668977	0.819882	0.842629	0.467009	0.541357	0.686916	0.542726	0.518578	0.267577	0.779332	0.577738	0.719702	0.709034	0.342441	0.562418	0.536525	0.372529	0.696231	0.387402	0.739599	0.775148	0.640632	0.567884	0.755651	0.532536	0.530733	0.198952	0.140382	0.821129	0.76666	0.889534	0.503836	0.662308	0.497562	-0.551833	0.614481	-0.491312	0.714392	0.405915	0.886875	0.698934	0.435097	0.497097	0.730365	0.604662	0.653164
hsa-miR-561-3p	0.961103	1.2026	0.802802	0.491671	0.489894	0.405571	0.127307	0.4214	0.723127	0.463879	0.198819	0.38369	0.538963	0.310025	0.844052	1.24964	0.423461	0.206138	0.230972	0.293943	0.431745	0.228925	0.648785	0.94803	0.390839	0.511121	0.458461	0.395669	0.550908	0.146072	0.151752	0.605454	0.538625	0.485874	0.414711	0.317632	0.486769	-0.636692	0.445771	-0.272456	0.499029	0.882675	0.312685	0.478403	0.954482	0.321921	0.455287	0.608828	0.490332
hsa-miR-145-3p	0.371892	-0.025429	-0.0954826	-0.420449	0.53669	2.91801	-0.426031	0.0678895	-0.398713	0.415384	0.0848311	0.390639	-0.163941	-0.139683	0.69529	-0.333676	0.151977	0.255409	0.278728	-0.133479	-0.565077	0.342285	-0.107586	0.46696	0.118453	-0.562332	0.409901	-0.151264	-0.102879	-0.0632278	-0.0904939	0.482389	-0.328231	0.182531	0.0746402	-0.0662262	-0.102786	0.0936466	-0.302815	0.238787	-0.180606	-0.314051	-0.735883	0.442199	-0.0829218	-0.232642	0.561232	0.794265	0.0909974
hsa-miR-624-3p	-0.107891	-0.750606	0.268844	0.218923	-0.354209	-0.229859	-0.410305	-0.252744	-0.615115	-0.424301	-0.546148	0.295497	-0.439867	-0.469379	-0.29162	-0.354594	0.446649	-0.129748	-0.495874	-0.483741	-0.675029	1.28438	-0.489053	-0.423008	-0.307917	0.942743	-0.569514	-0.320197	-0.331466	-0.0555113	-0.155353	-0.489211	-0.768857	-0.547063	-0.136817	-0.386759	0.390967	-0.523846	-0.522349	-0.262573	-0.707672	-0.2454	-0.69252	-0.3706	0.507373	-0.415588	-0.478941	-0.535986	-0.340925
hsa-miR-607	1.285	0.949329	0.798648	0.558503	0.606029	0.68978	0.373442	0.377216	0.572559	0.406848	0.448622	0.375631	0.280204	0.305455	1.35402	0.876228	0.175005	0.475647	0.50129	0.287586	0.431652	0.449359	0.826467	0.953177	0.503522	0.173742	0.500749	0.521543	0.221347	0.122235	0.218554	0.651565	0.426237	0.554795	0.32824	0.414751	0.293159	-0.52285	0.712872	-0.386688	0.458851	0.354757	0.46663	0.598725	1.17623	0.269305	0.282852	0.4177	0.322232
hsa-miR-761	0.563585	-0.80052	0.24624	0.0371061	-0.952598	-1.00989	0.681057	0.065725	-0.712145	-0.174927	0.383762	0.515961	-0.336428	0.173945	0.169049	0.220285	-0.0395255	0.135592	-0.0212637	0.578179	-1.01787	0.416216	0.182903	-0.17728	0.0479963	-0.433138	-0.733748	0.172707	-0.191908	0.257111	0.135799	-0.90497	-0.453061	-0.579641	-0.528727	0.267934	-0.224863	0.125894	-0.112156	0.061076	-0.795822	0.932618	-0.619614	-0.874605	0.318067	0.523277	-0.544539	-0.584868	-0.682154
hsa-miR-633	0.84575	0.695447	0.629543	0.479222	0.427857	0.385029	0.35272	0.52502	0.204988	0.469542	0.303406	0.203691	0.367767	0.133855	1.05001	0.944945	0.51811	0.424431	0.450333	0.379453	0.378431	0.172602	0.468347	0.50926	0.264822	0.218674	0.392782	0.226865	0.443387	0.116915	0.069783	0.977606	0.137063	0.701257	0.475093	0.297984	0.413826	-0.578377	0.33823	-0.262699	0.335388	0.536524	0.157601	0.266492	0.694519	0.217828	0.262368	0.340533	0.375071
hsa-miR-190b	0.770074	0.399487	-0.208645	-0.11929	0.665459	1.16995	-0.248268	-0.143391	-0.0333771	0.525074	0.178008	0.785828	0.482293	0.529766	0.461287	0.790023	-0.0841443	0.767388	-0.18438	0.200528	-0.0776679	0.736584	0.352862	0.3543	0.149271	-0.598928	0.441038	0.561177	-0.38816	0.0677484	0.0628001	0.93106	0.324897	0.211327	-0.0534399	0.0414843	-0.214048	0.0857668	-0.24315	0.132332	0.45717	0.480222	-0.0402729	0.401021	0.3917	0.335282	0.663799	0.893953	1.04638
hsa-miR-342-3p	-0.035386	1.46359	-0.694646	-1.0406	2.36037	4.31416	-0.953683	-0.774533	0.270533	2.07195	-0.453976	-1.09371	1.15677	0.161344	0.556425	0.721293	-0.687836	-0.149601	-0.733957	-0.992575	0.352777	-2.11253	0.430562	0.00601312	0.990306	-1.52098	2.02743	0.135782	-0.639791	-0.480128	-0.818865	2.68257	1.3068	1.71558	0.281409	-0.00144367	-1.85386	1.76483	-1.44347	1.44168	2.09353	-0.564247	0.242711	2.21565	-2.01498	-0.388733	2.41469	2.57707	2.63954
hsa-miR-769-5p	0.555936	1.91138	-0.604093	-0.620582	1.16171	2.05148	-0.596752	0.145407	0.532989	0.710064	-0.33477	-0.804637	0.692153	0.400497	1.19611	1.11987	0.141943	-0.208742	-0.168253	-0.787377	0.546181	-0.739098	0.143986	-0.477377	-0.18815	0.380488	0.906729	0.393009	0.371151	-0.340124	-0.0729597	1.78002	0.720935	1.70001	0.260108	0.037398	-0.283032	0.344896	-0.353506	0.166119	1.04349	-0.857855	0.0614788	1.38319	-0.256438	-0.238096	0.473704	1.42146	1.10983
hsa-miR-486-5p	-1.11085	1.9004	-0.477911	-0.149803	0.603981	1.24985	-0.303977	0.102303	0.0774199	1.78965	0.093516	-0.952617	0.358976	-0.503747	0.419353	-0.631775	0.0227865	-1.04533	-0.132781	-0.547346	1.01297	-0.336704	-0.335027	3.47879	-0.168314	0.475231	2.97854	-0.7182	0.279192	-0.180707	0.11116	0.302665	0.350618	1.45304	-0.208566	-0.443964	0.137455	-0.112634	-0.24605	0.00603897	0.606226	-0.526771	0.792585	2.23837	-0.679168	-0.221423	1.24793	1.08306	1.61357
hsa-miR-544a	0.820558	1.94753	-0.463139	-0.195306	0.777978	4.47671	-0.300191	-0.3289	0.052757	0.519287	-0.231517	-0.00598941	0.328735	0.427019	0.627924	1.62956	0.331599	0.207561	-0.154376	-0.312478	0.174257	-0.191864	0.0152815	0.0423982	0.513871	-0.157356	0.61554	0.541335	-0.101339	0.0871166	0.0863625	2.28394	0.38154	0.255796	0.0639343	0.694568	0.0142852	-0.0486171	NA	-0.144109	0.625499	-0.20317	0.288639	1.17178	-0.439343	0.204486	0.495675	1.0811	1.06306
hsa-miR-626	-0.194731	-0.447513	-0.090389	-0.130567	-0.0507221	-0.224886	-0.1013	0.946384	-0.185729	-0.129175	0.141235	0.600031	0.167423	-0.279158	-0.0867556	-0.295085	0.518206	0.200309	0.288552	0.127802	-0.358411	0.622811	-0.269785	0.210595	-0.17377	0.795668	-0.202603	0.331531	0.699532	-0.198283	0.42169	0.0720616	-0.101687	0.0710603	0.272493	-0.0975009	0.542042	-0.388722	0.525621	-0.296866	0.0275488	-0.447049	0.647228	-0.0757517	1.05704	-0.13785	0.193672	-0.0582896	0.165907
hsa-miR-126-5p	1.41498	2.34158	0.241252	-1.95802	3.32267	5.20559	-0.57525	-2.51523	0.262789	2.61511	-0.367291	0.413116	2.34045	0.691691	2.90177	0.789967	0.144281	1.61781	-1.53445	-0.506191	0.265222	-1.06023	0.987295	1.72786	0.859552	-2.51105	3.25041	0.182231	-2.24278	0.367538	-0.692634	3.62072	2.01858	0.655484	1.7808	0.163932	-1.17836	1.13039	-1.53924	1.02443	1.87324	0.220192	0.904369	3.24123	-2.55908	0.121561	3.17741	3.36847	3.28449
hsa-miR-128-3p	1.25629	2.42581	-4.03837	-2.14213	2.41355	0.670835	-1.67255	-0.948694	0.587919	1.56198	-0.723534	-1.02476	-0.558361	0.714788	1.3694	1.65036	-0.67662	-0.231883	-3.56574	-1.38698	0.641824	-1.85727	0.951	-1.13962	0.966475	-2.19648	1.74758	0.890726	-0.459115	-2.80254	-2.60018	3.24773	1.04561	2.0422	-0.893851	-0.658311	-3.39072	3.58054	-3.82265	1.49853	1.54997	-1.26981	-0.4963	1.46938	-1.41403	-1.81439	2.32645	2.63981	2.87762
hsa-miR-498	-0.999014	-0.0327704	0.315	0.363904	-0.861335	-1.21421	0.223188	0.138446	-0.00652007	-0.379582	0.0533931	0.0607466	-1.20958	0.205012	-0.675269	-0.385362	0.647572	0.17915	-0.0611553	-0.122586	0.123701	0.0328439	-0.638511	-0.516141	-0.364555	0.745151	-0.622202	0.118561	0.526752	0.177222	0.267376	-0.974905	-0.654941	-0.666132	0.133975	-0.435123	0.0695375	-0.103059	0.467238	-0.358617	-1.16757	-0.219261	-0.652566	-0.657442	0.414432	-1.05184	-0.772062	-0.694028	-1.25918
hsa-miR-576-5p	0.984877	-0.734438	-0.0497187	-0.348959	0.277016	-0.176966	-0.349648	-0.303587	-0.877963	0.28615	-0.0425587	0.699339	-0.0122933	0.28371	0.24883	0.538728	-0.44097	0.197782	-0.31339	0.201676	-0.768737	0.241944	0.232391	0.445538	0.862438	-0.414003	0.121659	0.424963	-0.643456	-0.0605708	-0.184359	-0.266237	0.159699	0.552359	-0.348718	0.115844	-0.877299	0.669788	-0.659783	0.489443	0.459651	0.65452	-0.427206	-0.149166	0.194035	0.798675	0.568607	0.286137	0.224062
hsa-miR-556-3p	0.326622	-0.0452898	0.0372333	0.0254391	0.431365	0.562576	0.00587621	-0.174573	-0.103317	0.515944	-0.0610055	0.446478	0.260667	0.0971417	0.190297	0.325662	-0.0121032	0.518933	-0.0679612	-0.0408679	-0.116206	-0.0730254	0.00251461	0.149493	0.0687963	0.322422	0.150606	0.131231	-0.353775	0.20564	-0.118463	0.256117	0.542341	0.168437	0.0206636	0.0453935	-0.1099	0.0845414	-0.0797484	-0.0119326	0.316841	0.364988	0.475668	0.304776	0.0170103	0.12175	0.187988	0.0748082	0.234243
hsa-miR-139-3p	-0.080042	1.2507	0.0145073	0.660498	0.431501	0.508833	-0.400839	0.0472428	0.729377	-0.0649185	-0.118781	-0.839263	0.00896138	0.262174	0.218	0.370427	1.00574	-0.586966	-0.206041	-0.545486	0.66176	-0.146453	-0.247486	-0.259377	-0.481366	0.829095	0.283314	0.213352	0.400356	-0.0682644	0.0798049	1.1448	0.385562	0.212677	0.474954	-0.0382764	0.352809	-0.378364	0.228798	-0.778146	0.0926537	-0.92952	0.731284	0.153876	-0.0942049	-0.333127	0.202999	-0.110441	0.0531624
hsa-miR-376b-5p/hsa-miR-376c-5p	0.336661	1.37363	0.553986	0.445582	1.32838	4.09413	0.349984	-0.518211	0.338618	1.92801	0.175134	0.909995	0.774106	0.365185	0.46663	0.855441	0.227177	1.04244	-0.139162	0.492618	0.349442	0.825846	0.14846	0.501809	0.670506	-0.0404171	1.05301	0.662501	-0.236419	0.496039	0.310961	2.56953	0.587124	0.367049	0.213165	0.242793	0.268667	-0.163646	-0.0803859	-0.0995213	1.00562	0.701079	1.11514	2.15586	0.14319	0.272044	1.12754	2.01862	1.82982
hsa-miR-520f-3p	0.664917	0.841112	0.55426	0.318297	0.641406	0.540492	0.234129	0.319035	0.635749	0.609544	0.372625	0.495535	0.625177	0.407909	1.01227	0.825488	0.852521	0.505785	0.382607	0.360921	0.438742	0.311696	0.577195	0.520543	0.474956	0.369045	0.757398	0.425758	0.360938	0.186089	0.356945	0.659785	0.599388	0.658948	0.37209	0.534192	0.308585	-0.491643	0.579517	-0.441134	0.72811	0.39953	0.414268	0.708206	0.55504	0.533332	0.783788	0.509936	0.639909
hsa-miR-323a-5p	-0.61105	0.133422	-0.134592	0.1343	-0.050371	0.227848	-0.318979	-0.59605	-0.471481	-0.404376	-0.509653	-0.29132	-0.437652	-0.350581	-0.325665	-0.153037	0.183701	-0.608526	-0.369022	-0.264878	-0.362509	-0.112305	-0.589883	-0.773373	-0.362635	-0.0465659	-0.317946	-0.331504	-0.552261	-0.274482	-0.00361401	-0.127122	-0.147609	-0.207873	-0.229921	0.157575	0.036853	0.0248563	-0.19861	-0.0503347	-0.173269	-0.915265	-0.0557484	-0.255623	-0.190845	-0.678255	-0.486213	-0.619723	-0.229065
hcmv-miR-US25-1-3p	-1.63472	0.133833	0.728015	0.227983	-0.70085	-0.339969	-0.551471	-0.779664	0.828158	-0.424559	-1.01137	-1.88365	-0.00849787	-0.0193014	-0.35684	-1.13004	1.46197	-1.12095	-0.00195964	-0.329978	0.837434	-1.66974	-0.309789	-1.14981	-1.14661	0.875459	-0.455873	0.0539635	0.160734	0.0997311	-0.871792	-0.618809	-0.366109	-0.833057	0.712279	-0.877351	1.79021	-1.79191	0.0665471	-1.25509	-0.971003	-0.648725	-0.354312	-0.606407	-1.08531	-0.433055	-0.246487	-1.23498	-0.692282
hsa-miR-223-5p	0.382776	0.380776	0.508901	0.18342	0.512694	1.41447	0.103187	0.11771	0.282537	0.75532	0.162287	0.0793951	0.380858	0.378251	0.513477	0.537759	-0.025482	0.629271	0.225503	0.215191	0.352965	0.115469	0.271495	1.03118	0.774923	0.194215	0.602102	0.226964	0.273776	0.238596	0.143482	0.384132	0.490561	0.561182	0.450539	0.44585	0.30474	-0.29301	0.126637	-0.396331	0.38158	0.471156	0.59911	0.417382	0.328765	0.309542	0.485311	0.781825	0.423572
ebv-miR-BART18-3p	0.224978	0.240941	0.610755	0.652428	-0.185321	-0.624331	0.411237	-0.335656	0.574396	0.195217	0.60743	0.660456	0.263067	0.538674	0.0824376	0.206999	0.670907	0.106653	0.334357	0.498064	0.383418	0.745242	0.111421	0.522728	-0.212442	-0.826421	-0.047071	0.52759	-0.470744	0.350092	0.435834	0.00875253	0.157925	-0.237918	-0.239576	0.434759	0.58387	-0.60137	0.305812	-0.478162	-0.28291	0.583116	0.686052	-0.231017	0.409992	0.304692	-0.126272	-0.280854	-0.153233
hsa-miR-221-5p	0.665099	-0.231212	0.263437	0.0781628	0.438041	1.73878	0.605207	-0.0670184	-0.0707953	0.813239	0.278087	0.602599	0.728255	0.693811	0.612539	0.636933	0.130632	0.973781	0.241982	0.779955	-0.0245637	0.416312	0.419539	0.630446	0.453798	-0.101096	0.293658	0.0642	0.0149409	0.675024	0.969314	0.0457184	0.140676	0.224621	-0.103309	0.721327	-0.277616	0.366635	0.0921633	0.148463	0.496399	1.06126	0.685037	0.869811	-0.209747	0.800686	0.797972	0.619295	0.338426
hsa-miR-374b-3p	0.726659	-0.253586	0.018419	-0.243205	0.471982	1.14718	0.0423261	-0.0524776	-0.460897	0.812559	0.439104	0.851905	0.66319	0.529451	0.507168	0.645076	-0.0881897	0.750144	0.0964718	0.427254	-0.282698	0.425087	0.37487	0.234497	0.234981	-0.708084	0.362853	0.57367	-0.410015	0.269464	0.35811	0.435529	0.506979	0.124334	-0.081913	0.368892	-0.54358	0.476768	-0.335029	0.289489	0.54783	0.936398	1.18434	0.534591	0.518866	0.618192	1.29212	1.04782	0.714588
hsa-miR-324-5p	0.559029	1.50845	-0.139318	0.0491895	1.5382	1.61351	-0.0496451	0.0350086	1.14201	1.36717	0.337722	0.0709229	0.898527	0.581416	0.937639	0.855954	0.15455	0.400541	0.0279555	-0.157422	0.88296	-0.202181	1.02922	0.793114	0.390601	0.335265	1.13569	0.564349	0.165689	0.314384	0.244246	2.21219	0.841038	1.21742	0.472367	0.612028	-0.135589	0.220153	0.474989	-0.098863	1.37317	0.141278	0.815791	1.52261	-0.172586	0.546168	1.22969	1.65886	1.32043
hsa-miR-593-5p	0.23235	0.387368	-0.262232	-0.481674	0.76646	2.36714	0.32821	-0.475013	-0.40351	0.624009	-0.339246	-0.577958	0.10554	-0.213815	0.310086	0.201674	-0.410202	-0.211924	-0.45948	-0.106726	-0.568579	-1.05152	0.0207555	-0.371638	0.394717	-0.143833	0.45373	-0.254516	-0.291813	0.011942	-0.481227	1.22733	0.152852	0.426754	-0.00405307	0.0972334	-1.0657	0.928805	-0.768793	0.7455	0.631907	0.175518	-0.992231	0.946474	-0.712972	-0.0200039	0.237308	0.97313	1.02854
hsa-miR-485-5p	0.457342	1.32196	-0.177184	-0.378419	1.06274	2.18713	-0.498172	-0.481993	0.216987	0.367182	-0.0782933	-0.374192	-0.0632927	0.171253	0.589285	0.826902	0.392478	-0.157357	-0.194856	-0.109277	-0.262125	-0.722835	-0.560558	-0.222667	0.133547	-0.492046	0.0241292	0.423769	-0.0533221	-0.105164	-0.0760934	1.36768	-0.354682	0.825769	-0.386839	1.67422	0.327355	-0.184546	-0.362656	-0.254335	0.873447	-0.437562	-0.279862	0.656695	-0.371973	-0.305804	-0.42786	0.606434	1.04156
hsa-miR-591	0.346922	0.325533	0.196178	0.211122	0.486575	0.558079	0.0959109	0.309086	0.373661	0.423012	0.272721	0.433023	0.427277	0.304462	0.431061	0.404658	0.106865	0.472361	0.315454	0.122855	0.35727	0.354404	0.415258	0.331157	0.389843	0.39582	0.497599	0.246378	0.371235	0.224882	0.16086	0.569859	0.397912	0.483473	0.322802	0.311412	0.202222	-0.351845	0.376557	-0.212258	0.397959	0.137003	0.653495	0.398014	0.514673	0.332763	0.47295	0.4873	0.518934
hsa-miR-522-3p	-0.659429	-0.523058	0.145819	0.267656	-0.152037	-0.142367	-0.0446817	0.306466	-0.504148	-0.445508	-0.244705	0.028031	-0.278562	-0.400983	-0.298467	-0.559142	-0.227135	-0.460102	0.0740148	0.0584585	-0.341213	0.468614	-0.565868	-0.430278	-0.479718	-0.22896	-0.374178	-0.382818	0.321514	-0.0370925	0.278649	-0.212188	-0.194699	-0.208859	-0.29662	-0.411629	0.0697195	-0.0867697	0.172979	0.188177	-0.296393	-0.73832	0.344374	-0.407028	-0.00127365	-0.550267	-0.456877	-0.56544	-0.453252
ebv-miR-BART10-5p	0.752056	1.10806	0.80707	0.681042	1.27012	1.15819	0.630944	0.511711	1.05089	0.979571	0.59824	0.401489	0.915572	0.756349	1.18018	0.978772	0.749959	0.508785	0.693574	0.452255	1.00233	0.454165	1.08558	1.07552	0.676213	0.690471	0.958576	0.524526	0.579713	0.209058	0.479208	1.30807	0.982908	1.20299	0.688156	1.04508	0.674854	-0.772005	0.681687	-0.761105	1.085	0.67412	0.780684	1.10428	0.875557	0.78321	1.05995	0.853233	0.851887
hsa-miR-505-5p	-0.074296	-0.0759785	0.501586	0.298009	-1.03596	-1.1625	0.258561	0.00515101	-0.209268	-0.114864	0.448993	0.305746	-0.382082	0.045837	-0.231321	-0.135691	0.379927	-0.141815	0.441099	0.245847	-0.31365	0.344499	-0.294681	-0.115885	-0.587149	-0.668948	-0.601963	0.142131	-0.281296	0.270638	0.501581	-0.891265	-0.38944	-0.523861	-0.0589433	-0.173595	0.245578	-0.0916744	0.162745	-0.558314	-0.91994	0.29478	0.494956	-0.830735	0.459405	-0.0620701	-0.465865	-0.557739	-0.560508
hsa-miRPlus-A1031	0.669796	1.15017	0.58167	0.533788	1.22814	1.00119	0.524618	0.633245	0.661695	1.00616	0.54334	0.251769	0.866847	0.720638	0.938543	0.852264	0.880228	0.504547	0.590065	0.119715	0.864148	0.554236	0.4516	0.828816	0.515716	0.594662	1.04457	0.604433	0.724354	0.374645	0.51217	0.858321	1.34889	0.997105	0.405517	0.837926	0.463801	-0.653182	0.682388	-0.609185	0.972408	0.336821	0.489763	0.716314	0.534148	0.405037	0.85782	0.695285	0.977345
hsa-miR-892b	-0.130408	-0.128199	0.894059	0.631208	0.459904	0.192502	0.305353	-0.00214433	-0.0457157	0.0290066	-0.0955547	0.000842503	0.300797	-0.390837	0.165025	-0.153485	0.101145	-0.468546	0.274492	0.0431459	0.142463	0.370861	0.0115524	0.00861106	-0.231955	0.118312	0.121537	-0.278985	-0.324394	0.075782	0.345084	0.366026	0.0474575	0.130195	0.147199	-0.0496862	0.361336	-0.480012	-0.0820351	-0.109358	0.309519	-0.604684	-0.116597	0.128688	0.326379	-0.0483305	0.139259	-0.0899985	0.23451
hsa-miR-181c-5p	0.20622	1.66973	-2.02408	-1.22077	3.59216	1.74361	-1.86047	-1.65619	-0.049382	2.6049	0.0298009	-0.746532	0.65139	-0.130653	0.583308	0.614809	-1.33371	0.928135	-1.50645	-0.645439	0.104271	-1.76487	0.352779	0.313506	0.774768	-1.68656	2.40767	0.344818	-1.67169	-1.10479	-1.25948	3.39816	2.33294	1.74405	0.101674	0.208569	-2.51546	2.60821	-1.95858	2.03925	3.24333	-0.352384	0.047972	2.5926	-2.08936	-0.0528992	2.04271	2.86736	3.44076
hcmv-miR-UL70-5p	-0.282942	0.168695	0.580283	0.288727	0.100412	0.207597	-0.0812862	0.64317	0.0984288	0.0089675	0.108942	-0.566682	-0.139884	-0.381951	0.0443741	-0.20506	-0.0548303	-0.479369	0.0662575	-0.468427	0.130833	-0.103007	-0.259561	-0.124892	-0.163601	1.32038	0.0840946	-0.0349647	0.745923	0.0814124	0.100788	0.0741517	0.28041	0.0343922	0.0654125	0.0389413	0.513863	-0.507052	0.463052	-0.380107	0.173233	-0.465751	0.830208	-0.0316855	-0.131026	0.00470934	0.0347442	-0.128826	0.123371
hcmv-miR-US33-5p	-2.93611	-2.25075	0.971488	0.55414	-1.22049	-0.489357	-1.38126	-1.37549	-1.9438	-1.31451	-2.17758	-2.24559	-0.501235	-2.72471	-1.46177	-2.88881	1.02512	-2.71395	0.226106	-1.29144	-1.78668	-1.01037	-2.263	-2.5571	-2.77444	1.68343	-1.51081	-1.85112	-1.12098	0.202562	-1.01546	-1.24337	-1.58335	-1.7889	0.881308	-2.25858	1.68017	-1.73357	-0.295273	-1.41963	-1.51612	-3.34452	-0.614925	-1.53157	-0.494291	-1.99347	-0.808541	-1.86176	-1.34424
hsa-miR-204-3p	-0.908651	-1.1023	0.532297	1.3329	-2.68028	-2.70999	1.49214	-0.922859	-0.859949	-1.39931	-1.0008	-0.391605	-1.96085	-0.364736	-1.53704	-0.428752	0.436405	-1.14824	-0.836314	0.754436	-1.34575	-1.378	-1.87382	-1.78258	-0.782984	-1.66196	-2.0868	-0.47606	-2.12491	1.03025	-0.989574	-0.771148	-2.17755	-2.2385	-0.335371	-1.85212	0.0693353	-0.0401869	-0.884093	0.205531	-2.71214	-0.172767	-2.16365	-2.22121	-1.10773	-1.8811	-2.45435	-2.47622	-2.49164
hsa-miR-593-3p	0.196622	0.154372	0.494712	0.499566	0.710249	0.682021	0.356738	0.788812	0.0816207	0.127995	0.48755	0.118032	0.478418	-0.0329157	0.485489	0.160205	0.245553	-0.125731	0.466044	0.260758	0.261615	0.498909	0.233868	0.227679	0.0535734	0.491498	0.550936	-0.00209838	0.581356	0.367885	0.619814	0.543841	0.508606	0.627184	0.222761	0.339956	0.295568	-0.516171	0.388775	-0.253518	0.650999	0.200319	0.972406	0.589705	0.521997	0.476486	0.898274	0.0851813	0.35777
hsa-miR-202-5p	1.01964	1.06855	0.622048	0.553885	0.818979	0.76594	0.271611	0.482194	0.939034	1.01014	0.428528	0.619674	0.836221	0.657733	1.13297	0.88256	0.986103	0.581959	0.639923	0.52844	0.824683	0.310977	0.747789	0.798129	0.475651	0.653714	0.940499	0.667612	0.543139	0.524426	0.488735	1.0411	0.772043	0.986972	0.662081	0.706529	0.396515	-0.519084	0.578921	-0.447581	0.762725	0.806388	0.526927	0.737637	0.948628	0.694328	0.925624	0.942395	0.909293
hsa-miR-106a-3p	1.10953	0.475904	-0.10874	-0.214413	1.00893	0.846431	-0.1118	-0.156686	0.0736302	0.589575	0.0255319	0.676838	0.37019	0.489418	0.850221	0.876742	-0.385309	0.958812	-0.14793	0.259274	0.0531734	0.182076	0.493031	0.439117	0.394313	-0.359327	0.405587	0.300997	-0.489464	0.23383	-0.0786547	1.01501	0.458284	0.148208	0.158499	0.205012	-0.360198	0.438857	-0.28039	0.48856	0.460306	0.88184	0.622263	0.529435	-0.102696	0.516044	0.232585	0.920486	0.581641
hsa-miR-219a-5p	-2.18533	1.18266	-5.019	-2.13644	1.02377	-2.00902	-2.69715	2.66056	0.38361	-0.184972	-1.84025	-1.78449	-1.6003	-0.292709	0.402473	1.19356	-2.03944	-1.47079	-4.3643	-1.61726	1.31596	-3.73864	1.6272	-1.13355	-0.258561	0.0278354	-0.460862	-0.605287	1.77427	-3.56831	-3.29703	2.4391	2.06309	3.01034	1.0255	-3.67807	-3.74196	3.80415	-2.84925	2.57215	1.38394	-2.10051	-0.405533	-0.596774	-0.184851	-2.52015	2.12454	2.13796	1.07766
hsa-miR-937-3p	-0.899376	-0.927203	-1.20144	-0.611438	0.311773	0.625328	-0.367298	0.526649	-0.188792	-0.765379	-0.622294	-1.42024	-0.758879	-0.582799	-0.0452083	-0.520193	-0.150044	-1.15576	-0.453843	-1.03288	-0.0732749	-1.25403	0.098213	-0.247169	0.332361	0.447207	-0.0806263	-0.362023	0.805538	-1.13141	-1.1556	-0.321381	-0.548273	0.282854	-1.24565	0.167605	-0.798139	0.711356	-0.703885	1.01308	-0.0346483	-1.32619	-0.618907	-0.125315	-0.929696	-0.651249	0.293553	-0.0028775	0.103735
kshv-miR-K12-12-5p	-0.27673	-0.310032	-0.0535517	-0.189235	0.0580394	0.0605016	-0.258693	-0.162705	-0.0345747	0.126915	-0.207732	-0.0640422	0.31836	-0.344574	-0.00078905	-0.355429	-0.444507	0.0166498	-0.0631581	-0.264804	0.250875	-0.115457	0.228134	0.197672	0.0870751	0.225492	-0.14047	-0.588792	-0.0427597	-0.0640767	-0.162344	0.0792295	-0.114493	0.358596	0.112746	0.227762	-0.155521	0.161022	-0.306724	0.184399	0.190227	-0.364874	-0.0195674	0.175104	-0.347603	0.112477	0.221131	0.439185	0.149502
ebv-miR-BART19-3p	-2.47346	-2.58257	0.992631	1.01608	-1.3211	-1.46776	0.728367	-1.74903	-1.76137	-1.04091	-1.38567	0.845539	-0.239561	-1.51515	-1.5156	-1.85323	1.35781	-0.663525	0.761569	0.745755	-1.94663	0.666798	-2.81992	-2.35086	-1.42941	-2.05947	-1.5345	-0.93421	-2.34748	0.491516	0.967498	-2.14472	-2.49597	-0.49846	0.828286	-1.19193	1.85959	-1.78815	0.416746	-1.1012	-1.80234	-1.92087	-0.45383	-2.29695	0.69146	-2.5247	-1.24879	-2.82898	-2.30693
hsa-miR-26b-3p	0.543528	1.09909	0.0631195	0.218735	1.6857	2.38497	0.0583385	0.425317	0.910031	1.32901	0.255465	-0.0424271	0.915169	0.402525	1.32121	1.04464	0.101994	0.592825	0.529969	0.0276306	0.821887	-0.0902852	0.856998	1.29603	0.818308	0.372061	1.41317	0.250868	0.202927	0.17759	0.437205	1.69907	1.03054	1.46752	0.566813	0.730473	0.110029	-0.114139	0.371299	-0.180068	1.64565	0.120494	0.745401	1.20579	0.176219	0.681211	1.24182	1.56534	1.26129
hsa-miR-21-3p	-1.96508	-1.8362	-0.716189	-0.635922	3.21542	4.98399	-0.604601	0.280502	-1.1198	1.04982	0.201102	-1.20999	1.38613	-1.19551	-1.39627	-1.65884	-2.6799	1.05206	0.938008	-1.00912	-1.08243	-0.853632	-1.25783	2.49884	0.269457	-1.99335	2.79713	-2.38339	-1.42248	-0.0256576	0.0411642	0.357949	-0.778354	2.21131	-0.85471	0.87268	-1.17806	1.23369	-1.90449	2.01382	0.951275	-0.255545	-0.348267	2.91898	-2.4523	-0.410391	1.43922	2.18927	-0.450357
hsa-miR-671-3p	-0.578701	-0.118004	-0.0997135	0.179915	0.0677118	0.344471	0.261764	3.2088	0.305147	-0.341181	0.0347365	-0.812629	-0.00399952	-0.465487	-0.291096	-0.511503	0.991491	-0.565107	-0.15326	-0.22774	0.809259	-0.771131	0.330963	-0.0906458	0.25451	3.43001	0.083609	-0.624978	3.48521	0.122382	0.20188	-0.113955	0.0788662	0.100658	1.43489	-0.303861	-0.207754	0.192191	-0.370435	-1.11132	0.185124	-0.342752	-0.199381	-0.0185998	0.663193	-0.264346	0.146141	0.518117	-0.017013
hsa-miR-296-3p	-0.713634	0.187002	0.41356	0.402632	-0.548663	-0.216713	0.665768	0.194243	0.797892	-0.610157	0.113543	-0.386983	-0.576121	-0.412021	-0.606351	-0.644508	0.636943	-0.652829	0.0517009	0.150244	0.326592	-0.259886	-0.156356	-0.412159	-0.2999	0.928015	-0.185787	0.0700375	0.710751	0.0440326	-0.109038	-0.667317	-0.334374	-0.537445	0.0137175	-0.578494	0.732365	-0.614161	0.159242	-0.420019	-0.658539	-0.12115	-0.507945	-0.462283	-0.0978523	-0.648713	-0.478058	-0.241805	-0.559082
hsa-let-7a-2-3p	1.12446	-1.11604	-0.521737	-0.509559	-0.632555	1.67418	-0.0447648	0.537783	-1.34833	-0.261354	-0.365943	0.000369939	-0.185659	0.631151	0.273997	0.291016	0.0884642	0.205183	-0.657685	-0.418348	-1.28396	-0.124195	-0.679284	0.541901	1.50614	-0.373724	-0.788286	-0.126638	0.0963851	-0.362072	-0.477782	-1.21806	-0.887855	-0.747742	-0.706917	0.507965	-1.12126	0.946198	-0.366845	0.918332	-0.772917	0.221272	-0.360763	-0.59333	-0.547273	0.0512972	1.47027	0.308513	-0.483639
hsa-miR-22-5p	0.809215	-0.194183	-0.187056	-0.277055	1.30414	2.56144	0.367465	-0.0143305	-0.461501	0.909866	0.391935	0.72152	0.85947	0.680851	0.805898	0.766041	-0.223992	0.898869	-0.0873165	0.505078	-0.325301	0.215046	0.705961	0.697851	0.687179	-0.551486	0.996217	0.287235	-0.245291	0.29533	0.110878	0.726543	0.529707	0.930498	0.125356	0.727384	-0.87097	1.01735	0.0578038	0.754573	1.27667	1.21454	0.509263	1.24638	-0.00863362	1.0116	1.50512	1.36234	1.69082
hiv1-miR-H1	-1.3505	-0.224141	0.0881698	0.238924	-0.840618	-0.806397	-0.0580762	0.706533	0.303978	-0.851525	-0.292272	-0.647413	-1.01843	-0.647097	-0.890343	-1.08104	0.651096	-0.876439	-0.0226604	-0.203844	0.120622	-0.339976	-0.478295	-0.954699	-0.705434	1.3879	-0.640191	-0.116263	1.11895	-0.233868	-0.20537	-0.567057	-0.453954	-0.760151	-0.0573584	-0.887949	0.6103	-0.620643	0.609305	-0.634671	-0.658275	-0.742501	-0.212159	-0.798665	-0.0326554	-1.05102	-0.960271	-1.25545	-0.855661
hsa-miR-661	-0.684303	-0.298319	0.42244	0.423395	-0.6582	-0.679216	0.378875	0.15102	-0.182232	-0.563534	-0.044738	-0.423042	-0.689162	-0.527059	-0.556904	-0.807973	0.354929	-0.846414	-0.185299	-0.0656406	-0.145692	0.31958	-0.743507	-0.783284	-0.617935	0.777839	-0.602511	-0.386138	0.489522	-0.129108	-0.183178	-0.68784	-0.517934	-0.635008	0.0714834	-0.70556	0.552557	-0.623818	-0.0254161	-0.53346	-0.647984	-0.421252	-0.719625	-0.687981	-0.179595	-0.629207	-0.611686	-0.687008	-0.79604
hsa-miR-196a-3p	-0.240239	-1.06533	-0.252974	-0.152035	0.653788	1.7376	-0.207832	0.378191	-0.48278	0.405185	0.103002	0.132332	0.0481722	-0.271568	-0.479253	-0.490476	-0.503842	0.0462394	0.356327	-0.0234983	-0.641327	0.353955	-0.643267	-0.250313	-0.436214	-0.800616	0.417565	-0.261302	0.279387	-0.247266	-0.0616382	0.167372	-0.380522	0.249744	-0.610784	-0.292507	-0.0605259	-0.0851162	-0.41558	0.49316	0.534325	-0.37146	-0.409159	0.175495	0.179224	-0.26504	0.682081	0.619078	0.590499
hsa-miR-302a-5p	0.714758	0.900186	0.505701	0.564785	0.844863	0.740584	0.393659	0.40095	0.645876	0.691724	0.336825	0.342116	0.52937	0.499813	0.938157	0.774202	0.68304	0.367122	0.367579	0.296293	0.43738	0.335113	0.673308	0.410918	0.545225	0.313608	0.557035	0.27443	0.342522	0.172808	0.40652	0.753318	0.325467	0.673456	0.254739	0.399746	0.310747	-0.527311	0.499603	-0.385531	0.559141	0.349959	0.537451	0.450776	0.701778	0.500452	0.551792	0.450732	0.486479
hsa-miR-589-5p	0.116277	0.0860419	-1.45321	-1.41996	1.80261	2.31146	-0.777208	-0.456472	0.0965037	0.756988	-0.310044	-0.848132	1.00514	-0.253756	0.814354	0.176839	-1.71873	-0.0585558	-0.912347	-1.0178	0.419552	-1.4873	1.13265	0.327565	1.01276	-0.428177	1.36794	-0.545955	-0.583929	-0.99722	-1.18196	1.14668	0.536235	1.75798	-0.0670683	0.735671	-1.80213	1.57564	-1.40377	1.4378	2.02198	0.0195166	0.30989	1.4394	-1.07013	0.463981	2.23189	1.90838	1.7164
hsa-miR-608	-0.310859	-1.04701	-0.0408046	0.0161326	-0.948129	-0.915344	0.857364	-0.179254	-0.625388	-0.799752	0.0380938	-0.00736519	-0.58559	-0.313615	-0.769931	-0.537602	-0.267466	-0.488017	-0.113787	0.439777	-0.831732	-0.0874925	-0.283445	-0.509736	-0.197429	-0.0976741	-0.857791	-0.338227	-0.114744	-0.0771723	-0.0487366	-1.08756	-1.01453	-0.683264	-0.644586	-0.157309	-0.490574	0.426248	-0.189911	0.2804	-0.686921	0.514174	-0.924122	-0.93242	-0.221389	-0.172269	-1.04261	-0.78406	-1.01064
ebv-miR-BART11-3p	0.339112	-1.28897	-0.0134472	-0.151861	-1.19967	-1.13355	1.24329	-0.668586	-0.847602	-0.627128	-0.0114054	0.0451016	-0.432984	0.101051	-0.0425798	-0.110435	-0.379274	-0.057187	-0.366001	0.741833	-1.15771	-0.727656	0.0546851	-0.535944	0.44677	0.106968	-1.15208	-0.491499	-0.480081	0.209886	-0.494286	-1.44463	-1.15645	-0.903013	-0.542675	0.0498927	-1.063	1.02769	-0.604646	0.755125	-1.22124	1.1135	-0.43809	-1.02782	-0.654675	0.379694	-1.26591	-1.12818	-1.29074
hsa-miR-19a-5p	-0.103835	0.0779694	-0.459539	-0.146013	0.455907	0.90369	-0.0241165	0.384449	0.227177	0.465997	-0.0621746	0.145265	0.142197	-0.092288	0.0540723	0.088465	-0.351973	0.400804	-0.352974	0.0460729	0.264026	0.191342	0.394823	0.218201	0.613446	0.531896	0.313697	-0.134381	0.385659	0.0332119	0.101513	0.50536	0.411643	0.0266687	0.0657553	-0.0133295	-0.358622	0.503027	-0.0119545	0.375538	0.624678	-0.272727	0.57937	0.54375	0.0683578	0.061838	0.22887	0.915486	0.521808
hsa-miR-122-3p	0.385856	-0.458041	-0.270469	-0.45529	-0.238881	-0.313873	-0.48962	-0.394548	-0.404743	-0.114463	-0.418084	0.410814	-0.0534399	0.243074	0.0577656	0.375132	-0.164178	0.404614	-0.496903	-0.262893	-0.311279	0.243089	-0.359963	-0.220735	-0.119047	0.826151	-0.0593552	0.762207	-0.635051	-0.200358	-0.100473	0.995216	-0.0511868	-0.392698	-0.174644	-0.105081	-0.561238	0.389462	0.0635787	0.173732	0.0559915	0.531476	-0.468933	-0.00488823	-0.300206	-0.015351	0.0971769	-0.464571	0.472882
hsa-miR-216a-5p	-0.115382	-0.415208	-0.36399	-0.124453	-0.0408218	1.17634	0.316232	0.336191	-0.271966	0.192263	-0.277512	-0.575047	0.175566	-0.322918	-0.103587	-0.300516	-0.052168	-0.397568	-0.124071	0.0376215	-0.092329	-0.717709	-0.193119	0.017693	-0.100939	0.340499	0.0557292	-0.376109	-0.146817	-0.135067	-0.202593	-0.10643	-0.0447742	-0.146746	-0.154723	0.09444	0.199611	-0.149479	0.145911	0.104085	-0.404503	0.188918	0.145773	0.253263	-0.610072	0.369274	-0.0465748	-0.305647	-0.313208
hsa-miR-889-3p	0.770789	1.64279	-0.690758	-0.458567	1.01157	3.75515	-0.287861	-0.324969	0.13917	0.807775	-0.170409	-0.118484	0.495939	0.719053	0.491703	1.54658	-0.0671261	0.0373527	-0.449863	-0.547746	0.00594886	-0.417536	-0.125992	-0.0157384	0.892983	-0.228785	0.93586	0.433491	0.109266	-0.00507366	-0.10634	2.07571	-0.0186908	0.672621	-0.0578721	0.843522	-0.272001	0.244012	-0.343233	0.161506	0.897335	-0.325945	0.343714	1.01204	-0.694283	0.293153	0.564276	0.921281	1.22395
hsa-miR-624-5p	0.0743713	0.209856	0.0697607	0.150832	0.482581	0.610816	0.202376	0.14636	0.337476	0.557715	0.339433	0.185555	0.382035	0.117878	0.104376	0.225529	-0.163011	0.270531	0.237488	0.185569	0.314619	0.189052	0.451956	0.70404	0.398374	0.238844	0.597774	0.177884	0.105456	0.305656	0.262931	0.425753	0.500707	0.554584	0.257839	0.457912	0.196748	-0.194289	0.192546	-0.128763	0.517304	0.265502	0.391601	0.54186	0.0515281	0.213419	0.395431	0.614508	0.437702
hsa-miR-105-3p	0.489954	0.453282	-0.192647	-0.0190808	0.691778	0.468254	0.0905816	0.407209	0.970877	0.467937	0.400714	0.333392	0.728508	0.339688	0.687415	0.42713	0.0922494	0.285291	0.26268	0.103909	1.00633	0.125905	0.891112	0.508602	0.60393	1.03002	0.644734	0.359068	0.884012	0.0618693	0.339669	0.820695	0.51008	0.773331	0.236275	0.724086	0.110237	-0.091636	0.150463	-0.0764141	0.865233	0.347499	0.383735	0.523927	0.410551	0.69264	0.775125	0.505097	0.61112
hsa-miR-590-3p	0.705355	0.855789	0.420468	0.739994	1.21116	1.69764	0.435455	0.540639	0.963755	1.13306	0.630531	0.531907	1.09506	0.841562	0.942231	0.941557	0.677348	0.94741	0.778674	0.538256	0.854256	0.377798	1.00618	1.01955	0.604878	0.635966	1.1063	0.660606	0.574975	0.744883	0.485148	1.25278	1.02289	1.19634	0.831288	0.912893	0.411336	-0.682224	0.519556	-0.371198	0.974888	0.699927	0.767839	1.11519	0.601446	0.78261	1.17746	1.50475	1.20949
hsa-miR-194-3p	0.131109	-0.111081	0.079046	0.59856	-0.323863	-0.427939	0.695424	-0.0476093	0.514444	0.0686015	0.180089	0.1015	0.632765	0.385661	0.258686	0.105539	0.663391	-0.337457	0.110751	0.704212	0.566984	0.277397	0.375875	-0.343682	-0.0458812	0.527119	-0.261466	-0.241015	0.581097	0.0975555	0.1878	-0.615271	0.246164	0.142401	0.166898	0.709557	0.460454	-0.524261	-0.0627841	-0.0354852	-0.322914	1.25252	0.786554	-0.195949	0.0790085	0.794225	-0.232858	-0.276569	-0.34999
hsa-miR-129-1-3p	1.42331	2.00606	-1.34215	-0.870164	0.727573	2.07407	-0.100429	-0.362012	-0.0604669	0.880192	-0.860118	-0.303755	0.118172	1.0962	1.95809	1.52369	0.600163	0.300669	-1.33105	-0.589277	0.260326	-0.822465	0.762378	-0.787912	1.01597	-0.248064	1.19337	0.896109	-0.0777084	-0.600649	-1.10332	2.21278	1.21517	0.42849	0.0950303	0.234579	-1.34033	1.13688	-1.44683	0.720355	1.24368	0.101483	-0.0239448	1.53149	-0.868502	-0.0189683	2.19456	1.59178	1.87453
hsa-miR-154-3p	-1.15159	-1.00833	-0.0278552	-0.140352	-0.882338	1.52127	-0.589112	0.149228	-2.08408	-1.14237	-1.44352	-0.931387	-1.13223	-1.27048	-1.36406	-1.08884	0.456427	-0.913451	-0.435775	-0.447969	-2.08453	-0.987706	-2.39482	-1.95184	-1.21855	1.328	-1.4751	-0.402747	0.710357	-0.314423	-0.427631	-0.512628	-1.82817	-1.71331	0.221932	-1.23757	0.34847	-0.56378	0.157624	-0.809461	-1.1323	-1.24063	-1.21771	-0.935352	-0.429335	-2.19985	-1.16146	-1.84338	-1.00122
hsa-miR-342-5p	0.46696	-0.317502	-0.0631207	-0.476911	0.576797	1.60646	-0.424898	-0.112769	-0.600452	0.454097	0.234259	0.823365	-0.0696531	0.221633	0.0432619	0.31742	-0.370422	0.644001	0.484659	0.266605	-0.858225	0.387817	-0.207232	0.111677	0.11858	-1.36207	0.209639	0.288994	-0.558254	0.153671	0.900273	0.389172	-0.391162	0.317017	-0.544155	0.130332	-0.516494	0.437892	0.0954268	-0.0700479	0.189035	0.313068	-1.18559	0.126714	0.304693	0.137081	-0.233737	0.71684	0.353993
hsa-miR-513a-5p	-1.2033	-2.83799	-0.348348	0.414017	-2.4233	-3.88721	0.791403	0.374547	-2.67665	0.204197	-0.904326	0.759512	-2.84866	-0.0856231	-0.972245	-0.0854194	-0.697074	0.99237	-0.824983	0.494634	-1.26272	0.677248	-3.11415	-1.01448	-1.10861	-1.24733	-0.944395	0.225728	-0.15244	-0.512063	1.43423	-3.17764	-1.9924	-2.26286	-1.37558	-2.62602	-0.519161	0.478396	0.561867	0.422527	-2.90278	-0.259698	-2.85066	-2.71415	-0.106943	-3.3692	-2.61327	-3.4515	-2.14455
hsa-miR-432-3p	-0.717456	-0.65853	0.332149	0.288881	-0.223979	-0.126564	0.0968661	0.261395	-0.328988	-0.40604	0.240191	0.0430913	-0.370971	-0.519351	-0.679437	-0.637283	-0.129313	-0.330426	0.153806	-0.0645651	-0.337555	0.511726	-0.569185	-0.192395	-0.402843	0.287798	-0.406617	-0.61181	0.51728	-0.133757	0.10368	-0.705514	-0.546448	-0.177198	-0.0254356	-0.255731	0.118906	-0.279745	0.159072	0.011199	-0.0558276	-0.684961	-0.888901	-0.417844	-0.123755	-0.743209	-0.320943	-0.378351	-0.340588
hsa-miR-634	0.191534	-0.818788	-0.318926	-0.207915	-0.154506	-0.303864	-0.0406791	-0.383361	-0.712124	-0.143498	-0.0869311	0.350316	-0.276477	0.318267	-0.140325	0.103821	-0.474334	-0.103801	-0.272335	-0.0362994	-0.367358	-0.00240274	-0.160895	0.157119	0.445244	-0.190411	-0.399568	-0.00636126	-0.479315	-0.0738209	-0.343135	-0.929873	-0.30544	-0.367677	-0.249266	0.502761	-0.610501	0.624211	-0.486924	0.550869	-0.136277	0.561176	-0.222749	-0.284535	-0.119808	0.242858	0.0733164	-0.288766	-0.21126
hsa-miR-338-3p	-0.404536	2.08452	-4.30786	-2.83236	1.58353	1.30623	-2.62587	1.82266	-0.079948	0.559143	-0.928155	-2.21714	-0.857955	0.447773	1.376	1.22427	-1.27323	-0.86163	-3.58382	-2.16754	0.835681	-4.40482	1.63452	-0.511948	0.685113	-3.24937	1.13301	0.194092	1.05254	-2.75424	-3.06632	3.21423	2.73097	3.51268	1.57389	-0.736967	-3.90314	3.96339	-3.75252	2.42782	1.92162	-1.86774	-0.0891671	0.518693	-3.4428	-1.12838	2.41115	2.22912	2.23575
hsa-miR-452-3p	-0.157388	-0.197479	-0.246316	-0.348518	0.271744	1.46677	-0.337546	-0.400467	-0.266716	0.460767	-0.0568189	-0.289246	0.293384	-0.327179	-0.248441	0.0415377	-0.203434	-0.243152	0.0380426	-0.281552	-0.1788	-0.250051	-0.299454	-0.251323	0.00581209	-0.292745	0.0594522	-0.22861	-0.273151	-0.0918361	-0.080727	-0.2323	0.0983531	-0.284529	-0.148534	-0.194929	-0.047782	0.307108	-0.147577	0.210297	-0.0547675	-0.164312	0.187917	-0.0708291	-0.13441	0.167901	0.142895	0.47735	0.170539
hsa-miR-153-3p	1.61907	3.37153	-1.30207	-2.23802	1.59326	4.97337	-1.39256	-1.98041	0.0448066	2.47545	-0.389583	-1.64571	0.809516	1.07927	1.80739	1.87094	0.20493	1.65072	-2.01379	-1.02752	-0.247678	-2.14796	0.845753	0.223373	-0.00406431	-1.83803	1.91944	0.643733	-1.69839	0.323709	-0.918653	4.91445	2.41292	0.0342197	0.368294	-0.41715	-1.22933	1.24996	-1.91715	0.610504	2.72708	-0.700765	-0.179804	4.59825	-2.63235	-0.165026	2.69828	2.76917	4.92958
hsa-miR-424-3p	-0.449554	-0.158331	0.230741	0.252833	-0.442635	-0.311677	0.570669	0.160169	0.417622	-0.406653	0.0707251	-0.551715	-0.553119	-0.36173	-0.60494	-0.763775	0.338184	-0.551607	-0.0460931	0.204412	0.25129	-0.10884	-0.160965	-0.545591	-0.0402575	0.76468	-0.449402	-0.36242	0.309274	0.0763881	-0.0837417	-0.527243	-0.666522	-0.682397	-0.0614869	-0.485594	0.388824	-0.469914	0.763834	-0.349825	-0.672047	0.0897752	-1.18721	0.207917	0.115005	-0.526806	-1.03745	-0.532434	-0.874791
hsa-miR-653-5p	0.302243	0.226642	0.233418	0.095139	0.161086	1.29292	0.238358	0.0602862	0.210797	0.301783	0.220323	0.0257877	0.215676	0.363835	0.48576	0.253106	0.742917	0.10986	0.45374	0.262108	0.152718	0.188219	0.190174	0.146318	0.159035	0.0303681	0.420389	0.126521	0.16836	0.211497	0.071196	0.305478	0.193388	0.166806	0.281081	0.271406	0.0794814	-0.247669	-0.0122974	-0.0672229	0.0843301	0.251042	0.0496243	-0.0340703	0.344767	0.109746	0.271108	1.05059	0.350806
hsa-miR-135a-3p	-0.887762	-0.208823	0.602314	0.941445	-0.419427	-0.37659	0.069643	0.345759	0.165365	-0.446571	0.159281	-0.278025	-0.511185	-0.594676	-0.682056	-0.888541	0.909154	-0.914119	0.343101	-0.0384495	-0.324635	0.184964	-0.532683	-0.493073	-0.773566	0.637346	-0.388464	-0.422164	0.444426	0.222636	0.350824	-0.497535	-0.245891	-0.132005	0.373043	-0.499914	1.01707	-1.03719	0.328763	-0.950048	-0.389347	-0.634952	0.0128081	-0.599604	0.107855	-0.70473	-0.269702	-0.696413	-0.354427
hcmv-miR-UL36-3p	0.704284	0.85175	0.401053	0.53348	0.932769	0.96537	0.339635	0.385731	0.930572	1.00029	0.449843	0.386604	0.943271	0.663926	0.969906	0.927884	0.366683	0.552333	0.354112	0.507306	0.875753	0.223431	0.939265	0.910796	0.730624	0.549001	0.891386	0.409114	0.369321	0.227306	0.43456	1.20695	0.787906	1.28947	0.69006	0.87976	0.470709	-0.568946	0.549583	-0.55796	1.07519	0.752082	0.82535	0.997886	0.799179	0.747026	0.933482	0.938689	0.990007
ebv-miR-BART19-5p	-0.239205	0.472686	0.0730526	0.242732	0.392473	0.218664	-0.30377	0.110201	0.618846	-0.00821204	-0.218763	-0.646405	0.1851	-0.263271	0.195454	-0.0597571	0.260818	-0.42851	-0.00581243	-0.271462	0.690557	-0.43407	0.324102	-0.0718202	-0.126125	1.09734	0.13288	-0.0929133	0.287063	-0.0470163	-0.143867	0.27818	0.43371	0.406352	0.157378	0.0289647	0.370744	-0.512054	0.193492	-0.493998	0.498866	-0.396196	0.0288014	0.0986938	-0.0726833	0.0126504	0.260075	0.309949	0.161953
hsa-miR-135b-3p	0.181589	0.350776	-0.334134	0.0659911	0.813987	0.822583	0.0292819	0.80363	0.122708	0.23747	0.0214565	0.146507	0.940631	0.085866	0.410185	0.378945	0.527798	-0.170361	-0.058545	-0.159281	0.322014	-0.00716995	0.336126	0.179796	0.175913	0.703639	0.652429	0.430028	0.398442	0.110433	0.334986	0.811641	0.396146	0.608364	0.356846	0.337076	0.331561	-0.529374	0.681149	-0.290922	0.617364	-0.15169	0.463159	0.648433	0.886178	0.373007	0.733268	0.230601	0.743238
ebv-miR-BART7-3p	0.633098	0.756831	0.481618	0.591763	0.969159	0.817383	0.274567	0.458327	0.734655	0.687528	0.524347	0.419524	0.730222	0.63733	0.898019	0.760423	0.536385	0.481854	0.470329	0.348056	0.820251	0.439883	0.862658	0.826162	0.688085	0.499478	0.831519	0.520538	0.488952	0.505907	0.210432	0.901763	0.61498	0.842777	0.495016	0.687944	0.423077	-0.491037	0.528991	-0.513726	0.98489	0.368034	0.843172	0.870921	0.596119	0.580356	0.839377	0.661234	0.777352
hsa-miR-541-5p	-0.0258751	-0.10838	0.313658	0.20359	-0.00201533	-0.0813651	-0.0836681	0.694869	0.16535	-0.0219825	0.50807	0.315307	0.067275	-0.0666194	0.012189	-0.154408	0.341692	0.0394562	0.588917	0.059531	0.0503785	0.637332	-0.0980588	0.0365132	-0.207188	0.111549	0.12505	-0.0179878	0.5619	0.0423968	0.511178	0.0452417	0.0898728	0.181583	0.182341	0.0188481	0.569344	-0.5969	0.479204	-0.395508	0.115063	-0.288221	0.156981	0.151971	0.542348	-0.0542073	0.316231	-0.108525	0.321854
hsa-miR-188-5p	-0.0304935	0.483346	-0.238752	-0.276267	0.753256	2.17017	-0.368977	-0.580472	0.362733	1.06867	-0.110889	-0.132057	0.481607	-0.0319356	0.314978	0.185858	-0.480801	0.440648	0.141932	-0.168162	0.493471	-0.321401	0.705006	0.315942	0.217161	-0.224613	0.844628	-0.0219246	-0.227603	-0.00711963	0.260932	0.914185	0.523965	0.771012	0.296978	0.178366	-0.197832	0.296133	0.241612	-0.0304429	0.915857	-0.0294179	0.762244	0.964876	-0.355888	0.276805	0.580185	1.24572	0.684593
hsa-miR-579-3p	0.857043	0.701722	0.494687	0.488528	0.792691	0.591202	0.56268	0.522216	0.40015	0.437025	0.0549533	0.809453	0.652531	0.515767	0.940002	0.603708	0.62256	0.381879	0.321313	0.357618	0.372779	0.194244	0.577609	0.643051	0.426119	0.41857	0.545832	0.468203	0.322321	0.404113	0.350269	0.664063	0.436771	0.564176	0.526733	0.428521	0.217712	-0.360564	0.335136	-0.252629	0.375904	-0.174121	0.432656	0.365067	0.855054	0.241547	0.319226	0.424979	0.454428
kshv-miR-K12-10b	0.592361	1.40973	0.361526	0.634835	1.62708	1.57273	0.227519	0.775988	1.63742	1.23663	0.53734	-0.00495595	1.56071	0.686172	1.39813	0.969012	0.801453	0.478303	0.676403	0.235198	1.72154	0.07046	1.39777	0.942118	0.557097	1.51085	1.42371	0.591711	1.02332	0.484337	0.588891	1.75887	1.19203	1.79462	1.07821	0.901825	0.899982	-0.879658	0.872215	-0.984936	1.87619	0.197017	1.42195	1.48612	0.474423	1.08675	1.85674	1.24109	1.49093
hsa-miR-212-3p	0.696269	0.344586	-0.228403	-0.605377	0.378707	1.56173	-0.673017	0.136739	-0.769034	0.188402	0.144626	0.370115	-0.31922	0.456134	0.287365	0.642249	-0.00278891	0.11704	-0.0855033	-0.240632	-0.767303	0.137607	-0.391374	0.333868	0.400679	-0.284297	-0.134352	0.300262	0.0436791	-0.352117	-0.0688936	0.764952	-0.279235	0.080159	-0.319698	0.633217	-0.557411	0.494639	-0.192848	0.143407	-0.204438	0.00836457	-0.464302	0.69203	0.274864	0.236527	-0.0754297	0.217247	0.970482
hsa-miR-376c-3p	0.12223	1.44461	-1.16699	-0.605552	2.89342	4.35269	-1.24247	-0.865905	0.218145	1.48489	-0.425617	-0.306332	1.41636	0.347856	0.314726	0.943821	-0.653346	0.0920847	-0.641472	-0.774607	-0.864566	-0.864943	-1.23665	-0.0951011	1.01788	-1.31947	1.66077	0.471136	-0.731281	-0.68961	-0.613917	2.87671	-0.662596	1.50803	-1.08342	1.63034	-1.21042	1.24236	-0.0461018	0.970831	2.09958	-0.63794	0.844866	2.05564	-1.41109	-0.580146	1.86988	1.94604	2.51571
hsa-miR-140-3p	0.0132975	1.11583	-1.56496	-1.7615	3.11585	3.57239	-1.37328	-0.678621	1.3459	2.35168	0.48518	-0.29143	1.09451	-0.0272578	0.743196	0.0432955	-1.05208	0.788656	-0.350573	-0.385718	0.976537	-1.30442	0.877207	0.942523	0.223643	-1.70823	1.99974	0.304113	-1.13196	-0.822595	-0.926615	2.8785	1.13331	2.22633	0.145497	0.323491	-1.8348	1.78842	-1.46875	2.09746	2.08623	-0.312111	0.818497	2.05809	-1.27517	0.302317	2.48016	3.00225	2.76258
hsa-miR-885-3p	-0.945446	0.222703	0.312102	0.0895582	-0.860228	-1.45189	-1.01942	0.587537	0.0437437	-0.831515	0.218381	-1.29333	-1.66957	-0.214848	-0.457476	-1.10681	1.08628	-1.37398	-0.111807	-0.66416	0.0202168	-0.725426	-0.582242	-0.902628	-0.415675	1.50755	-0.848966	-0.406819	1.09688	0.172047	-0.205532	-0.462511	-0.660967	-0.404399	0.550409	-1.14218	0.521637	-0.547208	0.653818	-0.762091	-0.813638	-1.09499	-1.90785	-0.65884	0.491845	-1.84869	-1.13931	-0.85895	-1.32577
hsa-miR-541-3p	0.66586	0.284402	-0.172409	0.466912	0.474324	0.52214	0.668587	0.586063	0.179431	0.475271	0.19645	-0.00310334	0.338351	0.330161	0.626046	0.420314	0.0136002	-0.116821	-0.154831	0.63154	0.329493	0.359848	1.0858	0.00272587	0.130356	0.559995	0.328895	-0.146438	0.521511	-0.0988638	-0.0570971	0.473855	0.11986	0.42935	0.321476	1.03445	-0.0905054	0.0758247	-0.202017	0.196246	0.440632	0.934254	0.462287	0.332753	0.446451	1.66744	0.456702	0.290901	0.403808
hsa-miR-23a-5p	0.104603	-0.416078	0.543608	0.415173	-0.555531	-0.885432	0.302511	0.295937	-0.105719	-0.499874	0.278773	0.0262306	-0.719659	-0.405482	-0.0702437	-0.398241	0.409228	-0.611639	0.265754	0.272267	-0.51868	0.203746	-0.312243	-0.111956	-0.534127	-0.0853295	-0.866931	-0.160797	0.210284	0.155664	0.408983	-1.00799	-0.517219	-0.431131	-0.172566	-0.253747	0.733875	-0.896429	-0.0558936	-0.718043	-0.918293	-0.224356	-0.822452	-0.932886	0.569506	-0.270915	-1.00512	-0.650053	-0.847141
hsa-miR-20b-5p	0.281282	1.98894	-0.288982	-0.999646	2.1286	4.69985	-0.766424	-1.70796	-0.813224	3.27416	-1.13489	-0.67655	1.59423	0.0109697	1.5268	0.775021	-0.775259	1.17042	-1.95047	-0.305044	-0.0910839	-1.639	1.10045	2.54591	0.419083	-1.93532	2.96723	-0.183861	-2.16384	-0.148546	-1.15215	2.71004	2.40382	0.124034	1.15806	-0.767081	-0.834459	0.781365	-2.60126	1.11033	2.50882	-0.32	0.176018	3.54994	-1.99469	-0.282475	2.90841	3.40721	3.31632
hsa-miR-145-5p	0.826247	0.941229	-0.526315	-1.54664	2.16345	5.39208	-0.603139	-1.23362	0.534908	2.09903	0.267371	0.0506828	1.33411	0.253338	2.1539	-0.199567	0.572291	0.384565	0.531796	-0.632799	0.00681705	-1.72251	-0.0175935	1.18591	0.406088	-1.81778	2.39004	0.145644	-1.27175	0.0983874	0.186722	2.29769	0.304123	0.918799	0.811668	0.761075	-0.76512	0.886723	-0.0950727	1.32668	1.12225	-1.44601	1.8784	1.42266	-2.00083	-0.0401823	2.74607	2.10713	1.96831
hsa-miR-483-5p	-0.788966	0.607403	0.428712	0.393101	-1.3728	-0.897795	-0.104442	1.07321	1.29746	-0.883852	0.539106	-0.616597	-1.19012	-0.32114	-0.935593	-0.966823	0.45533	-0.476475	0.264624	-0.31517	1.18357	-0.482435	0.466846	-0.387719	-1.08967	0.526912	-0.769552	0.848098	0.919583	-0.00468679	-0.587006	0.145248	-0.720176	0.483113	0.0839287	-0.84905	0.541726	-0.511677	0.296201	-0.520074	-0.919608	-0.459742	-0.768173	-0.796315	0.369605	-0.871895	-1.16527	-0.415305	-1.24845
kshv-miR-K12-10a-3p	0.896353	1.88122	0.64445	0.914384	2.28464	2.21293	0.423524	0.990358	2.08904	1.80068	0.960156	0.488401	2.29314	1.25475	1.87232	1.37428	1.07019	0.989872	1.04665	0.436477	2.21371	0.358646	1.74772	1.50428	1.0326	1.81833	2.21395	1.06749	1.35821	0.877035	1.00432	2.47241	1.93588	2.36287	1.39687	1.67324	1.12263	-1.18629	1.11011	-1.2763	2.57343	0.663296	2.42989	2.27002	0.732715	1.81647	2.8329	1.97945	2.37211
hsa-miR-144-5p	-1.25717	3.86879	-1.76929	-1.63814	-0.832329	1.66007	-1.23668	-1.53829	-0.911319	5.01959	-0.782598	-1.35966	-0.638669	-0.15945	0.735391	-0.377874	0.618518	-0.788136	-1.48837	-1.06549	-0.50898	-1.54194	-0.520994	5.4674	-0.578164	-1.21948	3.82372	-1.01847	-1.43086	-0.23242	-0.532443	0.891145	0.35736	-1.08896	0.363469	-1.21381	0.96021	-1.10933	-1.65758	-0.240162	-0.317578	0.541729	0.0646596	4.57756	-2.13659	-0.748377	1.07447	3.25053	2.82811
hsa-miR-492	-3.06774	-2.9625	1.3365	1.57725	-1.38046	-0.197829	1.07829	-2.14783	-2.3277	-1.39056	-1.55501	-1.98056	-0.698396	-2.15175	-2.18151	-2.7336	0.772448	-2.58651	-0.330833	-0.37295	-2.61719	0.107985	-2.05328	-1.72891	-1.68821	0.512767	-1.90093	-1.79518	-2.56383	0.967185	-1.16349	-2.28607	-2.26479	-2.05895	0.514621	-2.47204	1.11545	-0.901247	-0.656653	-0.578561	-2.10108	-1.98348	-0.769387	-2.03375	-1.73721	-2.73336	-1.37721	-0.939342	-2.16891
hsa-miR-20a-3p	-0.0952494	0.703297	-0.767895	-0.772566	1.25599	3.19455	-0.974524	-0.936045	-0.193316	2.13224	-0.563631	-0.699858	0.740482	-0.129446	0.599819	0.281131	-1.00801	0.63926	-0.735149	-0.431867	-0.127201	-1.25323	0.648208	0.71859	0.376805	-0.634212	0.775957	-0.26622	-1.05894	-0.177572	-0.200056	1.90689	1.34021	0.154632	0.218231	-0.246328	-0.76781	1.08101	-0.913823	0.75561	1.56471	-0.352354	0.107808	1.91024	-1.04627	-0.122229	0.250543	2.34451	1.61198
hsa-miR-26a-2-3p	0.49467	0.77538	0.144918	-0.353139	1.60771	2.49935	-0.219341	-0.268276	0.140696	1.17345	-0.280687	-0.241106	0.855098	0.0172971	1.06734	0.388468	-0.328283	0.448801	-0.0122302	-0.113285	0.260069	-0.275288	0.542661	0.569952	1.11096	-0.0374137	1.1035	-0.0650616	-0.216207	0.155176	-0.120471	1.09829	0.696413	1.4395	0.531822	0.336551	0.0800534	0.0549762	-0.32389	0.158365	1.22985	-0.131129	0.249487	1.14157	-0.504076	0.420175	0.849945	1.53916	1.16957
hsa-miR-302b-5p	0.229838	-0.675281	0.0937359	0.0448673	-0.36954	-0.409858	0.29434	0.447688	-0.615439	-0.389597	0.453336	0.619725	-0.244668	-0.128421	-0.308596	-0.164513	-0.223406	0.234514	0.597803	0.218827	-0.699703	0.801822	-0.428194	-0.0560717	0.0583859	-0.344617	-0.44674	0.0325443	0.264707	0.108534	0.407773	-0.53849	-0.373521	-0.283269	-0.338337	-0.0726743	0.0408482	-0.0608792	0.180978	0.217265	-0.549847	-0.191862	-0.569713	-0.378684	0.694372	-0.0129891	-0.374036	-0.323677	-0.410501
hsa-let-7c-3p	0.711919	-0.519338	-0.436654	-0.229425	1.04238	1.53626	0.762189	-0.18429	-0.397541	0.669247	0.0156699	0.840809	0.490203	0.265201	0.351302	0.417248	-0.480967	0.793943	-0.125379	0.566485	-0.314896	0.354208	0.455473	0.101581	0.54881	-0.494744	0.233199	0.461646	-0.588434	0.304511	0.0346189	0.441699	0.608013	0.286637	-0.30847	0.167686	-0.627187	0.696416	-0.16501	0.724572	0.837509	1.05219	-0.468579	0.214579	0.0716466	0.457174	0.0898669	0.712045	0.598373
hsa-miR-505-3p	-0.128858	-0.05359	-0.31934	-0.350544	1.8269	2.90977	-0.428463	0.174485	0.309996	1.13761	0.155853	0.0830134	1.19152	-0.183673	0.388704	-0.0602211	-0.582453	0.201364	0.466172	-0.165816	0.43202	0.189999	0.606642	0.38477	0.230007	-0.145177	0.868215	-0.320661	-0.11747	-0.0758675	0.29846	1.05227	0.692048	1.33069	0.304255	0.636698	-0.295224	0.390663	-0.0328932	0.584316	1.75111	-0.335597	-0.0128653	1.05908	0.304453	0.137072	0.558958	1.43565	0.976092
hsa-miR-323b-5p	-0.161149	0.180555	-0.0759965	-0.111701	0.933624	0.885628	-0.296104	1.12531	0.180209	0.13301	-0.239254	-0.0126189	0.574817	-0.253144	0.389779	-0.082635	0.481639	-0.212412	-0.0190452	-0.431184	0.424417	-0.248011	0.148618	0.233751	0.0544712	1.43674	0.581803	-0.0323404	1.08962	-0.145969	0.102122	0.75382	0.406552	0.818209	0.602568	0.315337	0.528994	-0.463256	0.465071	-0.1051	0.880634	-0.778713	1.22136	0.592583	0.645823	0.235216	0.945366	0.673252	0.620987
hsa-miR-337-3p	-0.593908	-0.929991	0.397408	0.0337106	0.911717	1.20571	-0.0743768	-0.048463	-0.998203	0.213118	0.0455879	0.388743	-0.146922	-0.794807	-0.985949	-0.907774	-0.340768	-0.147997	0.405194	0.323954	-1.47578	0.787181	-1.26871	-0.344407	-0.299326	-0.454742	-0.299194	-0.33994	-0.315589	-0.00282587	0.493554	0.588329	-1.13628	-0.641126	-0.396897	-0.773328	0.0217249	-0.098697	0.0276598	0.288044	-0.027168	-0.577112	-0.22317	0.432728	0.25808	-1.26575	-0.502471	-0.0782058	0.00146619
hsa-miR-431-3p	0.326292	1.22267	-0.785321	-0.311997	1.53324	1.47549	-0.394901	0.117202	0.586267	0.472042	0.0984686	-0.442902	0.906881	0.458884	0.753208	0.854231	-0.116494	0.129166	0.370721	-0.578922	0.423086	-0.482372	0.230661	0.353392	0.424472	0.186233	1.13763	0.268383	0.46938	0.0134233	0.195561	1.35803	0.37525	1.37812	-0.170774	1.28705	-0.118826	0.417608	0.16531	0.237953	1.0812	-0.226235	0.588912	0.700384	-0.44891	0.471102	0.803431	0.717463	0.768047
hsa-miR-495-3p	-0.361106	0.773721	-1.37887	-0.799051	0.562119	2.1148	-0.784462	0.208354	1.73473	-0.139661	-0.953826	-1.91065	0.282219	-0.300404	0.203977	-0.250976	-0.0735106	-0.976501	-1.15617	-1.38264	1.96848	-2.36415	1.15128	-0.632821	0.616117	1.96699	0.0622734	-0.65476	1.47686	-0.794532	-1.43274	1.20592	0.740309	0.676786	0.687307	0.813658	-0.74216	0.961471	-0.613302	0.500643	1.15254	-0.941242	-0.462523	0.632555	-1.22107	0.0508394	0.807158	0.922816	0.648671
hsa-miR-1307-3p	-0.344146	1.27929	-0.366659	-0.269947	1.39939	1.26293	-1.06712	-0.247327	1.37471	0.720014	-0.105543	-0.761329	0.450944	-0.0825397	0.45583	0.310563	-0.153959	-0.0943853	-0.283841	-1.14939	1.57168	-1.04452	0.620801	0.252029	-0.0441886	0.948999	1.13403	0.127431	0.43108	-0.377263	-0.245501	1.5768	0.636805	1.50227	0.316003	0.558211	-0.0293147	0.322229	0.0505967	-0.478423	1.19027	-0.574877	0.290482	1.0859	-0.469185	-0.0144433	0.492543	1.68437	1.17246
hsa-miR-25-3p	-0.497286	1.24937	-0.705796	-1.45092	2.25625	3.46258	-1.13152	-0.928706	0.681653	2.04216	0.234804	-0.871073	1.46515	-0.420918	0.678387	-0.0725675	-1.53865	0.366395	-0.233424	-0.945999	0.914607	-1.10373	0.789316	2.34126	0.106787	-1.23007	2.5575	-0.744327	-1.20254	-0.643479	-0.392043	1.56588	1.46252	1.90842	0.288951	0.0292257	-1.32781	1.245	-0.691382	1.21106	2.14816	-0.717875	1.34821	2.58144	-0.927771	0.744055	2.49785	2.47946	2.46929
hsa-miR-922	1.039	-0.0702449	-0.103143	-0.418229	0.200193	-0.184725	0.167724	-0.154063	-0.247124	0.35831	0.16406	0.410466	0.394179	0.520395	0.600952	0.617183	-0.407695	0.959981	-0.0474538	0.199718	-0.262598	-0.133949	0.302679	0.92184	0.406844	-0.695607	-0.0431781	0.372432	-0.534304	0.135398	0.0231057	-0.0402459	0.0746532	0.0360458	-0.303127	0.628247	-0.624392	0.529725	-0.407295	0.427676	0.193447	0.994428	-0.277274	0.151014	0.385315	0.692263	-0.0283091	-0.0929988	0.212126
hsa-miR-136-3p	0.611205	2.09311	-1.98814	-1.22946	3.06667	4.19108	-1.64515	-1.30455	0.521715	1.36375	-0.255794	-1.07621	0.974186	0.386673	0.977519	1.23366	-0.625877	0.40974	-0.536091	-1.32629	-0.36315	-1.3213	-0.940703	0.205715	0.73933	-1.50545	2.41442	0.40137	-0.758296	-0.657087	-0.606605	2.98746	-0.153359	2.08467	-0.827614	2.17484	-1.48501	1.59448	0.253116	1.04218	2.36662	-0.619581	0.143501	2.19451	-1.88013	-0.0812096	0.998436	1.88839	2.20031
hsa-miR-127-5p	-0.305616	0.485369	0.367261	0.110561	0.883108	2.08257	0.126212	0.36519	0.259038	0.251765	0.486719	-0.128535	-0.175727	-0.11577	-0.30219	-0.0932851	0.254945	-0.239197	0.334498	0.0844452	-0.173286	0.206216	-0.687819	-0.484209	-0.404336	0.636506	-0.157058	0.0619342	0.663924	-0.029647	0.198935	1.0452	-0.873135	0.0842698	0.0891561	0.568321	0.0505849	0.0105767	0.370773	-0.104318	0.406422	-0.138981	-0.949165	0.488428	0.0411256	-0.62892	-0.795617	-0.0709485	0.313759
hsa-miR-485-3p	-1.72898	-1.40377	0.502828	0.352739	-1.94384	-1.2533	0.541359	-0.0954722	-0.78098	-0.848242	-0.192185	0.941308	-1.09251	-0.794937	-1.76136	-1.71165	-0.327352	-0.540969	0.107416	0.686531	-1.13712	0.582341	-1.98024	-0.867526	-1.00964	0.0475759	-1.77156	-0.966225	0.244742	-0.0448176	0.720204	-1.87726	-1.80839	-1.75183	-0.461749	-1.31871	0.215375	-0.258915	-0.0974895	0.116602	-2.26408	-1.08506	-0.755633	-1.67775	-0.364653	-2.12317	-1.83521	-2.11182	-1.96948
hsa-miR-943	-2.66364	1.15588	-0.222894	0.36581	-0.848193	-0.768469	-2.19721	-0.696919	1.71246	-0.997144	-0.576037	-2.59241	-1.17379	-0.0974278	-1.38367	-0.901161	1.08116	-2.09071	-0.553453	-1.34987	1.46384	-2.07467	-0.186264	-1.15525	-1.50508	2.25374	0.223504	0.145614	0.616404	0.0906491	-0.540628	-0.334238	0.104881	-0.161603	0.878987	-0.288299	0.830214	-0.720194	0.514837	-1.06255	-0.831052	-2.12456	0.533068	0.308624	-0.153924	-1.48892	0.47336	-1.09751	-0.42458
hsa-miR-631	-2.58465	-2.60629	1.10801	0.623768	-2.11231	-1.0194	-0.608795	-1.06615	-2.39936	-1.33094	-1.75125	-1.88231	-0.834351	-2.59524	-2.13086	-3.00425	0.800178	-2.52102	0.109514	-1.09953	-2.66028	-0.553734	-2.73237	-2.82546	-2.2206	1.0752	-2.30295	-2.22751	-1.15937	0.317895	-1.14562	-2.32377	-2.40087	-2.40829	0.765899	-2.3722	1.75589	-1.80821	-0.565622	-1.23122	-2.42692	-2.21944	-1.36687	-2.19418	-0.903372	-2.5498	-1.76109	-2.84617	-2.39864
hsa-miR-30c-1-3p	-1.90749	-0.684974	0.798804	1.03064	-1.39145	-0.993105	0.282822	0.597334	0.0311731	-0.696576	-0.688789	-0.33865	-1.67553	-1.12091	-1.57821	-1.77365	1.09693	-0.716741	0.197137	0.170093	0.305711	0.384257	-1.93575	-1.53765	-1.36894	0.685361	-1.11166	0.114383	0.436773	0.0495355	0.651972	-0.917082	-1.49061	-1.77106	0.585989	-2.12147	1.49859	-1.38652	0.75244	-0.97026	-1.68037	-1.21436	-0.120464	-1.34099	0.14325	-2.50778	-1.45551	-2.11475	-1.44343
hsa-miR-490-3p	-0.255799	-0.931089	0.38391	0.269418	-1.39215	-1.66527	0.629989	0.157724	-0.481012	-0.732446	0.382304	0.101984	-0.370127	-0.368605	-0.534916	-0.739299	0.0318733	-0.367831	0.311532	0.309693	-0.849373	0.333307	-0.811672	-0.455174	-0.65262	-0.0869187	-1.38655	-0.50018	0.118132	0.0457975	0.535609	-1.78324	-1.41811	-1.02024	-0.404938	-0.324632	0.0400646	-0.168515	0.0175941	0.0681174	-1.63423	-0.0893579	-1.0742	-1.35211	-0.0224581	-0.516506	-1.434	-1.23247	-1.61167
hsa-miR-191-3p	0.92071	0.99073	0.470679	0.50476	1.05746	1.11923	0.383996	0.554196	0.946666	0.94166	0.555425	0.38693	0.913652	0.629949	1.10173	1.03018	0.583951	0.59531	0.646249	0.352471	0.913557	0.455479	0.886056	0.828694	0.633851	0.685531	1.10313	0.692939	0.721957	0.377135	0.535962	1.21162	0.993115	1.12756	0.775298	0.722164	0.634896	-0.696411	0.74975	-0.625835	1.28426	0.461942	1.32195	1.11376	0.706833	0.879464	1.08886	0.951135	1.00243
hsa-miR-99a-5p	0.171902	0.489117	-1.74958	-1.33662	2.24554	3.22096	-1.48709	-1.73347	0.456982	2.32786	-1.02381	-1.10575	2.58067	-0.22145	1.14264	-0.0428678	-1.44507	0.156281	-1.19574	-0.735762	1.04999	-1.63917	1.56342	-1.22445	0.55204	-1.54324	1.54381	-0.894572	-1.91176	-1.08922	-0.555874	1.8268	2.84159	1.51403	0.802956	0.271875	-1.71999	1.69601	0.966548	1.65723	2.15172	-0.389207	2.42519	1.20543	-0.838174	1.16313	2.89373	2.31199	2.86416
hsa-miR-1296-5p	-0.478676	0.360385	0.467821	0.296559	0.367969	-0.101653	-0.0660378	0.15517	-0.00759276	0.431412	0.171073	-0.191966	-0.231978	-0.191372	-0.270454	-0.347955	0.116815	-0.371271	0.200699	-0.0517733	-0.28079	0.270563	-0.401841	-0.326696	0.219376	0.71139	-0.0301078	0.0695585	0.452567	0.0774407	-0.0373615	1.05099	-0.0841412	1.13163	-0.00421978	-0.360693	0.523738	-0.546448	0.135906	-0.344474	0.326126	-0.480721	0.144263	0.385536	-0.309525	-0.538737	-0.10009	0.363695	0.860208
hsa-miR-92b-5p	-2.6401	-1.22513	1.02574	1.26729	-1.52567	-0.967417	-1.19426	-1.40555	-1.10046	-1.2933	-1.58802	-2.01443	-1.42054	-1.43121	-1.82691	-1.83925	0.999798	-2.48906	-0.172945	-1.15324	-1.31203	0.731458	-1.72644	-1.83492	-1.91331	-0.114224	-1.42395	-1.34385	-1.13654	0.167016	-1.1444	-1.72653	-1.721	-1.68337	0.570922	-2.08124	1.49805	-1.54973	0.243842	-1.19938	-1.6811	-2.07086	-1.99085	-1.58147	-0.509304	-2.48316	-1.71126	-1.716	-2.04278
hsa-miR-130a-5p	0.51804	0.740703	0.417261	0.510157	1.09005	0.83912	0.405653	0.432529	0.795625	0.83024	0.435131	0.444476	0.79647	0.561223	0.746214	0.619502	0.349604	0.712098	0.437765	0.341199	0.677744	0.311844	0.66728	0.846098	0.580973	0.470744	0.729769	0.41327	0.400821	0.522104	0.52815	0.878308	0.726467	0.920606	0.487985	0.756551	0.355523	-0.486152	0.417187	-0.516622	0.920865	0.50125	1.02847	0.890431	0.428691	0.597604	0.81385	0.733609	0.888574
hsa-miR-503-3p	0.257371	0.403018	0.121217	0.175444	0.343269	0.28748	0.268094	0.0348336	0.187915	0.218628	0.331887	0.537657	0.273813	0.140642	0.372819	0.314655	-0.0850385	0.175536	0.245745	0.181114	0.333998	0.692019	0.384342	0.23027	0.301961	0.300444	0.375408	0.131237	0.03059	0.282947	0.245154	0.164042	0.504858	0.277589	0.0834017	0.365483	0.155042	-0.28574	0.504904	-0.386143	0.597959	0.556267	0.490014	0.39436	0.113841	0.279308	0.365868	0.0126785	0.190482
hsa-miR-195-3p	-0.0116028	-0.825134	0.362377	0.373547	-0.602916	-0.552676	1.04607	0.744357	-0.327873	-0.515522	0.649253	0.337937	-0.068111	-0.037351	-0.0976258	-0.30479	0.26693	-0.032895	0.376568	0.656627	-0.490263	0.515305	-0.189692	-0.0620893	0.0780793	0.183313	-0.481253	-0.0926794	0.66266	0.378478	0.618775	-1.01247	-0.5322	-0.31689	-0.249008	0.177117	0.267472	-0.124389	0.371356	0.00489015	-0.64696	0.505792	-0.407305	-0.625415	0.271524	0.0681631	-0.360644	-0.436209	-0.534076
hsa-miR-34c-3p	1.06615	0.763312	-0.181612	0.0302101	1.04529	1.07912	0.592804	0.0642865	1.05953	0.865021	0.495815	0.29734	0.896362	0.738058	1.09478	1.06136	-0.0970421	0.540785	0.228106	0.348655	1.09879	-0.0219536	0.943711	0.795714	0.744198	0.223955	1.01058	0.368301	0.209899	0.38306	0.385218	1.10719	0.772866	0.926716	0.423915	0.829022	-0.106477	0.0106024	0.330137	0.0377939	0.901363	0.97753	0.815547	1.07513	-0.160901	0.861532	1.20226	0.999741	1.43159
hsa-miR-423-3p	-1.19863	0.00803927	-0.147059	0.159836	1.17332	1.13516	-0.223384	0.112808	0.283223	0.590469	-0.6303	0.109751	0.581556	-0.521329	-0.297025	-0.902924	-0.0629568	-0.0205614	-0.00543867	0.194385	0.812906	-0.228155	-0.042631	-0.274411	-0.495199	0.331454	0.647807	-0.11218	0.0170372	-0.390096	0.514067	0.872022	0.368519	0.466561	0.0283182	-0.621974	-0.190788	0.135034	0.281946	0.466852	0.876202	-0.701229	0.0947564	0.8668	0.270842	-0.681185	0.726946	0.989059	0.621756
hsa-miR-532-3p	-0.0355309	0.485157	0.0837477	-0.206496	1.15897	1.95395	-0.0499009	-0.708347	0.494745	0.936322	-0.0846557	-0.158418	0.46623	0.0576677	0.301383	0.188053	-0.00518016	-0.141046	0.0403751	-0.0263136	0.587088	-0.349312	0.772091	0.332571	0.224384	0.272318	0.965231	0.0594829	-0.189986	0.201337	0.166283	1.20156	0.425182	0.909018	0.382665	0.136445	-0.0508981	0.149202	-0.0649838	-0.0701192	1.08231	-0.150489	-0.0106104	0.854541	0.23335	0.267288	0.622231	1.21855	0.776184
hsa-miR-2110	-0.217703	0.450322	-0.049639	0.236743	0.0486385	0.240251	0.021585	0.104963	0.493624	0.192215	0.14894	-0.205301	0.147325	0.0330936	0.25469	-0.0653927	0.179923	0.0482091	-0.0200111	-0.21681	0.396905	-0.3287	0.260914	0.165917	0.0560958	0.633216	0.136071	-0.148105	0.421372	-0.265639	-0.00205633	0.524319	0.352568	0.690397	0.305751	-0.0276885	0.4366	-0.434507	0.319755	-0.246896	0.300925	-0.515322	0.162393	0.502763	-0.192544	-0.0699762	0.083728	0.345884	0.285192
hsa-miR-148b-5p	0.522518	-0.121958	-0.194646	-0.371677	0.0938146	0.764256	0.19625	-0.451556	-0.306747	0.500638	-0.0188021	0.401402	-0.0153983	0.338707	0.00668087	0.264361	-0.400997	0.439171	-0.199696	0.302459	-0.415003	-0.0918909	0.271718	0.031758	0.25827	-0.314248	-0.00648441	0.0769116	-0.378493	-0.0528858	-0.165195	0.436147	0.103667	-0.0676718	-0.173594	0.0571424	-0.571959	0.615292	-0.372825	0.361564	0.0683462	0.830529	0.336682	0.173919	-0.0741901	0.107991	-0.212599	0.741675	0.0122132
hsa-miR-340-3p	-0.119852	0.865876	0.0518802	0.140437	0.636578	1.51533	-0.279123	-0.150439	0.432823	0.965802	-0.0512368	0.188385	0.126707	0.118499	0.259749	0.27329	0.196609	-0.118872	-0.463965	0.100356	0.559611	0.0858629	-0.100958	-0.0101165	-0.064588	0.968215	0.450887	0.747193	-0.275337	0.298065	-0.0352223	1.4251	0.747766	0.0254388	0.591034	-0.213669	-0.163052	0.247639	0.248473	0.0285702	0.561566	-0.00251515	-0.0994057	1.18529	0.270761	-0.388535	0.476984	1.24043	1.12626
hsa-miR-339-5p	0.160448	-0.0831223	-0.0304652	-0.090098	0.90372	2.70496	0.82868	-0.0453332	0.122155	0.878363	0.308333	-0.00468898	1.1762	0.308342	0.515761	-0.294883	-0.0783364	0.367607	-0.0698311	0.483125	-0.328618	-0.195925	0.590067	0.86827	0.962451	-0.0252954	0.766824	-0.383532	0.0157575	0.0767916	-0.132368	1.06244	0.428612	0.605287	0.167974	0.631789	-0.556648	0.562228	-0.271005	0.472294	0.424652	0.444525	-0.137726	1.16584	-0.67315	0.588678	0.254706	1.06018	0.702565
hsa-let-7e-3p	0.330263	0.72522	-1.00598	-0.801624	1.19461	1.482	-0.63933	-0.545861	0.347382	0.895264	-0.35667	-0.752807	0.689462	-0.158452	0.954353	0.0964079	-0.877171	0.0239922	-0.321056	-0.844452	0.282464	-0.695494	0.898943	-0.0632634	0.320016	-0.499161	0.595211	-0.259249	-0.379065	-0.11014	-0.186355	1.14931	0.645664	1.27676	0.128332	0.253869	-0.711681	0.970209	-0.0575426	0.809253	1.0898	-0.353168	-0.0200792	0.701481	-1.08065	0.279237	0.206611	1.57287	0.849371
hsa-miR-23a-3p	0.0254249	-0.0332633	-0.794762	-1.86649	2.56179	3.69225	-1.12369	-2.57059	-0.809413	2.11995	-0.641196	-0.931224	1.97614	-0.330323	0.751764	0.217457	-2.28912	0.223761	0.503959	-1.00398	-0.285372	-1.51245	0.669764	0.523264	0.215899	-3.33814	2.13815	-1.75686	-2.402	-0.361562	-0.810941	0.548898	1.8517	1.75347	0.72874	1.40898	-2.04219	1.9451	-0.85866	2.89087	1.90246	-0.102608	2.25645	2.00778	-2.4793	0.903643	2.94765	2.50768	2.27139
hsa-miR-647	0.340347	-1.24377	-0.128092	-0.260698	-0.933982	-1.59548	-0.217486	-0.129327	0.293642	-0.238826	-0.121606	0.635965	-0.622203	-0.0150552	-0.479973	-0.182351	-0.888019	-0.0402155	-0.313227	-0.0338996	0.235776	0.456734	-0.262455	-0.138161	-0.263719	0.666751	-0.962508	-0.166913	0.0536656	-0.1288	-0.23353	-0.800535	-0.45035	-0.741916	-0.897129	-0.30722	-0.923111	0.803623	-0.689594	1.02136	-0.156542	0.307234	-0.909286	-1.18178	-0.0719934	-0.217708	-0.374	-0.482798	-0.577483
hsa-miR-93-3p	-0.0727829	0.150949	-0.185289	-0.14045	0.649445	0.738618	-0.000884493	0.350362	0.307955	0.664171	0.235126	0.263272	0.27606	-0.13305	0.0432854	-0.0937215	-0.31195	0.159734	0.1577	0.230213	0.141726	0.449627	0.584376	0.685178	0.223393	-0.0597978	0.286256	-0.150006	0.101831	0.033523	-0.0293215	0.628204	0.501115	0.754165	-0.0136325	0.168085	-0.388728	0.513063	-0.197619	0.457586	0.856505	-0.0989183	-0.115083	0.78486	-0.276463	0.168082	0.413908	1.03674	0.570602
hsa-miR-659-3p	-1.73972	1.01201	0.642198	0.415995	-0.444531	-0.694801	-0.568359	1.26949	1.56254	-0.768362	0.353408	-0.698599	-0.805752	-0.513479	-1.25198	-1.60358	0.52658	-0.800807	0.496021	-0.371103	1.06467	-0.115629	-0.317679	-0.504104	-1.39261	1.27499	-0.543721	0.451	1.13989	-0.246194	-0.24722	0.337043	0.119888	-0.287554	0.197687	-1.18334	0.679457	-0.634367	0.592077	-0.831046	-0.240097	-1.35562	0.949505	-0.168679	-0.0322729	-1.40048	-0.165335	-0.500008	-0.224469
hsa-miR-636	-0.945742	-0.884769	0.402505	0.379517	-0.0823681	0.659484	0.276331	-0.102977	-1.1073	-0.447049	-0.210897	-0.269286	-0.0620985	-0.724553	-0.57251	-0.754341	-0.537698	-0.355977	-0.231385	0.134117	-0.591149	-0.210711	-0.349857	-0.207948	0.371621	-0.142305	-0.24892	-0.638859	-0.437706	-0.144076	0.40972	-0.214439	-0.397846	-0.318507	-0.578599	-0.206992	-0.133718	0.165962	-0.230293	0.681161	-0.0670119	-0.822112	-0.486416	0.0304613	-0.0785014	-0.579305	0.354474	0.204788	0.00329853
hsa-miR-586	-0.0146519	0.249747	0.108196	0.205951	0.175684	0.258993	-0.0942606	0.172817	0.261499	0.328103	0.193735	0.16534	0.218598	0.157597	0.202941	0.153476	-0.00187099	0.114441	0.122704	0.00333923	0.23405	0.299867	0.216509	0.236395	0.19649	0.367498	0.229861	0.153963	0.324701	-0.0558262	0.142935	0.445038	0.5077	0.34407	0.200424	0.405046	0.173227	-0.316347	0.302336	-0.299139	0.219876	0.0183864	0.285693	0.458856	0.030391	0.19148	0.305223	0.269767	0.112816
hcmv-miR-US33-3p	-1.24539	0.124025	-0.301649	-0.323493	-0.848102	-1.10813	-0.265275	-0.00366625	0.38809	-0.570901	-0.337087	-1.25751	-1.31385	-0.280531	-1.09649	-0.835839	0.0811434	-0.871169	-0.593236	-0.952143	0.421673	-1.43473	-0.180906	-0.679808	-0.552689	1.5695	-0.576033	-0.438272	0.747608	-0.33856	-0.940386	-0.913511	-0.135055	-0.678646	0.413748	-0.870748	-0.0604014	0.209204	-0.199664	-0.202597	-0.906029	-1.19769	-1.52219	-0.60077	-0.523101	-1.28453	-0.697923	-0.125836	-0.987233
hsa-miR-548d-5p	0.401038	0.476719	0.0618161	-0.0345988	-0.387511	0.386556	0.195265	0.48998	-0.0104175	-0.145895	0.0398592	0.310408	-0.318146	-0.20044	0.0890214	-0.182416	-0.190481	0.0716194	-0.0083325	0.352776	-0.20005	0.411422	-0.0321362	0.0144616	0.558994	0.590551	-0.332879	0.0609581	0.376507	0.138289	-0.0644574	0.0285463	-0.0345835	0.0569569	0.26989	-0.320365	-0.223131	0.204084	-0.32927	0.148684	-0.175356	0.103688	-0.962007	0.0619175	0.302037	-0.150521	-0.5819	0.302941	0.0452816
hsa-miR-619-3p	0.726451	0.877449	0.651789	0.428491	0.504307	0.383085	0.364763	0.328116	0.43997	0.294707	0.254263	0.487894	0.508355	0.363903	1.09958	0.712725	0.547971	0.512591	0.670482	0.304176	0.301662	0.186743	0.426904	0.463067	0.521825	0.296762	0.238503	0.232065	0.288367	0.37582	-0.0125449	0.468762	0.262679	0.454269	0.311966	0.413575	0.236661	-0.290414	0.280154	-0.225186	0.467709	0.170755	0.304611	0.391398	0.749911	0.27665	0.313939	0.427418	0.43107
hsa-miR-675-5p	-3.68228	0.770936	-0.129084	-0.119366	-1.30438	-1.35004	-1.95639	0.707506	1.44888	-1.56996	-0.647752	-3.00897	-2.00088	-0.756223	-2.42461	-2.71778	0.332071	-1.96369	-0.270869	-1.55686	0.893126	-1.42772	-0.500396	-1.51922	-2.10904	1.14132	-0.973418	0.348854	0.864046	-0.699241	-1.44214	-0.00789868	-0.360455	-1.23029	-0.0916662	-1.79141	0.596274	-0.601445	0.637442	-0.87227	-1.52511	-3.32085	-2.06933	-0.690635	-0.516524	-3.59357	-1.81766	-0.965509	-1.92599
hsa-miR-412-3p	-0.566284	-0.486113	0.837668	-0.515718	-0.0609596	1.70755	-0.483503	-0.338792	-0.70901	-0.429792	-0.394344	-0.129863	-0.310999	-0.571964	-0.689998	-0.565765	-0.364018	-0.420294	0.881671	-0.381671	-0.686448	-0.40179	-1.04907	-0.359696	-0.623051	-0.111846	-0.332501	-0.620138	-0.194982	0.489383	1.41535	0.180391	-0.832332	-0.429529	-0.544614	0.0250064	-0.366374	0.241769	0.86126	-0.868261	-0.132596	-0.542006	0.365992	0.0783582	-0.585745	-0.623377	-0.166642	-0.00473171	-0.0783159
hsa-miR-554	-1.87336	-1.53699	0.073314	0.115239	-1.38062	-1.13963	-0.0443999	0.63284	-0.986957	-1.34486	-0.317038	-0.166606	-1.14563	-1.40964	-1.74578	-2.06735	-0.415367	-0.972488	0.0338472	-0.210371	-1.55646	0.716458	-1.76562	-0.764027	-1.21406	0.274751	-1.31094	-0.952331	0.373885	-0.425956	0.235529	-1.61937	-1.30976	-1.2065	-0.371228	-1.53941	-0.0829774	0.105904	0.421684	-0.0701625	-1.4076	-1.45576	-1.25036	-1.26226	-0.152261	-1.72523	-1.27755	-1.58394	-1.4347
hsa-let-7b-3p	-0.525256	-1.61617	0.122967	-0.0346071	0.338004	0.515211	0.578839	0.1539	-1.48747	-0.626021	-0.565059	-0.657084	-0.0174607	-1.49592	-0.720098	-1.59126	-0.994323	-0.988409	-0.0531025	-0.0867357	-1.39575	-0.659341	-0.783304	0.0404653	0.829012	-0.517106	-0.754961	-1.54786	-0.250816	0.0139222	-0.102174	-0.471827	-0.370214	-0.235743	-0.915948	0.094792	-1.02893	1.09906	-1.30192	1.23456	-0.12114	-1.23285	-0.183538	-0.355067	-1.19707	-0.54203	0.0386623	-0.275732	-0.198697
hsa-miR-566	-0.882024	-0.323532	0.355364	0.302364	-0.384581	-0.746983	0.139789	0.487881	-0.0229705	-0.77549	0.0623571	-0.0575495	-0.542478	-0.572901	-0.662303	-0.69496	0.060711	-0.712145	0.176572	0.0389714	-0.363821	0.84405	-0.780852	-0.220859	-0.540904	0.562139	-0.520907	-0.383197	0.586387	-0.1589	0.00576156	-0.50854	-0.431887	-0.569996	-0.33909	-0.500897	0.361231	-0.298476	0.135143	-0.255777	-0.776552	-0.763628	-0.299586	-0.481211	-0.00169858	-0.578889	-0.396634	-0.587606	-0.526186
ebv-miR-BART17-3p	-0.615179	0.446186	0.165734	0.299378	0.28079	0.209535	0.0883022	0.773431	0.415983	-0.243199	0.0124811	-0.53528	0.0166504	-0.437573	-0.00468438	-0.42097	0.243131	-0.63639	0.0831104	-0.331641	0.266328	-0.00242778	-0.0307254	-0.229716	-0.402622	0.908994	0.141486	0.0335155	0.739184	-0.0667502	0.145784	0.867435	0.366523	0.20361	0.0206679	-0.114449	0.382365	-0.318427	0.478761	-0.358152	0.449663	-0.771483	0.18706	0.407711	-0.250949	-0.137764	0.445361	-0.052191	0.324453
kshv-miR-K12-9-5p	-1.34084	-0.0533728	0.126407	0.224971	-0.500185	-0.50043	-0.298244	0.299172	0.108353	-0.759187	-0.699744	-0.966429	-0.661813	-0.663841	-0.683691	-1.1479	0.233156	-1.0124	-0.257244	-0.540344	-0.159915	-0.300758	-0.143475	-0.809579	-0.810556	1.12859	-0.936427	-0.557908	0.338945	-0.227865	-0.47839	-0.543919	-0.531365	-0.420097	0.0341797	-0.79021	0.441809	-0.534583	0.150044	-0.441191	-0.477305	-1.26428	-0.550935	-0.66674	-0.239784	-0.887561	-0.661417	-0.483528	-0.67996
hsa-miR-548am-5p/hsa-miR-548c-5p/hsa-miR-548o-5p	0.177082	0.270379	0.022969	-0.0397206	-0.522947	0.209867	0.175389	0.507346	0.0424634	-0.246506	0.00813342	0.0769429	-0.42012	-0.31896	-0.244682	-0.523909	0.0767712	-0.0989127	0.0623629	0.156828	-0.215482	0.32333	-0.15352	-0.226666	0.480023	0.700743	-0.555518	-0.0815011	0.41168	0.0524995	-0.181209	-0.2107	-0.273709	-0.263032	0.2327	-0.440623	-0.117573	0.147306	-0.146018	0.0843097	-0.32916	0.082543	-0.646653	-0.354438	0.106972	-0.238412	-0.865046	0.26993	-0.347859
hsa-let-7g-3p	-0.837458	-0.51255	-0.322952	-0.454165	-0.240315	-0.0207061	-0.173613	0.91136	-0.377879	-0.566991	-0.698868	-0.11477	-0.29326	-0.876786	-0.560663	-0.735363	0.321908	-0.604099	-0.333237	-0.384149	-0.361848	-0.341652	-0.756112	-0.911395	-0.74096	1.19736	-0.167953	-0.157278	0.69077	-0.398418	-0.135093	0.282748	-0.631853	0.0644005	0.19725	-0.658636	0.380622	-0.433106	0.587457	-0.122447	-0.326316	-1.03905	-0.76398	-0.465479	0.836217	-0.785204	-0.367098	-0.278208	-0.377643
hsa-miR-1307-5p	-0.46449	0.560274	-0.0103906	-0.0367628	1.53342	2.28029	0.0633731	0.0661804	0.681465	0.697948	-0.215816	-0.804935	0.373253	-0.217508	0.362691	-0.251692	-0.226626	-0.58035	-0.120104	-0.534159	0.182686	-0.629832	0.272673	-0.36651	-0.210709	1.12724	0.503585	-0.297663	-0.00184182	-0.221677	0.10802	1.91332	0.297727	1.17836	0.0889299	-0.0842687	-0.118571	-0.0713662	0.281236	-0.319752	1.28123	-0.643692	-0.813186	0.899646	-0.733404	-0.49118	-0.247737	1.30385	1.44154
hcmv-miR-UL148D	-1.81575	0.66297	0.144046	0.323003	-0.0122516	-0.494132	-0.511217	0.0475034	1.11031	-0.408425	-0.277145	-1.02304	-1.56013	-0.0966883	-1.08153	-0.312662	0.0295538	-1.04875	-0.574766	-0.247701	0.981822	-0.589145	-0.515652	-0.667727	-0.549071	1.68006	-0.0764829	-0.0136128	0.69529	-0.156062	-0.18232	-0.0575742	-0.0315274	-0.786724	-0.45684	-0.286293	-0.0290896	-0.0384339	0.54173	-0.176437	-0.87843	-0.297219	-1.02964	0.287566	-0.174475	-0.853584	-0.164243	-0.589675	-0.825441
hsa-miR-197-3p	0.0524487	0.000834896	-0.226139	-0.482338	1.39513	1.26744	0.108269	0.578401	0.282851	1.13179	0.247455	0.271286	0.988561	0.41107	0.0477994	-0.100229	0.123175	0.133481	-0.336387	0.190597	0.436069	-0.486627	0.38071	0.0955984	0.551882	0.727357	0.314473	0.183303	0.492373	0.0208318	-0.451157	1.19852	0.566506	1.48415	0.191227	0.186751	-0.696543	0.803983	-0.773779	0.39065	1.39576	0.612672	0.900538	1.18098	-0.362373	0.363896	0.905914	1.02295	1.50665
hsa-miR-188-3p	-0.305132	-0.18272	-0.370026	-0.395289	0.0185553	0.602626	-0.13283	-0.214142	-0.0576607	0.0817775	0.0832943	-0.126524	-0.179638	-0.117984	-0.329157	-0.207518	-0.0524764	-0.14559	-0.164888	-0.0699038	-0.0925056	-0.0862236	-0.139216	-0.0969424	0.0525173	-0.161685	-0.0744877	-0.218906	-0.300606	0.191161	0.0517533	0.115493	0.0284008	-0.219687	-0.108201	-0.188364	-0.330679	0.393213	-0.0316625	0.351088	-0.00104365	-0.192612	0.27257	0.0451007	-0.54792	-0.0741753	0.0745836	0.271607	0.164042
hsa-miR-924	0.304242	0.442697	0.368171	0.0755559	0.302556	0.353502	0.309676	0.41391	0.275435	0.34608	0.22506	0.245362	0.290272	0.0582077	0.475885	0.252802	0.164589	0.257467	0.360121	0.138302	0.352411	0.0260093	0.352603	0.504923	0.386035	0.152737	0.582671	0.300914	0.378383	0.319614	0.25983	0.286314	0.686967	0.596811	0.280088	0.46807	0.357663	-0.344738	0.338277	-0.404543	0.570634	0.289624	1.18615	0.519536	0.31498	0.386355	0.412101	0.414458	0.436614
hsa-miR-548b-5p	NA	NA	NA	NA	NA	NA	NA	NA	-0.725607	-0.384224	0.497038	0.783647	-0.354906	0.183494	NA	NA	-0.368559	0.432482	0.180548	0.730902	-0.911061	0.702328	0.0315212	0.227492	0.444419	-0.70228	-0.485498	0.215179	-0.124409	0.400696	0.344969	-0.541347	-0.33348	-0.549024	-0.446692	0.218625	-0.215561	0.250178	-0.23587	NA	NA	0.724335	-1.00723	-0.482373	NA	0.431964	-0.545017	-0.190865	-0.36922
hsa-miR-29b-2-5p	0.604651	1.2948	-0.510387	-0.129877	1.2949	2.55727	0.1421	0.0394535	0.699229	1.08124	-0.151374	-0.0892683	0.507427	0.65071	1.42609	0.954465	0.119619	0.264145	-0.459579	-0.189493	0.440603	-0.16209	0.801325	0.423443	0.459396	-0.0187617	0.874908	0.377376	0.0586072	0.0132331	-0.150072	1.88492	0.789383	1.02706	0.156712	0.717637	-0.128776	0.253321	-0.467517	0.410167	1.22655	0.249087	0.320667	0.963323	-0.489591	0.591926	0.804321	1.75826	1.63211
hsa-miRPlus-A1072	-0.947408	-0.457203	0.364011	0.436126	-1.8162	-1.30581	0.543427	0.309195	-0.193955	-1.10798	-0.272828	0.292954	-0.484819	-0.545529	-1.20055	-0.935529	0.0889404	0.137257	0.43124	0.342215	-0.666254	0.530368	-1.05979	-0.988972	-0.744587	0.232357	-1.25833	-0.0936236	-0.314864	-0.0621081	0.54819	-1.26915	-1.38154	-1.19608	-0.0871924	-1.15255	0.234303	-0.29933	0.370162	-0.137365	-1.68625	-0.652082	-1.2037	-1.62508	0.506894	-1.01942	-1.32602	-1.46776	-1.54663
kshv-miR-K12-3-5p	-1.38223	0.421813	0.387967	0.67739	-0.621939	-0.631024	0.676918	-0.711048	0.721818	-0.471132	-0.285865	-0.943244	-0.54674	0.133496	-0.752516	-0.346371	0.49346	-0.806521	-0.397255	-0.213991	0.68937	-0.676725	-0.507288	-0.471808	-0.585181	1.3989	-0.063035	-0.0310223	0.374836	0.02594	-0.616203	-0.803456	-0.259661	-0.654345	0.132598	-0.321175	0.141081	-0.212364	0.816606	-0.223321	-0.677182	-0.459527	-1.16305	-0.255926	-0.135337	-0.972845	-0.355715	-0.461121	-0.839957
hsa-miR-582-5p	0.556015	1.80212	-1.59313	-0.994487	1.16904	4.48403	-0.697259	-0.926857	-0.216985	0.981384	-0.0443171	-0.735921	-0.233913	0.472453	0.983649	0.785743	-0.0200959	-0.202686	-1.16005	-0.794535	-0.547885	-0.898949	-0.156504	0.428244	-0.131073	-0.863651	1.85417	0.476551	-0.647019	-0.292989	-0.221979	2.8902	0.00875984	0.100027	-0.316798	0.0693212	-0.711315	1.07098	-1.00673	0.850212	0.214214	-0.62902	0.620073	2.09336	-1.71446	-0.108714	0.618592	2.05324	1.22365
hsa-miR-92a-2-5p	-0.712595	0.240851	0.479001	0.317466	-0.24589	-0.204644	-0.325285	0.236147	0.37325	-0.39316	-0.146095	-0.351177	-0.407164	-0.418789	-0.433957	-0.456278	0.578134	-0.599984	-0.00847022	-0.235341	0.053053	-0.0347028	-0.518844	-0.428166	-0.512187	0.884613	-0.406069	-0.0260965	0.272378	-0.16812	-0.0179874	-0.139229	-0.285312	-0.359206	0.0413103	-0.430101	0.618822	-0.622719	0.331815	-0.40387	-0.345384	-0.559102	-0.574055	-0.336078	0.0626521	-0.432704	-0.485612	-0.477752	-0.543767
hsa-miR-874-3p	-0.943308	-0.946402	-0.0192067	0.0965851	0.196327	0.648892	0.723169	-0.199503	-0.593922	-0.425389	-0.691757	-0.100493	-0.830347	-0.336748	-0.856862	-0.350295	-0.311585	0.310947	-0.309637	-0.13125	-0.741359	-0.448999	-0.608653	-0.370364	-0.171683	0.437758	-0.391828	-0.33961	-0.0956873	-0.0210806	-0.385749	-0.309689	-0.708448	0.196649	-0.0875577	-1.09428	-0.091747	-0.0805542	0.171197	0.193615	-0.0238511	-0.411932	-1.14159	-0.233203	-0.603021	-1.51072	-0.371018	0.261215	-0.268645
hsa-miR-149-5p	0.856517	1.84203	-1.92688	-1.21607	1.63007	2.02548	-0.950153	-0.625751	0.589917	1.08472	-0.48984	-1.3838	1.67179	0.670058	1.05362	1.47434	-0.517667	-0.661741	-1.14744	-1.41343	1.69004	-1.86492	1.82554	-0.605957	0.490327	-0.0314155	1.36259	0.448449	0.101445	-0.553552	-0.482817	2.08495	1.09693	2.37619	0.291828	1.36582	-1.00671	1.12787	-1.54042	1.00509	1.97373	-0.28209	0.836066	1.83758	-0.0749447	0.826954	1.59201	1.83558	2.52094
hsa-miR-542-5p	-3.43195	-2.42522	1.28668	0.736855	-1.00874	-0.704711	-1.65926	-0.294079	-2.19696	-0.992737	-2.50825	-1.49884	-1.38115	-3.32099	-2.53685	-3.10958	0.94646	-2.55144	0.527816	-1.24758	-2.44767	0.034674	-3.2993	-3.22471	-2.31163	1.83405	-1.95271	-1.74635	-0.972772	-0.0175538	-0.935078	-0.961065	-2.78126	-2.40465	1.41265	-3.37845	2.13821	-2.28808	0.141591	-1.95395	-1.82635	-3.93213	-1.51668	-0.914548	0.0862011	-4.01982	-2.07972	-2.38272	-1.98421
hsa-miR-508-5p	-2.94595	-2.01156	1.34481	0.373142	-2.09227	-0.177753	-1.1921	-1.61252	-1.73691	-0.583989	-1.80178	-2.20846	0.575355	-2.43522	-1.77359	-3.11644	0.518148	-2.05491	0.541429	-1.36793	-1.52231	-1.5099	-2.53638	-2.76082	-2.73498	0.237447	-1.64166	-0.862296	-1.83808	-0.30867	-0.795972	-2.63342	-2.53285	-2.0353	0.879676	-3.22701	1.69238	-1.81697	-0.543838	-1.28928	-2.18195	-2.9551	-1.45373	-1.94581	-0.637245	-3.17687	-1.94061	-2.24715	-2.3277
hsa-miR-597-5p	-0.160844	0.608411	-2.29798	-1.95682	2.21081	2.11358	-2.19614	-1.53741	0.785653	1.11708	-1.14037	-1.66304	1.76121	-0.803895	1.18059	-0.493856	-1.77088	-1.05521	-1.6671	-2.12828	1.01909	-2.28984	1.07835	-0.441465	-1.3308	-1.42997	1.87727	-1.37479	-1.26772	-1.58461	-1.48736	1.45817	1.01171	2.50859	0.304686	-0.473469	-1.60291	1.60399	-2.01165	1.83774	2.51454	-1.63684	0.657899	1.34789	-2.14617	0.284947	2.44184	1.95175	1.89833
hsa-miR-27b-5p	0.725979	0.270795	-0.266772	-0.245246	0.80239	1.47601	-0.0235671	-0.102943	0.00338589	0.64005	0.154956	0.557372	0.167004	0.487047	0.435443	0.802179	-0.0198701	0.739464	0.111223	0.0620447	0.135705	0.0106139	0.543866	0.225523	0.239901	-0.100865	0.651295	0.195653	-0.138792	0.0783466	0.108424	0.36044	0.369527	0.940553	0.113203	0.35321	-0.230491	0.284636	-0.368535	0.251494	0.855186	0.29409	0.0745807	0.732434	0.182375	0.512771	0.405185	1.05823	0.6822
ebv-miR-BART9-5p	-0.933185	-2.38477	-0.0756156	0.11645	-1.71299	-1.98852	0.587683	1.16021	-2.45709	-1.80697	-0.373201	-0.322892	-1.34806	-0.931592	-1.55972	-1.19332	-0.324238	-0.970294	-0.945559	0.150677	-2.7271	0.226161	-2.12522	-1.18031	0.689241	-1.31757	-1.84159	-0.912356	1.21023	-0.212005	-0.0307416	-1.88207	-1.506	-1.95325	-0.837654	-1.56521	0.0106875	-0.0248018	1.07278	0.0665659	-1.69158	-0.259083	-1.0782	-1.65786	-0.528472	-2.04742	-1.93106	-2.46899	-1.7001
hsa-miR-652-3p	0.537764	1.4338	-1.09901	-0.340461	3.39927	2.74852	-0.507753	-1.00994	1.14035	3.02674	-0.0145259	-0.251431	2.40346	0.802653	1.57799	1.15671	-0.530395	1.04937	-0.395442	-0.226341	1.52641	-0.839455	1.52252	1.10015	1.07876	-0.522151	2.57969	0.065012	-0.44543	-0.11634	0.226927	2.53992	2.08624	2.50351	1.23265	1.61779	-0.607297	0.804582	-0.800823	0.711728	3.52007	0.487355	2.42944	2.57841	-0.888112	1.30491	2.21655	3.14295	3.54691
hsa-miR-769-3p	-1.16021	0.646234	0.401379	0.418085	0.126022	0.0994107	-0.846348	0.68798	0.947915	-0.254364	-0.112968	-1.33697	-0.053885	-0.356256	-0.249852	-0.618381	0.74328	-0.958947	0.358376	-0.519149	0.815473	-0.943186	-0.187482	-0.537919	-0.653921	1.77009	0.186273	0.130197	0.988228	0.098811	-0.185874	0.465193	0.468372	0.437369	0.680452	-0.465459	0.838559	-0.806178	0.502671	-1.03822	0.445891	-1.17832	-0.143571	0.328413	-0.341845	-0.480077	0.178035	0.180576	0.00758546
hsa-miR-127-3p	0.238631	1.39586	-1.99465	-0.726246	3.00964	3.25016	-1.32924	-1.447	0.749579	1.44524	0.178616	-0.352302	1.19058	0.204946	0.459407	0.997073	-0.446449	0.46234	-0.891315	-1.20025	-0.923392	-0.845584	-1.61965	0.0525516	0.585718	-1.49844	2.07847	0.472672	-0.796387	-1.12126	-0.790479	2.91488	-1.03679	2.16785	-1.35631	2.36625	-0.911184	1.08243	0.894316	0.668334	2.44502	-0.490152	0.0817573	2.31576	-2.35868	-0.428884	1.00973	2.01736	2.33382
hsa-miR-638	-3.04136	0.135005	0.633963	0.2787	-1.60752	-1.70797	-1.1548	0.553618	0.0271217	-0.981768	0.331667	-1.63233	-2.51667	-0.0193911	-1.39237	-0.951771	1.08518	-1.65631	-0.0598817	-0.570935	-0.149656	-0.435597	-1.31505	-1.57902	-1.04386	1.18398	-0.892705	-0.303935	0.974059	0.340761	0.332537	-1.6594	-0.804651	-1.32504	0.366246	-1.47525	0.630256	-0.583002	1.29552	-0.811717	-1.94726	-2.33067	-2.22035	-1.11694	0.718908	-2.75329	-1.34775	-1.36422	-2.05352
hsa-miR-219a-2-3p	-0.516562	0.623597	-0.686727	-0.612394	0.314704	-1.40845	0.151327	1.68765	0.618388	-0.396915	0.149667	-0.372246	-0.508166	-0.187045	0.0172617	0.524842	-0.308656	-0.523517	-0.490677	0.0202989	1.11833	-0.676254	1.56843	-1.03203	0.136609	0.100926	-1.12449	-0.250185	1.1921	-0.21351	-0.273882	1.87899	1.42921	2.69706	0.481262	-0.595554	-0.768819	0.858925	-0.815416	0.756127	0.567782	-0.0803963	-1.48301	-1.13688	0.246462	-0.287373	-0.553731	1.36718	0.106377
hsa-miR-577	0.562555	1.09313	-0.15249	0.278799	1.18917	1.47222	0.0476669	0.455443	0.98732	0.970756	0.444578	-0.0408336	1.03645	0.407204	1.09011	0.851928	0.241402	0.254349	0.0843004	-0.240412	0.681324	0.199886	0.905678	NA	0.629749	0.484264	0.942864	0.305926	0.437286	0.261372	0.31452	1.48676	0.734101	1.06898	0.412766	0.694584	0.0994503	-0.0470346	0.0447915	0.104755	0.669706	0.291515	0.595572	1.10503	0.113231	0.641979	0.949287	1.08533	1.0996
hsa-miRPlus-C1076	-1.56488	0.124281	0.303456	0.221307	-0.727531	-0.432001	-0.337253	0.0158604	0.318918	-1.12656	-0.440128	-1.51747	-0.614112	-0.632618	-0.659618	-1.39229	0.679983	-1.70588	0.273089	-0.530121	0.350637	-1.00733	-0.933992	-1.13124	-1.24128	0.893916	-0.71479	-0.213976	0.597169	-0.27732	-0.724132	-0.393195	-0.458014	-0.73045	0.244104	-0.826954	0.784474	-0.761289	1.04419	-1.04136	-0.973036	-1.02997	-0.568042	-0.821071	-0.189844	-0.753732	-0.534551	-0.907319	-0.901233
hsa-miR-135a-5p	0.602281	1.32963	-2.54766	-2.63944	-0.519784	3.65099	-2.12973	-3.22774	-0.702068	0.69379	-2.7292	-2.9909	3.71763	-0.338229	1.05373	1.0097	-1.77444	-0.811306	-2.84028	-2.73477	1.05299	-3.99531	1.85588	-1.74236	0.131384	-2.59136	1.06328	-0.7974	-2.49132	-0.625098	-1.78532	1.44896	3.27625	1.11709	0.590531	1.92118	-2.29239	2.38827	-3.21209	2.9656	2.51053	-1.41109	3.21909	2.15289	-2.88333	0.967825	4.03721	2.85361	3.63888
hsa-miR-654-5p	-0.687476	-0.818488	0.210158	0.135175	-0.47019	-0.204857	0.906145	-0.830869	-0.603731	-0.456743	-0.296627	-0.182258	-1.00922	-0.272117	-0.537158	-0.551314	0.214381	-0.603812	-0.114566	0.196075	-0.614156	0.162495	-0.601063	-0.44241	-0.381356	0.355259	-0.639054	-0.611508	-0.299891	0.195493	-0.124248	-1.13771	-0.900381	-0.960271	-0.426053	-0.621204	0.0188065	-0.0384833	-0.283112	0.141323	-1.08908	-0.0309957	-1.78861	-0.601779	-0.272372	-0.756508	-1.16916	-0.731613	-1.20196
hsa-miR-125b-2-3p	-0.164435	0.151303	0.281738	-0.111663	0.149	0.212473	0.210714	0.043351	0.371981	0.0939522	0.329076	-0.0568477	0.385077	0.505559	0.288213	0.441101	0.0990136	0.346393	-0.0741947	0.330124	0.314234	0.16084	0.279293	-0.0824187	0.111732	0.00551999	-0.101921	-0.0535433	0.249986	0.0299729	0.110485	-0.123662	0.220511	0.112651	-0.509673	0.538296	-0.417904	0.365339	0.46966	0.338235	0.235774	0.688129	-0.0620175	-0.0300319	-0.297998	0.47904	0.120837	0.0882609	0.254237
hsa-miR-497-5p	0.122816	1.05399	-1.56633	-0.696103	3.35062	3.90149	-1.27587	-2.55182	-0.78246	2.52793	0.245856	-0.0448223	1.76437	-0.0994011	0.957428	-0.180697	-2.32749	0.692998	-1.00052	-0.330318	0.617762	-1.69997	1.10792	-0.659029	0.90555	-2.40936	2.01946	0.520643	-2.35865	-0.913007	-0.569452	3.36023	1.40231	2.18853	0.300375	0.521209	-2.03995	2.14691	-1.45721	2.37702	2.34685	0.0717299	1.01335	1.39795	-0.937317	-0.871827	2.61158	3.11293	3.22119
hsa-miR-1180-3p	0.728225	1.10428	-0.0127582	0.115637	1.12296	1.02271	0.0129413	-0.0136018	0.875716	1.08378	0.235137	0.0495795	1.24659	0.598972	0.91766	0.87174	0.414437	0.463569	0.29667	-0.140157	0.999421	-0.0879991	1.00978	0.654712	0.33141	0.523203	1.07576	0.41075	0.195553	0.205146	0.214847	1.49553	1.26901	1.40868	0.836614	0.884241	0.33514	-0.332852	0.496152	-0.425562	1.29215	0.151607	0.859577	1.11489	0.139007	0.92491	0.99094	1.23135	1.12707
hsa-miR-150-3p	-0.301819	0.224658	-0.0893789	-0.049955	-0.209821	-0.232719	-0.0441563	0.268813	0.873688	-0.327757	0.00678405	-0.243393	-0.23968	-0.197572	-0.205214	-0.292659	0.120925	-0.404106	-0.247362	-0.237449	0.895078	0.0615759	0.0288942	-0.346573	-0.1341	0.705458	-0.0149468	-0.275313	0.604902	0.0736006	-0.130513	-0.177167	-0.151612	-0.0775012	0.0960553	-0.0681147	0.0784591	-0.0516014	-0.139792	-0.123473	-0.0526997	-0.205738	-0.0262451	0.0432487	-0.188976	-0.210935	-0.147061	-0.112001	-0.225823
hsa-miR-760	-0.10416	0.0766717	0.387337	0.377695	0.0814089	-0.332941	0.287837	0.379162	0.104116	-0.150172	0.262594	0.228014	-0.176681	-0.0759976	0.214004	-0.0169829	0.386201	-0.307504	0.222399	0.276031	0.0120284	0.242263	-0.0281955	-0.172605	-0.267191	0.275889	-0.202057	-0.0315574	0.413635	-0.05246	0.225042	0.192431	-0.0885498	0.187961	0.128139	-0.163827	0.401746	-0.42663	-0.0822834	-0.353948	0.42889	0.0830589	-0.109316	0.0592463	0.0945887	-0.104222	-0.406549	0.0437752	0.0644884
ebv-miR-BART6-5p	0.32483	0.55313	0.392536	0.439598	0.409795	0.390456	0.521435	0.340229	0.179197	0.496565	0.350749	0.294752	0.36024	0.229659	0.703005	0.393618	0.634193	0.466974	0.372121	0.253435	0.327041	0.343979	0.369446	0.597886	0.34157	0.247771	0.437747	0.393608	0.222394	0.423239	0.0839796	0.325989	0.467678	0.375606	0.433004	0.339464	0.296654	-0.462661	0.390592	-0.221704	0.245726	0.242105	0.232183	0.0989362	0.577622	0.164963	0.410634	0.538217	0.488265
hsa-miR-675-3p	-0.420426	-0.362958	0.344417	0.186422	-0.476532	-0.649897	0.282819	0.117865	-0.329154	-0.135182	0.0665044	-0.106882	-0.586592	-0.0752247	-0.331607	-0.115904	0.359775	-0.357691	-0.106178	0.0875189	-0.46418	0.0720746	-0.703328	-0.451223	-0.475232	0.600743	-0.374864	-0.236486	0.285476	0.00973917	0.192018	-0.673069	-0.288317	-0.471939	-0.107857	-0.371448	-0.00342458	-0.0508537	0.557298	-0.0449905	-0.587488	-0.114152	0.0266454	-0.227396	0.176948	-0.578348	-0.284139	-0.747831	-0.442742
hsa-miR-181a-5p	-0.317846	0.927309	-1.71178	-1.55882	2.19578	2.00894	-1.91708	0.521885	0.496862	1.49633	0.0823892	-0.852902	0.593148	-0.6506	0.697796	0.139192	-2.06894	0.873184	0.0753286	-0.882362	0.588226	-2.67911	0.881932	0.433574	0.631996	-2.34159	2.36301	0.196476	-0.324387	-1.1881	-0.498865	2.30506	1.31126	2.60125	-0.0936515	0.471335	-3.29597	3.33356	-0.760607	2.33724	2.07925	-1.43433	0.838005	2.15167	-0.931031	-0.887965	2.21698	2.05889	2.12989
hsa-miR-451a	-2.04056	1.85714	-3.17586	-2.33936	-0.805865	1.01541	-0.476042	-1.24242	-1.4647	3.13168	-0.454153	-2.55039	-0.308889	0.519661	0.960254	-0.344448	0.322786	-1.54814	-2.49089	-0.91464	0.855733	-2.40743	-0.484993	3.32788	-0.00219237	-4.31018	3.15935	-0.938634	-4.18368	-2.71688	-2.0985	0.571171	0.57013	-0.506845	-0.333956	-3.86481	0.583385	-0.481931	-2.70583	-0.14097	-0.405387	0.251452	1.06025	2.57313	-4.6129	-0.918759	2.87115	1.60831	2.48794
hsa-miR-936	-1.07697	1.32723	0.668101	0.271359	-0.777472	-1.01917	-0.735938	0.811691	1.65257	-0.54636	0.263916	-0.455608	-0.901221	-0.481775	-0.918145	-1.15476	0.685909	-0.893717	0.432793	-0.329937	1.33667	-0.0710157	-0.466372	-0.52975	-0.965397	0.741357	-0.712916	0.278715	0.95515	-0.219689	-0.166969	0.249027	-0.149394	-0.655024	0.124611	-0.82151	0.683411	-0.723003	0.494192	-0.881249	-0.631381	-0.874661	-0.0610986	-0.500388	0.291003	-0.944487	-0.604375	-0.641681	-0.977446
hsa-miR-616-3p	0.428393	0.667943	0.45658	0.290539	0.665161	0.718329	0.671351	0.401404	0.512026	0.593564	NA	0.501899	0.577336	0.174569	0.598207	0.524262	0.179596	0.325571	0.398847	0.389961	0.505276	0.487312	0.564693	0.606903	0.425383	0.328586	0.751405	0.143393	0.322155	0.340387	0.515224	0.696916	0.889817	0.708071	0.33351	0.539754	0.474089	-0.6137	0.507678	-0.467403	0.709933	0.407034	0.794636	0.605922	0.449593	0.460064	0.53861	0.330632	0.424002
hsa-miR-944	0.0322685	-0.00691522	0.313918	0.410203	0.489653	0.753586	0.172775	-0.130414	0.451118	0.41341	0.724145	0.780679	0.393296	0.273697	0.0464778	-0.0409075	0.558924	0.513818	0.378912	0.500904	0.272044	0.726546	0.225074	0.30314	-0.025748	-0.49029	0.329956	0.17845	-0.112206	0.0997863	0.319772	-0.132708	-0.137743	0.38334	-0.049103	0.358059	0.4838	-0.648448	0.195388	-0.388968	0.18342	0.341627	0.259447	0.172719	0.368112	0.189718	0.484503	0.786665	0.128195
hsa-miR-16-2-3p	0.0128273	0.375942	-0.358166	-0.285186	0.60077	1.32129	0.194754	0.829196	-0.421358	0.638038	0.0337304	0.06568	0.486326	-0.255673	0.249838	0.0808895	-0.148081	-0.127499	0.0920451	0.023702	0.00887006	0.119019	0.112868	1.22416	0.0245378	0.271975	1.03573	-0.209335	0.505145	-0.0155762	0.296667	0.603554	0.336921	0.960822	0.111629	0.0422296	-0.142713	0.0505867	0.260021	0.27434	0.396732	-0.158758	0.226741	0.87331	0.577068	0.027229	0.641252	0.7635	0.521419
ebv-miR-BART13-5p	-0.856323	-0.629328	0.0105575	-0.0642259	-0.540196	-0.581061	-0.180122	0.560573	-0.415037	-0.548009	-0.0303081	-0.318694	-0.482079	-0.213002	-0.763543	-0.739891	0.205088	-0.463069	-0.271547	0.0472629	-0.507222	-0.034355	-0.581557	-0.515052	-0.358013	0.357925	-0.626212	-0.275488	0.730668	0.0139678	-0.193001	-0.795823	-0.112597	-0.45742	-0.310347	-0.530431	0.0695848	0.0433267	0.0979324	-0.14591	-0.591091	-0.75357	0.111734	-0.359513	-0.237101	-0.478941	-0.517213	-0.713245	-0.509716
hsa-miR-376a-5p	0.320222	1.46971	-0.151321	-0.249523	2.27077	4.23346	-0.14191	-0.899649	0.0911172	1.33925	-0.155561	0.113859	0.776997	0.285919	0.542912	1.04382	-0.194921	0.116121	-0.764131	-0.0303473	-0.382521	0.31453	-0.794243	-0.0452709	0.744126	-0.772003	1.48583	0.598452	-0.656722	0.167462	-0.00634154	2.77295	0.15197	0.555984	-0.541031	0.897631	-0.489141	0.509872	-0.0154079	0.0709858	1.70822	0.162157	0.5204	2.2575	-0.426874	-0.0392957	1.51736	1.71425	2.41491
hsa-miR-331-3p	0.344341	1.09892	-0.845564	-1.14768	2.00228	2.22027	-0.905695	-0.821436	-0.0436964	1.58416	-0.348084	-0.332206	1.58777	0.240682	1.06035	0.572677	-0.611383	0.264875	-0.561712	-0.526683	-0.0421231	-0.603319	0.727769	0.237147	0.728492	-1.17422	1.54677	0.124739	-0.53637	-0.327932	-0.402249	2.58589	1.20925	1.52683	0.705435	0.175988	-1.25782	1.30744	-0.8816	1.23574	1.98905	-0.185095	1.24755	1.94969	-1.17015	0.116764	1.96368	2.21828	2.39697
hsa-miR-379-3p	-0.126557	0.0377238	-0.308576	-0.0706379	0.0646182	2.14678	0.276706	0.124335	-0.483558	0.0429433	-0.275809	0.658004	-0.195248	-0.0326951	-0.39374	-0.261961	-0.303831	0.291936	0.0102973	0.434295	-0.286983	0.950581	-0.589519	-0.379079	-0.274776	-0.244644	-0.234172	-0.0983283	-0.0336658	-0.0809376	0.445283	0.631291	-0.759802	-0.30248	-0.788199	0.0611124	-0.25477	0.366938	0.209534	0.532069	-0.0857678	-0.184464	-0.570675	0.300264	-0.0337041	-0.494106	-0.227435	0.408407	-0.0344501
hsa-miR-450b-3p	1.87792	1.75716	0.753097	0.93655	2.31036	2.13172	0.641044	0.615998	1.85697	1.82563	1.17294	1.21898	2.22964	1.41741	2.21635	2.04875	0.962541	1.28497	1.16833	0.786226	1.87097	0.566957	1.70235	1.91615	1.48901	1.06535	2.16241	1.27065	0.72563	0.836774	1.12476	2.51978	1.63336	2.26732	1.21288	1.63889	0.751206	-1.07363	0.966201	-0.815946	2.16276	1.36048	2.13644	2.27161	1.20294	1.76406	2.65465	1.80847	2.20777
hsa-miR-450b-5p	0.320562	0.598352	-0.177614	-0.10984	1.05599	1.48062	-0.528599	0.00449774	0.136291	1.75822	0.0498498	0.55052	0.316614	0.0843935	0.0118759	0.572747	-0.419215	0.875837	-0.0856455	-0.0573883	0.143221	0.314678	0.443289	0.29797	0.400305	-0.543015	0.805341	0.234988	-0.0338719	-0.0258681	0.0304771	2.56789	0.57821	0.248091	-0.0258163	0.0440041	-0.139794	0.155474	0.477414	0.139134	0.525271	0.227366	0.176994	2.61103	0.258458	0.254283	0.980056	2.04208	1.29591
ebv-miR-BART15	1.06363	1.15954	0.571352	0.785925	1.47367	1.40676	0.441139	0.689942	1.06852	1.15742	0.575963	0.526617	1.1495	0.849858	1.3508	1.05455	0.474562	0.80689	0.650247	0.424439	1.20892	0.409132	1.23054	1.19242	0.983028	0.763051	1.28182	0.744672	0.696895	0.503045	0.635883	1.29645	0.967449	1.46981	0.921407	1.04286	0.569533	-0.827269	0.801478	-0.653386	1.33171	0.698264	0.898565	1.11412	0.9874	0.85174	1.15632	1.03494	0.916231
hsa-miR-124-5p	-1.03818	0.927485	-0.106636	-0.259448	-0.0656227	-0.387919	-1.33567	-0.848322	1.13001	0.192415	0.0558029	-1.34659	-0.950888	0.680837	-0.298555	0.293866	0.926185	-1.02296	-0.137707	-0.772482	1.28797	-1.18711	0.406406	0.0190969	0.114039	1.42095	0.371475	0.279637	0.125902	-0.346093	-0.673289	0.208024	0.414128	0.366779	0.436945	-0.440624	0.692983	-0.720489	0.952365	-0.375217	-0.18576	-1.02124	0.557784	0.37718	-0.615976	-1.36812	0.267897	-0.300915	0.117499
hsa-miR-377-5p	0.0982562	-0.417415	0.043982	0.186856	0.166593	0.832231	0.291759	0.199422	-0.458646	-0.0432629	0.22726	0.519868	0.0171073	0.103228	-0.0468555	0.211874	0.0613953	0.00232853	-0.0460324	0.200503	-0.455896	0.507972	-0.104194	0.30055	0.274315	-0.119714	-0.072835	0.133116	0.214334	0.0573079	0.481957	0.101681	-0.14891	0.105591	-0.471917	0.446407	-0.257675	0.270884	-0.178563	0.181927	-0.0161898	0.286945	0.266149	0.139214	0.226405	0.241779	0.251333	0.151095	0.444429
hsa-miR-185-5p	-0.0827536	0.758098	0.214723	0.162778	0.605963	2.14948	0.0362676	0.13992	0.521006	0.757046	0.216603	0.157516	0.141099	0.140545	0.0213277	-0.0454898	0.357481	-0.109543	0.313033	0.139073	0.411239	0.0941123	0.211771	1.33967	-0.269395	-0.621621	1.1516	0.1414	-0.106263	0.134747	0.114437	0.200575	0.356492	1.30166	0.102571	0.382946	0.206076	-0.159912	0.10474	-0.188803	0.861696	0.0831099	0.508683	1.08406	0.128847	-0.00403512	0.194783	0.717518	1.00845
hcmv-miR-US25-1-5p	0.430955	0.645654	0.37009	0.438083	0.335115	0.376531	0.393983	0.247713	0.200233	0.316043	0.175059	0.083438	0.052579	0.263824	0.505653	0.328354	-0.0101038	0.0311121	0.283947	0.132057	0.220735	0.150852	0.277497	0.338613	0.363904	0.0455696	0.233812	0.197184	0.185786	-0.0775223	0.231218	0.517719	0.338403	0.321181	0.222564	0.250334	0.310579	-0.137338	0.423015	-0.22865	0.280172	0.354344	0.715764	0.145764	0.475603	0.281918	0.0775042	0.373892	0.181128
ebv-miR-BHRF1-1	-1.06688	-0.318469	0.0879485	0.303563	-0.7304	-0.867049	0.276622	-0.387918	0.094155	-0.598935	-0.251081	0.227319	-1.21258	0.238582	-1.44134	0.127335	-0.382987	0.0768546	0.0388478	0.0946807	0.318766	0.106588	-0.41621	-0.431135	-0.165221	-0.177532	-0.710351	0.290568	-0.230195	-0.0259773	0.359327	-0.880872	-0.597769	-0.658754	-0.464763	-0.122533	-0.114093	0.0791742	0.284334	0.511135	-0.568816	-0.515428	-1.18264	-0.422719	-0.283365	-1.58459	-0.593121	-0.774606	-0.70564
hsa-miR-339-3p	0.150341	1.11666	-0.90089	-0.633197	1.46247	2.05681	-0.370816	-0.764635	0.585285	0.898663	0.182791	-0.685203	0.414026	0.110523	0.661124	0.44244	-0.549921	0.257448	-0.572036	-0.62041	0.364754	-0.938296	0.652088	1.05979	0.443047	-0.409118	0.897929	-0.111003	-0.3991	0.0771879	-0.0819859	1.83283	0.49697	1.68811	0.154132	0.233506	-0.639657	0.824519	-0.418005	0.792624	1.19724	-0.419735	0.166134	1.22316	-0.778464	0.0143958	0.301645	1.51074	0.951313
hsa-miR-19b-2-5p	-0.0152908	0.156424	-0.0819344	-0.0730491	0.48994	0.492513	-0.166588	-0.209114	0.078843	0.230234	0.00275839	-0.0584787	0.221841	0.0293783	0.272441	0.0538882	-0.0670391	0.318537	0.130691	-0.0619466	-0.0304842	-0.429184	0.215792	0.219952	0.0197833	-0.0465753	0.154043	0.125285	-0.149625	-0.0784603	-0.0284632	0.525705	0.381795	0.405876	0.0937588	0.120622	-0.170563	0.132258	0.092702	0.03605	0.375349	-0.149858	0.269295	0.052015	-0.147126	0.0664939	0.116382	0.530995	0.215077
hsa-miR-30c-5p	0.961091	0.871376	-1.25315	-1.66874	2.18294	2.67646	-1.06399	-1.36684	0.0741308	2.15754	-0.337507	-0.524304	1.72073	-0.0266902	1.85539	0.308017	-1.50812	0.204547	-0.693776	-0.596215	0.584235	-1.28442	1.0426	0.381991	0.743132	-2.16721	1.47259	-0.289772	-1.12441	-0.722985	-1.16354	1.9744	1.81881	1.50788	0.361428	0.460387	-2.30253	2.16218	-1.72713	2.32305	1.73197	0.0833679	1.70984	1.56637	-1.09373	1.05701	2.47747	2.28931	2.28676
hsa-miR-409-5p	-0.282788	1.16233	-1.00032	-0.465758	1.98084	3.53871	-0.279494	-0.628884	0.853678	0.872651	0.0608154	-0.182087	0.121142	0.2148	0.0205737	0.687744	-0.118308	0.0311357	-0.420086	-0.476131	-0.00659901	-0.732024	-0.476221	0.00273631	0.114879	0.0658738	0.659648	0.467087	-0.131316	-0.1303	-0.191125	2.24458	-0.342388	0.780369	-0.381586	1.48612	-0.446102	0.591186	-0.283907	0.404686	1.52178	-0.139741	0.537529	1.28019	-0.905956	-0.0969603	0.31802	1.24066	1.3727
hsa-miR-92a-1-5p	-0.568992	-0.575107	0.165412	0.0609168	-0.190181	-0.184651	-0.177703	-0.178291	-0.13883	-0.345232	-0.164784	-0.507012	-0.458916	-0.476921	-0.500361	-0.647489	0.0998125	-0.801188	-0.30976	-0.322454	-0.397976	-0.0667353	-0.531635	-0.246736	-0.220749	0.400309	-0.241122	-0.376615	-0.274345	0.0292947	-0.0669115	-0.00586089	-0.40443	-0.286793	-0.183079	-0.393936	0.271267	-0.303803	-0.0198068	0.162816	-0.140739	-0.564149	-0.159894	-0.126403	-0.139184	-0.425126	-0.404306	-0.366622	-0.214011
hsa-miR-25-5p	-1.20035	-0.716535	0.26596	1.03583	-1.94269	-1.32433	1.79313	-1.77364	-1.00496	-1.65749	-1.17155	-1.39511	-0.941793	-0.688038	-1.17906	-0.741508	0.407341	-1.44982	-1.3224	0.722353	-0.79947	-1.89352	-1.46116	-1.63159	-0.449276	0.173714	-1.66164	-0.886929	-1.13044	1.20163	-0.941396	-1.97478	-1.59465	-1.96793	-0.990227	-1.31685	-1.06145	1.15544	-1.23148	1.1675	-2.21435	-0.31973	-1.29964	-1.93592	-1.36269	-1.07779	-1.34041	-1.72582	-2.06316
hsa-miR-920	0.199532	-0.876615	0.193847	0.376595	-1.15185	-1.67042	0.742948	0.266873	-0.74741	-0.710054	0.413038	0.376575	-0.25204	0.020642	-0.120779	-0.0842259	-0.0698427	-0.0427582	0.195028	0.568173	-1.06049	0.445142	-0.207161	-0.119949	-0.0450636	-0.648076	-0.953079	-0.287996	-0.106772	0.232363	0.298649	-1.37515	-0.901477	-0.624465	-0.602325	0.326226	0.0160143	-0.00188422	-0.274009	0.167151	-1.26998	0.539562	-0.570051	-1.36471	0.304028	0.43706	-0.900075	-0.724361	-1.04589
hsa-miR-345-5p	-0.560069	-0.555517	-0.0934555	-0.273676	0.324016	1.24354	-0.115262	0.150949	-0.0934628	0.285854	-0.29981	0.142114	0.256231	-0.332954	-0.241624	-0.514783	-0.247405	-0.108147	-0.145477	-0.0625818	0.0879036	0.3164	0.0202152	0.239598	-0.0341443	0.352605	0.432955	-0.586577	0.237641	-0.144431	-0.171679	-0.081859	0.189951	0.686907	0.15334	-0.00947777	-0.0524607	0.0633826	-0.612498	0.313311	0.42837	-0.219677	-0.272349	0.493151	-0.428972	-0.298632	-0.163932	0.769288	0.502943
hsa-miR-876-5p	1.62687	2.33528	-2.24391	-1.63144	-0.567773	1.58747	-0.938047	-0.105144	-0.771547	-0.907991	-1.12933	-1.7526	1.76596	1.2508	0.00109495	1.82984	0.255165	-1.36759	-1.33439	-1.85743	-0.287739	-1.82133	-1.06246	-0.995773	-0.0218939	-1.02195	0.161215	0.638476	0.083698	-0.543397	-0.239056	2.1056	-0.360132	-0.546614	-0.446317	-0.577249	-1.04555	1.34628	-1.10625	0.667113	-0.157757	-1.71141	0.287678	0.0721298	-1.80437	-0.0450728	-0.042448	-0.643786	-0.22274
hsa-miR-218-1-3p	-0.13943	-0.125596	0.436472	0.365632	0.339673	0.160587	0.164209	-0.21318	-0.215984	0.175043	-0.261523	0.0511853	0.0446231	-0.237722	-0.0355908	-0.166812	0.643363	-0.213277	0.0162018	0.16988	0.0752162	-0.155415	-0.370991	-0.23614	-0.108381	0.402745	0.113055	0.276634	-0.314576	-0.00743238	-0.089692	0.495791	-0.126651	0.0961183	0.454209	0.211977	0.425115	-0.623008	0.796719	-0.397198	-0.014943	-0.310683	-0.0589926	0.181332	0.0791183	-0.204719	0.201135	0.0179423	0.249342
hsa-miR-134-5p	-0.755471	-0.198482	-0.211757	-0.228808	0.890899	2.14342	-0.102605	0.657312	-0.0929402	-0.0236997	0.268297	-0.1063	-0.210778	-0.59956	-0.948995	-0.78713	0.154246	-0.201204	0.213144	-0.101159	-0.5775	0.342058	-1.05874	-0.158791	-0.605431	-0.238117	0.353325	-0.48099	0.672704	-0.20951	0.198311	0.226856	-0.676106	0.301333	-0.445781	0.859327	0.193091	-0.0645345	0.363077	-0.127996	0.220162	-0.717196	-0.612249	0.622831	-0.0860039	-0.82479	0.318851	0.406228	0.114645
hsa-miR-564	-0.454558	-0.345832	0.270892	0.0884569	-0.231208	-0.283698	0.0925306	0.0932375	0.0265551	-0.234846	-0.212595	-0.239403	-0.312551	-0.0863199	-0.339853	-0.0978979	0.295715	-0.193988	-0.0942754	-0.00543769	-0.0925548	0.133708	-0.420047	-0.335274	-0.106687	0.298899	-0.149062	-0.203677	0.00481179	-0.0941574	-0.116414	-0.186462	-0.376244	-0.101527	0.00384541	-0.190106	0.107085	-0.211514	0.470857	-0.0218354	-0.416981	0.271585	-0.206194	-0.188922	0.0208976	-0.148447	-0.397105	-0.430611	-0.259979
hsa-miR-155-3p	0.600104	-0.269929	-0.0221746	-0.335955	-0.00881207	0.528254	-0.0274186	-0.538222	-0.227693	0.241689	-0.302807	0.773001	-0.0319019	0.25811	0.0303147	0.518702	-0.236713	0.869957	-0.359872	0.25136	-0.415129	0.440637	0.0210373	0.349855	0.116271	-0.440035	0.0241589	0.318079	-0.714116	0.103095	-0.143095	0.108832	-0.237689	-0.368225	-0.245301	-0.215462	-0.30951	0.292774	-0.339609	0.371686	-0.217375	0.888551	-0.0841719	1.00097	-0.269788	0.0400766	0.0521425	0.262185	-0.0814286
hsa-miR-24-2-5p	0.339786	0.133651	-0.21182	-0.237874	1.71393	3.12226	0.60293	0.0547773	-0.182898	1.31058	-0.0713462	0.0269954	0.70976	0.141493	0.404605	0.350402	-0.239766	0.350062	-0.0681899	0.19188	-0.345634	-0.0899368	0.225656	0.813222	0.367752	-0.509523	0.707542	-0.556164	-0.277145	0.408103	0.112667	0.566669	0.854735	0.679457	0.251512	0.466149	-0.161784	0.169102	0.0173035	0.694721	1.13343	0.507014	0.590723	1.24621	-0.380045	0.469088	0.740469	1.37693	1.35614
ebv-miR-BHRF1-2-3p	-2.12286	0.600058	0.471719	-0.10656	-0.0391539	-0.656569	-0.836141	-0.877477	0.866724	0.825317	0.347018	-0.921197	-0.867829	0.776128	-0.723426	0.229187	1.09587	-0.453814	0.384287	-0.289525	1.01231	-0.802538	0.199764	0.545491	-0.298291	1.31701	0.461241	0.321011	0.625709	0.0921012	-0.291057	-0.539865	0.671167	0.0994789	0.855744	-0.331047	0.843553	-0.770048	1.29233	-0.556794	-0.512384	0.178493	-0.260073	0.31324	0.111298	-0.824396	0.518882	0.180506	-0.118788
ebv-miR-BART7-5p	0.25649	-1.32986	-0.163349	0.235228	-0.397447	-0.423474	0.718186	0.0784631	-1.1681	-0.192409	0.161352	0.517055	0.486506	0.0724171	0.0101159	-0.184058	-0.424266	0.28754	0.0296557	0.442811	-0.931192	0.703019	0.0880793	0.177976	0.496208	-0.762056	-0.590869	-0.288776	-0.104656	0.191468	0.338036	-0.848263	-0.542784	-0.0744083	-0.57287	0.270575	-0.231964	0.189599	-0.195716	0.391359	-0.0168023	0.609608	0.00916138	-0.651673	0.0718444	0.601454	0.342585	-0.142706	-0.12097
hsa-miR-545-5p	0.808715	1.20814	0.504913	0.376599	0.979387	1.81469	0.0467132	0.216444	0.651885	1.69853	0.313624	0.571792	0.898327	0.704525	1.02244	0.994122	0.45958	0.935092	0.317043	0.230469	0.659114	0.193308	0.86134	0.699822	0.757144	0.279969	0.958071	0.594619	0.280114	0.316569	0.355685	1.61546	1.12914	0.76327	1.02618	0.478094	0.195364	-0.450083	0.28867	-0.221037	0.890139	0.635397	0.559484	1.29771	0.168246	0.559503	0.915889	1.92218	1.5064
hsa-miR-323a-3p	-0.945741	0.227884	0.333084	-0.156314	0.283037	2.0659	-0.536845	0.319538	0.119165	-0.0771184	-0.477133	-0.557472	-0.191891	-0.245889	-0.510418	-0.0895009	0.183194	-0.21826	0.306189	-0.471711	0.0298329	-0.623629	-1.24849	-0.949373	-0.00922568	1.58728	-0.18705	-0.0987593	0.367622	-0.311534	-0.251011	1.01829	-0.96191	-0.178096	0.296888	-0.0498754	0.306705	-0.202529	-0.00548521	-0.283803	0.195809	-1.03511	-0.848397	0.54882	-0.141477	-1.41736	-0.483492	-0.353519	0.517325
hsa-miR-514a-3p	0.375536	0.924618	-1.81754	-1.27025	2.39595	1.8468	-1.41928	-1.71746	0.339796	1.49788	-0.53702	0.529153	1.19275	-0.0472645	1.17362	0.690536	-1.2402	0.452319	-0.262634	-0.375362	0.170915	-0.494791	-0.135493	-0.781735	-0.199996	-1.85627	0.9347	-0.155315	-1.70009	-0.732118	-0.760281	2.10322	0.661328	1.95229	-0.832013	0.623692	-1.79985	1.77234	-0.0749653	1.88975	2.45308	-0.502783	0.184024	1.73309	-0.440707	-0.0661903	0.916109	2.50821	1.88731
hsa-miR-7-2-3p	0.20645	-1.14176	-0.129597	-0.116536	-0.597709	-1.05855	-0.675102	-0.0024505	-1.07522	-0.241137	-0.379375	0.983466	-0.320267	-0.257789	-0.16294	-0.113368	-0.433145	0.0602782	-0.144067	0.111942	-0.798827	0.690238	-0.576802	-0.289045	0.0364705	0.194594	-1.02727	0.253486	-0.245454	-0.388705	-0.0858645	-0.966793	-0.639322	-0.351546	-0.239383	-0.26585	-0.421127	0.33867	-0.425256	0.315744	-0.778389	-0.0589953	-0.330957	-0.878003	1.02109	-0.0241563	-0.562352	-0.788048	-0.554642
hsa-miR-424-5p	-0.154923	0.527778	-1.10635	-0.635248	2.61566	4.16306	-1.06287	-1.68604	-0.248515	2.55884	-0.344539	-0.302592	0.401556	-0.14785	0.00912208	0.99629	-1.6412	0.933223	-1.10129	-0.642493	0.866798	-1.86619	1.00788	0.660174	1.14243	-2.03904	2.34627	0.0519782	-1.85093	-0.71171	-0.645888	2.98379	1.29654	0.69887	-0.0080132	-0.552788	-2.16784	2.19672	-0.244416	1.8179	2.18199	0.0906321	0.266354	3.66615	-0.704472	-0.643288	3.57584	3.06192	3.11514
hsa-miR-10b-3p	0.652348	0.756024	0.274429	0.3585	0.838614	0.908406	0.398499	0.470634	0.892142	0.879829	0.606814	0.512913	0.933027	0.668406	0.872282	0.842739	0.491644	0.7207	0.557036	0.415181	0.820192	0.461404	0.720955	0.959222	0.631739	0.698516	1.01559	0.583335	0.483576	0.43897	0.453363	1.26491	1.1004	0.996706	0.664191	0.796546	0.547975	-0.635129	1.26816	-0.505065	0.693712	0.664042	1.45512	1.03463	0.543633	0.804469	1.07412	0.897925	0.965744
hsa-miR-744-3p	0.962512	0.929167	-0.496965	-0.235365	0.814463	1.11495	-0.327362	0.186898	0.288738	0.366606	-0.0234501	0.382546	0.232055	0.285795	0.600604	0.560054	-0.299859	0.184894	-0.12398	-0.209096	0.190554	-0.0594897	0.48208	0.342549	0.504059	0.0377396	0.443374	0.41318	0.114406	-0.117039	0.080813	1.21431	0.580183	0.982975	0.0495799	0.452362	-0.310951	0.343466	-0.275752	0.367559	0.709331	0.264749	0.115598	0.602917	0.0201308	0.302212	0.455459	0.815963	0.636765
hsa-miR-96-3p	-0.415961	-0.228542	-0.186339	-0.0984131	-0.391777	-0.437667	-0.32795	0.733295	-0.0756734	-0.664492	0.219521	0.112904	-0.632176	-0.379081	-0.471475	-0.614782	-0.0860971	-0.470046	0.113444	-0.172002	-0.0147089	0.28071	-0.60065	-0.429574	-0.526629	0.105202	-0.460675	-0.341019	0.732366	-0.205798	0.058994	-0.494468	-0.598884	-0.256067	-0.307951	-0.414725	-0.236342	0.384738	-0.0540796	0.0948362	-0.469239	-0.717287	-0.51918	-0.418341	0.387038	-0.542868	-0.439774	-0.672129	-0.546649
hsa-miR-548f-3p	1.44313	1.01219	0.520236	0.519843	0.566003	0.575252	0.329078	0.450903	0.494613	0.556983	0.275435	0.317795	0.674938	0.526726	1.48305	1.20315	0.399751	0.798651	0.402107	0.341086	0.462476	0.290101	0.60965	0.803941	0.223447	0.346868	0.359618	0.326745	0.36544	-0.00898843	0.100061	0.80278	0.454486	0.724012	0.219439	0.335601	0.328882	-0.481248	0.430613	-0.416741	0.486184	0.532177	0.241951	0.39416	1.50618	0.0574758	0.292664	0.48304	0.428216
hsa-miR-302f	1.03076	-0.129217	-0.0227267	-0.0141097	0.430456	0.301109	0.0421054	0.133055	-0.275854	0.446796	0.366508	1.05364	0.402724	0.598177	0.621821	0.857314	-0.218792	0.816822	0.199273	0.447409	-0.185326	0.730242	0.297826	0.53461	0.949933	-0.31544	0.154461	0.805905	-0.199424	0.353785	0.353821	0.41542	0.464194	0.368483	-0.0815933	0.357005	-0.240516	0.308952	-0.206527	0.347173	0.190629	0.498372	0.192706	0.238748	0.442178	0.690078	0.600624	0.283642	0.343033
hsa-miR-302e	0.782806	-0.947602	0.0450515	0.0737122	0.388386	0.127675	-0.274736	0.298923	-0.881491	0.31824	0.566968	1.15289	0.237256	0.578342	0.132283	0.207831	-0.212725	0.799929	0.526999	0.579906	-0.857336	0.922155	0.190648	0.64848	1.08336	-0.405524	-0.0951519	0.624557	-0.00691889	0.212072	0.448823	-0.207671	0.261386	0.533979	-0.40728	0.26497	-0.237337	0.322235	-0.503172	0.498666	0.29984	0.503195	0.355295	-0.210935	0.514453	0.690702	0.211943	0.269042	0.216738
hsa-miR-1279	0.0343912	0.0186786	0.315119	0.220325	0.177956	0.28253	0.288719	0.00221903	0.175076	0.150966	0.0962682	0.413864	0.120086	0.121465	0.184699	-0.0265208	-0.123275	0.0398299	0.0344333	0.30514	0.0589515	0.699692	-0.078832	0.0939477	0.0863742	0.026925	0.0543179	0.246983	-0.00880213	0.32584	0.194867	0.169081	0.274784	0.163787	0.0879868	0.165627	0.162295	-0.12364	0.259604	-0.134905	0.248226	0.202	0.288336	0.205288	0.240771	0.192257	0.133337	-0.0470261	0.117133
hsa-miR-1292-5p	0.497194	0.838847	0.518246	0.26158	0.796598	0.560383	0.464588	0.338939	0.615757	0.640221	0.425646	0.441645	0.461642	0.428526	0.878459	0.850073	0.242724	0.526216	0.450668	0.349769	0.412066	0.447528	0.63909	0.842543	0.595142	0.426718	0.577206	0.523057	0.252468	0.00229884	0.175112	0.916783	0.503647	0.781494	0.344591	0.371414	0.12534	-0.506255	0.507425	-0.328361	0.798896	0.363262	0.782456	0.645207	0.908391	0.477467	0.489135	0.615183	0.565737
SNORD49A	0.21871	0.813404	-2.67624	-2.91734	2.87691	4.97399	-3.17863	-2.92438	-0.157455	2.75313	-0.678604	-0.0934264	2.68702	0.48261	0.945331	0.746368	-2.47616	1.25125	-1.76486	-1.52647	0.630601	-0.856246	0.975746	0.366362	-0.484994	-2.54943	2.98224	0.176497	-2.70919	-0.697713	-1.2756	3.36597	2.00567	1.08883	0.279063	-0.322742	-2.08785	2.42205	-1.58256	2.36006	2.91109	0.262613	1.12921	2.97428	-1.8839	0.132634	3.13509	3.64939	3.50893
SNORD38B	-0.387545	0.277124	-0.653901	-0.742069	2.423	4.65242	-1.27072	-1.99498	-0.633427	2.86661	-0.427084	0.793555	2.35851	0.108935	0.603543	0.396021	-1.59437	1.53546	-0.178899	0.361886	-0.067961	0.0979424	0.373061	-0.473689	-0.140322	-1.4593	1.88	0.232253	-2.74086	-0.150199	0.285297	2.8902	1.72688	1.01739	0.0052444	-0.624546	-1.36599	1.45486	-0.221026	1.71952	2.36354	-0.336123	1.87048	2.85031	0.459207	-0.475673	3.7461	3.31166	3.33476
SNORD48	-0.127217	0.029216	-0.877482	-0.876767	1.35047	2.03291	-1.32498	-0.471581	0.476322	1.52918	0.825171	0.478271	1.06871	-0.261906	0.278522	-0.0274476	-0.871088	0.526775	0.359411	-0.19631	-0.0149794	0.532315	-0.0956931	0.410081	-0.551193	-1.3093	1.32872	0.179933	-1.01956	-0.513853	0.416836	1.4688	0.987677	0.66108	-0.570631	0.183509	-0.771711	0.887589	-0.349955	1.06535	0.912729	-0.431279	0.963967	1.41804	0.975714	-0.0629983	2.01759	1.50245	1.90182
SNORD44	0.393669	-0.279163	-0.436892	-0.667321	1.58948	3.31689	-0.977744	-0.197254	0.0964486	2.0761	0.811998	1.00711	1.38927	0.489915	0.145279	0.447603	-0.151234	1.34445	0.714833	0.127515	-0.404589	0.632137	0.197931	0.861481	-0.193327	-1.40437	1.15268	0.541288	-0.700354	-0.00965523	0.329859	1.6009	0.818397	0.0348369	-0.355846	0.540253	-0.440314	0.401433	-0.0821801	0.650515	0.8912	0.119349	0.712662	1.77626	0.540467	0.172521	2.29103	1.92524	1.94565
hsa-miR-1249	0.0459573	1.20611	0.289243	0.524202	1.27731	1.30208	-0.0628522	0.72326	1.48575	0.830864	0.175831	-0.310928	1.3212	0.368456	0.802885	0.509757	0.669428	0.347815	0.607618	-0.0377435	1.47968	-0.223092	1.05183	0.502244	0.134269	1.6202	0.949068	0.571075	1.0314	0.320874	0.301816	1.34016	1.50855	1.3289	0.84984	0.685567	1.17821	-0.81465	0.446195	-1.06641	1.38977	-0.158548	0.896859	1.30179	0.182755	0.608047	1.22445	0.953401	1.19471
hsa-miR-1250-5p	-0.564258	-0.296808	0.226035	0.356865	-0.515573	-0.690263	0.278885	1.56362	0.0417215	-0.531339	0.46109	0.11384	-0.503702	-0.204498	-0.428691	-0.472929	0.341802	-0.356728	0.40048	0.341368	-0.0510023	0.466174	-0.264515	-0.125128	-0.167455	0.600467	-0.414468	-0.0585915	1.22546	0.0961244	0.234779	-0.498934	-0.370905	-0.326948	-0.321345	-0.344948	0.319249	-0.402782	0.0570836	-0.293323	-0.502221	-0.161493	-0.337994	-0.677412	0.419933	-0.0381959	-0.467066	-0.36421	-0.525166
hsa-miR-1301-3p	0.0925156	0.42212	0.227395	0.202217	0.99539	1.10105	0.50054	0.215915	0.0476673	0.327553	0.181664	-0.119587	0.251959	0.00950525	0.479524	0.127892	0.437582	-0.132886	0.154393	0.20339	-0.0153172	0.0547976	0.268049	-0.151135	-0.0364836	0.353121	0.867167	-0.0451567	0.507251	0.23501	0.266049	0.842114	0.423551	0.903729	0.169395	0.471746	0.263875	-0.09741	0.0154094	0.00175718	1.03079	0.190998	0.267712	1.01224	0.105497	0.303038	0.608297	0.666677	0.844644
hsa-miR-519d-3p	0.181485	-2.0655	-0.350471	-0.148873	-0.440277	1.00396	0.358266	0.655368	-1.97629	-0.848575	0.170309	-0.482196	-0.225967	0.0689541	0.164257	0.677431	-0.0128065	0.197371	0.17705	0.0417074	-1.26777	-1.81293	0.500444	1.21112	2.42579	-0.59155	-0.79358	-0.542253	0.354749	0.392089	-1.31999	-0.854621	-0.483532	-0.248436	-0.605164	1.92664	-0.510424	0.469803	-1.44248	1.37094	0.560843	0.210914	1.00105	0.631899	-2.01549	0.566335	0.1069	0.24763	0.386731
hsa-miR-1228-5p	-1.48814	0.228167	0.543783	0.222123	0.155536	-0.344651	-0.621215	0.600682	-0.0194762	-0.379662	0.244732	-1.65708	-0.866831	0.117304	-0.0539647	-0.542826	1.31193	-1.28294	0.193286	-0.653815	0.0177375	-0.524524	-0.65742	-0.75442	-0.642721	1.49942	0.0638671	-0.144794	1.24672	0.359398	0.351039	-0.116266	0.0491995	-0.0462929	0.802659	-0.621975	0.724293	-0.68503	1.28593	-0.906957	-0.346552	-0.952014	0.385457	0.204967	0.848697	-1.35707	-0.43346	-0.621991	-0.442322
hsa-miR-1306-3p	0.608058	0.814153	0.566718	0.477794	1.1336	0.914235	0.379944	0.302351	0.780883	0.692801	0.439349	0.528167	0.622145	0.519768	0.916904	0.915278	0.383727	0.447316	0.515101	0.3358	0.635124	0.636554	0.72147	0.681981	0.392257	0.514134	0.880826	0.436688	0.490724	0.333241	0.464589	0.972308	0.622762	0.829552	0.450084	0.649379	0.317625	-0.39501	0.487384	-0.335837	0.807125	0.418159	0.471292	0.851964	0.745997	0.622915	0.787595	0.743614	0.857058
hsa-miR-519b-3p	1.09844	1.14148	0.510307	0.602961	1.5421	1.48522	0.425754	0.643599	1.10891	1.26444	0.794436	0.896128	1.3127	0.886841	1.51403	1.23795	0.278313	1.02789	0.802035	0.617011	1.1463	0.757308	1.13435	1.2289	0.91302	0.613718	1.37183	0.640134	0.561648	0.714271	0.871972	1.56378	1.20094	1.50191	0.732016	1.02546	0.502042	-0.555451	0.978643	-0.476949	1.29742	0.712859	2.18735	1.40231	0.767936	1.10256	1.63429	0.941492	1.32558
hsa-miR-524-5p	0.124502	-0.418432	-0.106994	-0.252489	-0.449764	-0.353668	0.0695086	-0.0198153	-0.279051	-0.283128	0.0672436	0.135196	0.0927162	-0.255435	-0.214483	-0.186149	-0.11207	0.0690703	0.0756906	0.0850629	-0.23904	0.0517112	-0.0257792	-0.271274	0.0290884	-0.0605556	-0.240585	-0.18016	0.0177791	0.0462642	-0.175661	-0.344176	-0.224971	-0.359663	-0.356631	-0.0498462	-0.269908	0.301096	-0.162396	0.307632	-0.0356658	0.721803	-0.153256	-0.226044	-0.10379	0.0451178	-0.204661	-0.386506	-0.208268
hsa-miR-1226-5p	0.354457	0.683409	0.440986	0.392489	0.676196	0.76479	0.476722	0.361043	0.622506	0.531764	0.282683	0.227375	0.513956	0.427059	0.676585	0.492386	0.490701	0.415229	0.271324	0.540868	0.459357	0.110391	0.575179	0.510197	0.313086	0.488583	0.628593	0.351189	0.345206	0.281984	0.211296	0.836875	0.318663	0.683823	0.395377	0.445457	0.264555	-0.638396	0.339444	-0.30089	0.589718	0.318361	0.280605	0.547838	0.59711	0.540814	0.53722	0.616296	0.463775
hsa-miR-449b-5p	0.697668	0.382752	-0.00410769	0.0624401	0.338349	0.523145	0.0832214	0.0880106	0.0970914	0.523548	0.0573918	0.320732	0.337243	0.149935	0.32331	0.46097	0.0885075	0.427505	0.168069	0.177244	0.289455	0.224292	0.5299	0.370685	0.322195	0.107038	0.382317	0.262227	-0.0430535	0.0325217	0.133139	0.395402	0.432744	0.43158	0.988662	0.402593	0.183874	-0.199005	0.184244	-0.11134	0.516273	0.338769	0.658942	0.449055	0.673545	0.41469	0.336317	0.554196	0.710779
hsa-miR-1184	-0.622353	0.10851	-0.599003	-0.804403	0.535294	0.818371	-0.66132	-0.37364	0.418707	0.108343	0.0898435	-0.889454	-0.310943	0.0144157	0.148343	0.0117209	0.249061	-0.370519	-0.318268	-0.534746	0.164275	-1.04549	-0.230501	0.580852	-0.18569	1.35321	1.98225	0.03784	-0.429193	-0.468945	-0.337848	-0.110777	-0.465704	-0.104745	-0.127489	-0.414958	0.0491895	-0.095411	1.48881	0.320679	0.223899	-0.487196	0.292627	1.11996	-0.801554	-0.610484	1.1381	0.638175	0.423993
hsa-miR-885-5p	0.262634	1.60948	-0.0977235	-0.171304	0.695118	0.311352	-0.170569	0.256306	0.62409	0.261696	0.0386878	-0.346002	0.11804	0.182502	0.988651	0.369148	0.285347	-0.341785	-0.235772	-0.296147	0.824765	-0.162839	0.982227	0.160272	0.708689	0.685547	0.742462	0.602412	0.609656	0.106716	0.403817	2.00091	1.57763	1.67055	0.498106	0.352352	-0.0091076	0.178627	-0.185679	-0.0389076	1.23339	-0.210811	0.423759	0.830564	-0.2625	0.0288263	0.770301	0.486242	1.20087
hsa-miR-298	0.435946	-0.598936	0.130061	0.0980408	-0.858302	-1.16792	0.370372	-0.298952	-0.719357	-0.181213	0.177403	0.34789	0.0798361	0.189367	0.242961	0.212595	0.203556	0.0982217	-0.0644038	0.243999	-0.826104	0.0508337	0.0488579	-0.00676965	-0.00551765	-0.581421	-0.759376	0.0545161	-0.594077	0.140129	-0.0761362	-0.998819	-0.577513	-0.397626	-0.0632301	0.234755	-0.474978	0.416837	-0.179065	0.00494708	-0.663751	0.796864	-0.431573	-0.716848	0.221692	0.489803	-0.674524	-0.628576	-0.6235
hsa-miR-1825	0.656503	1.11656	0.306094	0.367508	1.19514	1.1406	0.260697	0.587518	0.982036	0.948638	0.400312	0.320441	1.08215	0.556504	1.1447	1.03173	0.252126	0.645881	0.478438	0.296498	1.00121	0.333288	1.05627	1.05838	0.7675	0.776305	1.30628	0.483668	0.408027	0.2613	0.445471	1.2461	1.09531	1.47771	0.66881	0.953486	0.533928	-0.561136	0.057501	-0.498172	0.949077	0.487375	1.2213	1.2148	0.805282	0.711873	1.14231	0.940344	1.17384
hsa-miR-1200	0.115759	-0.110653	-0.0371847	0.178522	-0.203087	-0.23558	0.947788	-0.121122	0.0567123	0.2923	0.336354	0.345877	0.23323	0.145369	-0.0153487	0.158439	-0.285853	0.18634	0.0474407	0.543991	-0.0762206	-0.123313	0.15649	0.34367	0.11266	-0.161999	0.0600563	-0.091323	-0.282906	0.314576	0.124659	-0.0163408	0.148328	0.155376	-0.0906452	0.392093	0.103868	-0.190434	-0.151536	0.197703	-0.109728	0.822898	0.865494	0.201628	-0.156802	0.183027	0.188329	0.148136	0.0152871
hsa-miR-3187-3p	0.613639	0.919308	0.484995	0.531976	0.890937	0.719521	0.426341	0.433046	0.644524	0.665245	0.508089	0.184813	0.64103	0.587978	0.924905	0.833163	0.725021	0.37682	0.450581	0.372975	0.60207	0.296494	0.657412	0.653241	0.51659	0.476204	0.765449	0.549966	0.310568	0.344446	0.303494	0.845203	0.629532	0.766798	0.48342	0.671267	0.37591	-0.38348	0.506908	-0.430957	0.797499	0.310933	0.522724	0.686352	0.522269	0.601948	0.812869	0.707027	0.806804
hsa-miR-1251-5p	0.651279	0.897185	0.286717	0.378703	0.743637	0.716695	0.319191	0.350521	0.536116	0.439081	0.358817	0.1149	0.583314	0.320249	0.744363	0.711016	0.215604	0.239136	0.22743	0.00902445	0.419539	0.048868	0.489409	0.378003	0.454777	0.507406	0.694551	0.309876	0.326158	0.339729	0.137026	0.81665	0.496786	0.830432	0.491956	0.617156	0.227224	-0.224989	0.355203	-0.274705	0.739804	0.309395	0.454259	0.528515	0.364274	0.484468	0.661239	0.406805	0.615429
hsa-miR-1291	0.151877	-0.115788	0.480976	0.392702	-0.416298	-0.559981	0.654262	0.151355	0.314105	-0.192078	0.4069	0.676664	0.0219621	0.0241563	-0.158387	-0.289566	0.165642	0.204875	0.478716	0.821338	0.0287116	0.831254	-0.414913	-0.192956	0.623463	0.314045	-0.506142	-0.0106624	0.163925	0.405016	0.384815	-0.530145	-0.528344	-0.45698	-0.127991	-0.146456	0.631702	-0.843245	1.00574	-0.392572	-0.358265	0.583039	-0.69435	-0.585614	0.509519	-0.107081	-0.582262	-0.694237	-0.548203
hsa-miR-1286	-0.394225	-0.890395	-0.0455832	0.0644571	-1.05743	-1.32539	0.119705	0.342034	-0.531857	-0.669212	0.461907	0.285289	-0.579111	-0.288821	-0.912578	-0.806421	-0.0366583	0.023834	0.376074	0.0913663	-0.730319	0.560867	-0.875567	0.0674745	-0.644027	0.0577241	-1.01782	-0.447212	0.395007	-0.286445	0.245422	-1.44823	-0.931673	-0.7732	-0.536725	-0.278854	-0.421528	0.345127	0.0864529	0.274867	-1.18522	-0.265398	-0.667588	-1.08653	0.230842	-0.616792	-1.1304	-0.758501	-1.21179
hiv1-miR-TAR-3p	-0.703724	-0.897609	-0.916179	-0.594759	-0.386832	-0.493006	-0.350946	0.0448492	-0.657915	-0.732066	-0.241652	-0.809618	-0.393217	-0.814528	-0.400726	-0.627857	-0.685363	-0.745889	-0.139013	-0.718328	-0.782126	-0.905755	-0.256273	0.285318	0.222011	-0.218252	-0.568137	-0.861451	0.129989	-0.456498	-0.605079	-0.37861	-0.45055	-0.388002	-0.638943	0.73146	-0.73335	0.812358	-0.775189	1.04685	-0.512244	-0.8615	-0.517254	-0.354681	-1.00524	-0.161718	-0.380007	-0.418303	-0.332807
hsa-miR-621	0.561715	-0.839744	-0.47939	-0.771853	-0.869299	-1.04675	-0.347604	-0.931012	-0.831897	-0.469322	-0.232471	0.304076	-0.630847	0.0117394	-0.291236	0.00729037	-0.661448	1.06939	-0.650892	0.0341181	-0.754913	-0.300048	-0.643089	0.506449	-0.145225	-0.789894	-0.901974	0.198293	-0.999651	-0.140369	-0.27766	-1.13449	-0.823723	-0.946687	-0.727981	-0.0854661	-0.736327	0.690477	-0.930993	0.785013	-1.04305	0.562988	-0.478313	-0.740535	0.0161381	-0.435135	-0.808526	-0.61985	-0.9029
hsa-miR-1226-3p	0.254042	-0.272166	0.218699	0.0400959	0.19966	-0.244299	0.321959	0.18498	-0.0462763	0.367581	0.333697	0.856229	0.166198	0.447464	0.169127	0.255319	0.365671	0.670885	0.357686	0.727639	-0.242273	0.681465	0.042421	0.562592	0.112085	0.0168932	-0.0728533	0.298744	0.212098	0.296495	0.466544	0.0859187	-0.0821894	0.276937	0.0367272	0.33454	-0.176232	0.199613	0.131329	0.0187465	0.107678	0.578133	0.501709	0.053994	0.425967	0.15355	0.139228	-0.00504242	0.325214
hsa-miR-31-3p	2.18043	0.591083	-1.4031	-0.692992	0.273408	5.23212	1.03826	-0.637414	-0.606118	0.892238	-0.60845	-0.73796	1.19588	0.231021	1.03084	0.922127	-0.794932	-0.296972	-0.931008	-0.941844	-0.0588847	-1.01178	-0.377336	0.317373	-0.160857	-0.691252	0.447784	-0.568768	-0.595208	-0.265903	-0.270357	1.56386	-0.467015	0.0312448	-0.417429	2.57192	0.0513759	-0.181059	-0.979169	1.03064	-0.0604687	-0.699544	0.152349	0.189657	-1.31372	-0.207389	0.50954	1.99074	0.442879
hsa-miR-1245a	0.154092	0.429534	0.0498898	0.1466	0.132091	0.248536	-0.027899	0.319343	0.261821	0.15558	0.0454165	0.100042	0.117738	0.273012	0.0466507	0.407903	-0.286934	-0.0850923	0.0498294	0.0508542	0.0589011	0.148254	0.278806	0.222246	0.289524	0.0722973	0.0963856	0.228949	-0.0840845	0.15506	0.0390977	0.319382	-0.162867	0.0734061	0.0585539	0.0861829	0.183399	-0.262036	-0.110209	-0.250002	-0.0383288	0.27658	0.297004	0.15457	0.259862	0.0340368	0.0696208	0.0809677	0.0916044
hsa-miR-320b	-0.633401	0.397935	-0.671369	-0.770782	2.22552	2.41231	-0.776539	-0.681434	0.510748	1.42361	-0.430899	-1.08812	1.54403	-0.560922	0.239906	-0.413857	-1.02878	-0.161804	0.178304	-0.925311	0.504959	-1.34869	1.15689	0.0153366	0.214221	-0.288463	1.70154	-0.671831	-0.568141	-0.263859	-0.562862	1.5189	1.86246	2.61632	0.361525	0.858099	-0.8022	0.790103	0.910037	0.718241	2.23465	-0.82779	1.07732	1.47326	-0.254412	0.583714	1.50142	2.25973	1.84524
hsa-miR-1233-3p	1.06758	1.09866	0.529366	0.347806	0.559895	0.625704	0.210557	0.354958	0.589523	0.661523	0.091032	0.290432	0.492933	0.512591	0.982415	0.919046	0.568054	0.408832	0.531316	0.406029	0.517711	0.312508	0.550614	0.708372	0.437031	0.647117	0.795144	0.378056	0.465157	0.14263	0.236889	0.759731	0.451303	0.788236	0.427804	0.67441	0.283708	-0.303665	0.506715	-0.269885	0.60299	0.548031	0.390137	0.708694	1.07469	0.493686	0.768661	0.768381	0.781437
hsa-miR-548m	0.443393	-0.0496663	-0.02538	-0.0112838	0.364411	0.230403	0.165641	-0.0271259	0.0656039	0.079735	0.165795	0.582794	0.290424	0.225424	0.0377014	0.291403	0.22378	0.583387	0.178445	0.264698	0.0454467	0.692342	0.161321	0.299986	NA	0.0529681	0.193442	0.233056	0.0125135	0.21698	0.151213	0.0640251	0.220966	-0.0777434	-0.203943	0.118889	0.141806	-0.0627762	0.132105	0.0815301	0.271097	0.266423	0.487542	0.250485	0.338778	0.171914	0.143665	-0.0374592	0.0730869
hsa-miR-1284	-0.715682	-0.543697	0.248774	0.381952	-1.08207	-1.55383	0.383641	0.0401729	-0.526986	-0.687962	-0.10086	0.137008	-0.973733	-0.213524	-0.825945	-0.452413	-0.277874	-0.0736379	-0.179935	-0.0991761	-0.460972	0.727889	-0.515977	-0.174837	-0.669155	-0.193237	-0.939047	-0.0152348	-0.0416592	-0.020531	0.110403	-0.77038	-0.912275	-1.39501	-0.487438	-0.528965	0.40209	-0.439253	-0.113008	-0.0776004	-1.3368	-0.455401	-1.30125	-1.11833	-0.140075	-1.21187	-1.17227	-1.25057	-1.22335
hsa-miR-1289	0.043734	-0.176934	0.135627	-0.0121258	0.0362837	0.00382092	0.0415088	-0.0294431	-0.16892	-0.231115	0.0356981	0.23659	-0.0935552	-0.0941061	-0.0758621	-0.266718	0.106057	-0.207128	-0.0425221	0.0952578	0.0117573	0.152388	-0.305413	-0.234742	-0.100085	0.0071832	-0.377972	-0.151067	0.0970361	-0.0881156	-0.0931799	-0.237578	0.0322749	-0.232639	-0.0436867	-0.246164	-0.290853	0.223363	-0.267159	0.122203	-0.45427	-0.164534	-0.200115	-0.43274	0.509187	-0.342586	-0.246026	-0.329735	-0.373274
hsa-miR-1207-3p	0.500898	-0.879232	0.197125	0.068403	-0.0391177	-0.112956	1.41186	0.0631227	-0.56195	0.233649	-0.385427	-0.726232	-0.0829374	0.550711	0.174179	0.599191	0.178709	0.330138	-0.213912	0.601164	-0.20543	-1.25174	-0.754919	-0.779812	0.378472	0.611677	0.541257	-0.104536	-0.0378984	0.554809	0.549126	0.0624967	0.319845	-0.19781	-0.105718	-0.799299	0.241123	0.0396276	0.629237	0.157587	-0.032757	1.05226	0.952633	0.302675	0.0136265	-0.316938	0.829553	-0.632459	0.673289
hsa-miR-548p	0.572774	0.515734	0.607083	0.390593	0.485357	0.468033	0.303464	0.421273	0.580116	0.332589	0.359921	0.400232	0.414007	0.420489	0.599524	0.430011	0.357803	0.358695	0.22356	0.622797	0.354232	0.383371	0.16908	0.49444	0.586849	0.286486	0.453073	0.347639	0.127584	0.252792	0.168166	0.265398	0.589228	0.449633	0.298836	0.414243	0.246856	-0.421968	0.410875	-0.191763	0.356966	0.166011	0.842772	0.425305	0.265076	0.277501	0.342622	0.361459	0.338115
hsa-miR-30b-3p	-0.538554	-0.0845375	0.383778	0.358858	0.178128	0.221592	-0.264766	-0.0633544	0.346452	-0.0112228	-0.0355014	-0.0334567	-0.320854	-0.371551	-0.171886	-0.508849	0.698355	-0.517814	0.235246	-0.00843219	0.0804542	0.380058	-0.30816	-0.288636	-0.38908	0.562122	-0.298095	-0.269956	-0.0750408	0.0293271	0.131875	0.137425	-0.368002	-0.0331624	0.26308	-0.261576	0.740751	-0.824083	0.182694	-0.602496	-0.224119	-0.34937	-0.148247	-0.0440451	0.259375	-0.399138	-0.255404	0.0367766	-0.145465
hsa-miR-1278	0.656781	0.715178	0.391115	0.479143	0.855914	0.839531	0.396455	0.335981	0.595851	0.661951	0.589576	0.55065	0.612353	0.536196	0.736386	0.713588	0.293338	0.663217	0.525843	0.481656	0.517011	0.444563	0.611321	0.558928	0.469758	0.398758	0.743896	0.509582	0.385374	0.503669	0.476922	0.74564	0.744074	0.598609	0.481675	0.695669	0.450872	-0.534419	0.427659	-0.361217	0.60249	0.492249	1.25506	0.694605	0.461157	0.636724	0.757652	0.516618	0.654936
hsa-miR-1272	0.0136079	-1.00024	0.0972283	-0.316802	-0.664923	-1.28632	-0.681384	0.145904	0.114575	0.28521	0.50779	1.4558	-0.139867	0.361264	0.00855112	-0.142119	0.126063	1.07175	0.737818	0.472165	-0.849551	0.868086	-0.18977	0.218111	-0.254955	-0.862792	-0.725188	0.285747	-0.087625	-0.207776	0.420057	-1.03083	-0.333149	-0.640213	-0.213107	0.258864	-0.17534	0.162515	-0.31597	0.166753	-0.88172	0.110515	-0.152469	-0.909002	1.03402	-0.201452	-1.05727	-0.729762	-0.738151
hsa-miR-1283	-0.362224	-0.500096	-0.353818	-0.4077	-0.564697	-0.535786	0.0794419	-0.18854	-0.46398	-0.416059	-0.115364	-0.343225	-0.749422	-0.397472	-0.602402	-0.62885	-0.36092	-0.400183	-0.327635	-0.161407	-0.520009	-0.191858	-0.594428	-0.516969	-0.22456	-0.157296	-0.61485	-0.303719	-0.123091	-0.370975	-0.236558	-0.653813	0.0137416	-0.705061	-0.507647	-0.561035	-0.278784	0.420914	-0.0386519	0.430333	-0.722101	0.14713	-0.311143	-0.616427	-0.443213	-0.540797	-0.81195	-0.708951	-0.556603
hsa-miR-1282	1.43895	1.62926	0.942595	1.07784	1.71315	1.78765	0.936101	0.900825	1.46924	1.44114	0.958234	0.955283	1.5292	0.972369	1.68239	1.67937	0.607582	1.1515	1.02506	0.766523	1.46723	0.681013	1.57165	1.44255	1.2145	0.946334	1.6286	0.9933	0.95262	0.733527	0.771582	1.66495	1.36149	1.81871	1.12122	1.41741	0.918285	-0.929181	0.984537	-0.981007	1.75054	1.06763	1.57381	1.41533	1.28958	1.06595	1.3636	1.38287	1.39376
hsa-miR-1255a	0.894951	-0.746098	0.158048	-0.208016	-1.31076	-1.70561	0.0750975	-0.0958352	-0.808948	0.0904568	0.708353	1.08161	0.196878	0.628936	0.177163	0.550734	0.0792444	0.766141	0.357505	0.608827	-1.35689	0.703815	-0.10017	0.260616	-0.141377	-1.91325	-0.889709	0.485321	-0.676297	0.174428	0.17086	-1.21884	-0.689036	-0.732487	-0.605519	0.141473	-0.265888	0.190303	-0.51903	0.266638	-1.37766	1.00476	-0.266016	-1.17644	0.582319	0.526895	-0.887992	-0.567755	-0.766143
hsa-miR-1298-5p	-0.932214	-1.0614	-0.405426	-0.21263	-0.758869	0.583292	-0.6059	1.66334	-0.544707	-1.54192	0.414124	-2.61522	-1.0892	-1.00339	-1.2821	-2.11678	-0.0122736	-1.05782	0.134833	-1.61261	0.826172	-2.92617	-0.247406	1.59117	1.25006	2.10308	-1.73584	-1.8864	2.20562	-0.406147	-0.77489	-2.90207	-0.350004	0.4239	0.587158	0.216707	-0.376523	0.432208	0.349659	0.0268281	-0.190253	-1.3978	-0.907151	-1.81864	-0.513477	0.132367	0.331691	1.04887	-1.53833
hsa-miR-513c-5p	-0.397708	-0.366628	0.0666188	0.213247	-0.0738719	-0.220316	0.0603829	0.297982	-0.027963	-0.150411	-0.0654572	-0.26494	-0.302238	-0.33207	-0.167101	-0.065229	0.048127	-0.308075	-0.0628761	-0.195283	-0.00418695	0.298787	-0.324523	-0.218218	-0.105405	0.269484	0.136074	0.152848	0.297618	0.0277333	0.140383	0.185689	0.0664763	-0.137793	0.0866283	-0.145351	0.568746	-0.634038	0.227891	-0.216914	0.0466099	-0.397445	0.461962	0.116246	-0.334033	0.00237611	-0.0492514	-0.609668	0.0253258
hsa-miR-519a-3p	0.825074	1.02848	0.408627	0.54929	0.842968	1.02262	0.461207	0.54501	0.861352	1.07141	0.623646	0.724671	0.920887	0.72673	1.11591	1.0094	0.288845	0.725247	0.636176	0.603102	0.883476	0.561045	0.919606	0.939985	0.760859	0.541519	1.0399	0.659236	0.424972	0.609642	0.608022	1.15483	0.815278	1.07746	0.676237	0.875735	0.503766	-0.528035	0.600713	-0.432849	1.00714	0.764009	0.743207	1.11299	0.598815	0.835837	0.88692	0.728328	0.955857
hsa-miR-1255b-5p	0.787673	-0.639256	0.266565	-0.124554	-0.688923	-1.10477	0.347941	0.167827	-0.612786	-0.0707038	0.60818	0.794429	0.244756	0.397759	0.25765	0.45214	0.0656009	0.432097	0.398456	0.431309	-0.910386	0.652234	0.34738	0.176803	0.119188	-0.784574	-0.559311	0.409172	-0.137278	0.20823	0.278441	-0.927711	-0.510241	-0.672947	-0.422506	0.395641	-0.141826	0.0450456	-0.271708	0.0309726	-0.669704	0.890851	-0.854834	-0.743957	0.656812	0.622151	-0.660934	-0.373272	-0.560191
hsa-miR-1244	1.05357	-0.433776	0.00861616	-0.166734	0.436064	0.326506	-0.0564522	0.616971	-0.565078	0.304081	0.191133	0.951623	0.244432	0.524402	0.462143	0.657893	-0.364882	0.992254	0.237673	0.729418	-0.282539	0.523057	-0.0126724	1.03339	0.645215	-0.742023	0.0800458	0.28436	-0.407776	0.270105	0.170824	0.444034	-0.0125759	-0.0514047	-0.261206	0.412432	0.109333	-0.167383	-0.681461	0.120397	-0.0262804	0.625406	-0.137317	0.124979	0.694952	0.486169	0.191256	-0.103382	0.137703
hsa-miR-500a-3p	0.25038	0.777943	-0.228158	-0.536227	1.7984	3.57967	-0.41051	-0.702166	0.676746	1.68189	-0.0167087	-0.567649	0.971781	0.1119	1.02142	0.321786	-0.621774	0.299282	0.324533	-0.479569	0.942345	-0.786409	1.45656	0.816021	0.338703	-0.249484	1.8441	-0.353736	-0.439776	0.246923	0.181089	1.61313	0.974863	1.39189	0.828826	0.570315	-0.336087	0.550037	-0.125332	0.0588142	1.8004	-0.0315552	0.56777	1.59596	-0.381637	0.934795	1.01459	2.11809	1.49712
hsa-miR-1322	0.262176	-0.328963	0.127873	0.326622	0.190949	0.118727	0.154079	0.522561	0.00289301	0.200348	0.732269	0.740135	0.268851	0.296824	0.222877	0.249549	0.290795	0.896211	0.561355	0.461944	0.0556856	0.753486	0.193637	0.870824	0.393795	-0.272714	0.239693	0.410496	0.289429	0.373752	0.868383	0.217876	0.140245	0.442499	0.0040366	0.506017	0.577784	-0.49404	0.233599	-0.175121	0.401331	0.110399	0.45797	0.276882	0.656439	0.375744	0.464244	0.221891	0.437177
hsa-miR-1203	0.0307913	0.278891	0.346105	0.432011	0.435296	0.276443	0.145975	0.0062263	0.261631	-0.0530661	0.337932	0.0548069	0.306018	0.0584634	0.413997	0.245333	0.160899	-0.0129102	0.169687	0.124418	0.171396	0.119048	0.26048	0.353921	0.163353	0.0832959	0.166236	0.104729	0.204289	0.0280506	0.20323	0.278994	0.493653	0.502205	0.241098	0.334528	0.300766	-0.376773	0.12253	-0.355048	0.27702	0.299405	0.354314	0.438998	0.251135	0.230131	-0.0230978	0.214178	0.447754
hsa-miR-548h-5p	0.49924	0.8266	0.359643	0.374181	0.776818	0.766967	0.374781	0.29802	0.847809	0.689465	0.499939	0.307797	0.872542	0.656008	0.821858	0.627044	0.393062	0.506569	0.574255	0.360456	0.737874	0.333787	0.710349	0.870973	0.637473	0.499692	0.892351	0.596633	0.383987	0.235281	0.403165	0.849177	0.550001	0.768258	0.516674	0.571981	0.399096	-0.551722	0.505416	-0.39005	0.816544	0.326964	0.653622	0.862581	0.313159	0.50963	0.735228	0.802499	0.750997
hsa-miR-548l	-0.614815	-1.25679	-0.301642	0.312665	-0.391278	-0.302426	0.817229	0.739628	-1.65717	-1.18577	-1.30377	-1.0626	-1.19692	-0.994151	-0.950841	-0.893159	1.41441	-1.19594	-0.188708	-0.391629	-1.71235	0.286711	-1.64489	-0.79809	-1.00107	0.623866	-0.869513	-0.505734	0.965255	-0.552591	0.243956	-0.678605	-1.04096	-0.666375	-1.37966	-0.84552	0.825332	-0.77768	0.436565	0.123037	-0.683785	-1.59651	-0.754501	-0.732536	0.863288	-1.50463	-1.05322	-1.70638	-0.904139
hsa-miR-1293	0.146775	0.244709	0.599485	0.549618	0.614159	0.56457	0.143155	0.507686	0.449025	0.23595	0.487813	0.212923	0.349064	-0.0557729	0.369967	0.191263	0.324069	-0.152934	0.38404	0.222941	0.455533	0.537988	0.141914	0.234614	-0.124215	0.891724	0.516145	0.164667	0.597767	0.227335	0.487914	0.508245	0.283735	0.460794	0.130687	0.176221	0.566676	-0.587519	0.450968	-0.437388	0.598385	0.259587	0.342923	0.346269	0.551464	0.312693	0.761241	0.0966097	0.55817
hsa-miR-1185-5p	1.13884	2.57252	-0.777661	-0.502579	1.2932	5.4474	-0.407807	-0.497925	0.235816	1.47537	-0.290197	-0.0390624	0.867302	0.868228	1.2773	1.95238	0.391869	0.716743	-0.418913	-0.395629	0.240276	-0.463816	0.123554	0.458871	0.609934	-0.205988	1.19273	0.749012	-0.32825	0.226887	0.227089	3.2967	0.456428	0.5844	0.193385	0.774593	-0.0818658	-0.0456835	-0.24565	0.184671	1.27603	0.0278626	1.32937	2.23693	-0.697685	0.2868	0.916437	1.83765	2.28755
hsa-miR-1248	1.69345	1.22962	0.0239398	0.249659	2.19487	2.27073	-0.134928	0.167743	1.47381	2.13427	0.663794	0.905453	1.96471	1.38047	1.66871	1.53246	0.133111	2.87381	0.371575	-0.211625	1.40721	-0.128909	1.66928	2.09313	2.03021	0.529196	2.17176	1.24696	0.255778	0.799838	0.673941	2.37146	1.95658	1.95371	0.818933	1.63458	0.129067	-0.791887	0.442511	-0.24883	1.90712	1.54816	2.21421	2.18395	-0.129082	1.5858	2.28551	1.95901	1.95552
hsa-let-7g-5p	0.711862	1.48752	-1.25384	-1.39275	2.582	3.87108	-1.07226	-2.60174	-0.286903	2.65625	-1.12473	-0.330594	2.20963	0.0866893	1.72	0.920395	-1.49263	1.11872	-2.0348	-0.613859	0.0930321	-1.7345	1.13505	1.2331	1.14176	-4.71113	2.6479	0.0116269	-3.39377	-0.238639	-1.75438	2.728	2.29729	1.59495	0.863309	0.0542095	-2.19	1.95879	-1.57707	1.98672	1.96688	-0.0389965	2.57453	2.55586	-2.07929	0.632813	3.34866	2.96964	3.00703
hsa-miR-1243	0.550898	0.242744	-0.0112231	-0.0160433	-0.261308	-0.414032	-0.302557	0.501374	0.569171	0.257637	0.446003	0.677302	0.271939	0.59763	0.44332	0.567556	0.272637	0.753004	0.297986	0.224289	0.515716	0.656689	0.36633	0.360903	-0.0140196	-0.0340367	-0.103733	0.634598	0.404248	0.140371	0.252293	0.29941	-0.0838231	-0.124822	0.0124637	0.223973	0.183051	-0.254087	0.143784	-0.273446	-0.166284	0.480768	0.314723	-0.0630418	0.440326	0.51193	-0.0604326	0.0788133	-0.0283967
hsa-miR-1287-5p	0.193563	0.71695	0.317677	0.547619	1.07115	1.20043	0.244392	0.442512	0.698052	0.548448	0.141716	-0.145713	0.682798	0.370282	0.686662	0.537819	0.549893	0.252565	0.084117	0.272068	0.759217	-0.100168	0.694626	0.489131	0.531244	0.670778	0.710454	0.0974628	0.724876	0.252549	0.302152	1.04088	0.60887	1.35853	0.806711	0.459533	0.774572	-0.929327	0.407058	-0.590891	1.03021	0.342019	1.39773	1.00343	0.00904427	0.796099	0.93554	0.983546	1.14085
hsa-miR-193a-5p	0.338602	0.599379	-0.478535	-0.240432	2.36544	2.8111	-0.501709	-0.668455	0.538631	1.55893	-0.207036	-0.609904	4.19878	0.302509	1.62022	1.06528	-0.542578	0.0122392	0.299606	-0.971978	1.05961	-0.939245	0.828025	0.804278	0.208973	-0.281622	1.89453	-0.420554	-0.190295	0.110217	0.376184	0.999382	0.938659	2.67043	1.13994	1.08646	-0.40899	0.500876	-0.197127	0.649558	2.08344	0.265845	2.5777	1.61498	-0.0698083	1.2347	2.30338	2.57177	2.64521
hsa-miR-548o-3p	1.10825	1.08407	0.487919	0.589202	0.795404	0.691915	0.317579	0.611399	0.834815	0.826815	0.459643	0.675861	0.729052	0.643491	1.30142	1.23806	0.883436	0.481652	0.5069	0.448648	0.850079	0.355478	0.863364	0.7523	0.462264	0.542654	0.77725	0.688934	0.643924	0.276432	0.343601	1.10707	0.744902	1.06714	0.773618	0.774835	0.442507	-0.525421	0.5378	-0.467357	0.837147	0.620285	0.615845	0.751248	1.20984	0.759161	0.845345	0.935812	0.872306
hsa-miR-520g-3p	0.300117	-0.544726	0.25243	0.236032	-0.076231	-0.119649	0.362882	0.224369	-0.615355	-0.179187	0.186099	0.644973	-0.187092	-0.0900871	0.11257	0.151868	-0.309569	-0.0143006	0.34554	0.418804	-0.519082	0.893145	-0.128793	0.478433	0.385466	-0.30347	-0.0673766	-0.254316	-0.00333602	0.275399	0.414157	-0.174887	-0.442566	-0.210925	-0.281371	0.324902	-0.0808952	0.069097	-0.0841533	0.21134	-0.0273013	0.241626	-0.15779	-0.150843	0.21079	0.11236	0.087479	-0.167613	-0.0389242
hsa-miR-1224-5p	-0.741254	-0.207589	-0.430657	-0.387898	0.410322	0.484597	-0.444743	1.20062	-0.11603	-0.325029	-0.780398	-0.0171596	0.116094	-0.846071	-0.16733	-0.448295	0.59855	-0.685699	-0.203729	-0.494178	-0.0984357	-0.394168	-0.407768	-0.459567	-0.493863	1.3586	0.200779	0.00727481	0.793442	-0.18238	0.200699	0.33701	0.226946	0.616527	0.347267	-0.330326	0.463611	-0.587787	0.978147	-0.147916	0.211893	-1.31664	0.586983	0.211786	1.24758	-0.470152	0.516338	-0.145873	0.143138
hsa-miR-143-5p	0.308474	0.757696	-0.594942	-0.747888	1.50207	3.9487	-0.828123	-0.767808	0.351146	0.835538	0.188447	0.0127257	0.653234	-0.0706109	1.28299	0.19016	-0.605655	0.225978	0.599031	-0.674098	0.333787	-0.848508	0.272531	1.31583	-0.0632696	-0.528337	1.4632	-0.227403	-0.434716	-0.0366964	0.24901	1.25837	0.524675	0.782336	0.317994	0.418441	-0.263075	0.492666	0.0261742	0.420115	0.885477	-0.513755	1.29397	0.948287	-0.955928	0.230064	0.854092	1.52316	0.76965
hsa-miR-766-5p	0.126457	-0.707513	0.625712	-0.0596879	-0.852177	-0.747719	-0.142135	0.000182272	-0.711536	-0.622014	0.00182065	0.109633	-0.509672	-0.103758	-0.26293	-0.0219011	-0.0284191	-0.0417087	0.662081	0.109425	-0.666756	0.197523	-0.261105	-0.105411	-0.498974	-0.5157	-0.756432	-0.249125	-0.023494	0.232997	1.02309	-0.918502	-0.864244	-0.597804	-0.307466	-0.154824	-0.0281831	-0.079297	0.839964	-0.887597	-0.800368	-0.116246	-1.09635	-0.96836	0.345188	-0.0141183	-0.842468	-0.658043	-0.687289
hsa-miR-1304-5p	0.441288	-0.346699	0.187023	0.0289621	-1.43091	-1.64015	0.164965	0.457921	0.0185442	-0.408609	0.707321	0.510553	-0.693509	0.0493391	0.0505831	-0.0361838	-0.155254	-0.17578	0.584691	0.425038	-0.742656	0.491362	-0.335097	-0.0899565	0.0724727	-0.207695	-0.862957	0.0415953	0.0519775	0.187028	0.334979	-1.15815	-0.619407	-0.545527	-0.294353	0.0477754	-0.143215	0.0764759	-0.0578038	-0.175421	-1.36849	0.485182	-0.332437	-1.40101	0.529969	0.385911	-0.755885	-0.84872	-1.20361
hsa-miR-27a-3p	0.170119	0.503925	-0.39702	-2.06615	2.87755	5.06087	-1.25944	-2.24066	-1.2934	3.14487	-1.47466	-1.39778	2.05471	-0.468203	0.922571	0.0342667	-1.78955	0.589739	-0.88454	-0.991272	-0.850506	-1.65588	0.659175	0.838647	-0.287449	-3.7598	2.44774	-1.82299	-2.278	-0.221992	-1.43985	1.63792	2.52715	0.924426	1.49287	0.420022	-1.73448	1.4426	-1.45625	2.31995	2.23581	0.371515	2.0616	2.92435	-3.47328	0.264222	3.79892	3.47689	3.11759
hsa-miR-525-3p	0.684288	1.12677	0.677631	0.474622	0.644469	0.380176	0.171544	0.385949	0.537403	0.513119	0.363458	0.602042	0.372804	0.633058	0.692215	0.908758	0.220816	0.490521	0.482344	0.358951	0.568448	0.334642	0.495451	0.647752	0.186843	0.252542	0.411129	0.206777	0.367089	0.0693062	0.180249	0.487942	0.425655	0.627539	0.353666	0.372673	0.29166	-0.305953	0.389353	-0.522343	0.392326	0.700728	0.864775	0.428035	1.01284	0.319812	0.365905	0.393092	0.388086
hsa-miR-520g-3p/hsa-miR-520h	-0.0499583	-1.01489	0.367823	0.341693	-0.415327	-0.411391	0.483065	0.404503	-0.430331	-0.0851839	0.50338	0.947409	-0.214812	-0.0177333	-0.411502	-0.0654134	-0.196488	0.166625	0.5978	0.619955	-0.706778	1.09115	-0.218127	0.535606	0.60604	-0.00751522	-0.342755	-0.214697	0.150869	0.275236	0.395789	-0.443841	-0.475147	-0.413794	-0.330999	0.246032	0.0369318	-0.132313	-0.0965195	0.143335	-0.209423	0.241734	0.520372	-0.191223	0.0841499	0.012897	0.0890106	-0.412346	-0.188345
hsa-miR-1305	1.14656	1.25169	0.604114	0.600817	1.13739	1.04049	0.449273	0.733711	1.08963	1.0054	0.650327	0.675506	1.09298	0.807155	1.42016	1.56989	0.800345	0.727783	0.795521	0.496984	0.96673	0.581503	1.09758	1.07653	0.737584	0.760241	1.33884	0.60781	0.580816	0.462183	0.538259	1.40552	0.946497	1.23835	0.726683	0.960931	0.545367	-0.926567	0.714429	-0.615017	1.02238	0.725869	0.747265	1.11237	0.991795	0.826875	1.29351	1.05788	1.12246
hsa-miR-921	-0.409537	-0.561754	0.127147	-0.0450264	-1.49569	-1.88753	0.0621941	0.291418	-0.404865	-0.583662	0.105619	0.0548253	-1.11871	-0.218577	-0.852759	-0.532319	0.207883	-0.252184	0.210646	0.0342339	-0.742848	-0.108064	-0.918191	-0.736112	-0.491113	-0.0861638	-1.23569	-0.227107	0.047894	-0.327121	-0.185644	-1.67553	-1.19247	-0.888775	-0.117933	-0.601582	-0.157506	-0.127185	0.145235	-0.246655	-1.48962	-0.193968	-1.40481	-1.53147	0.241978	-0.442265	-1.36398	-1.08074	-1.37488
hiv1-miR-TAR-5p	0.113197	0.281332	0.359969	0.195944	0.158217	0.270839	0.204195	0.149686	0.193052	0.0964582	0.271034	0.21019	0.147341	0.0577055	0.26689	0.271158	-0.0192769	0.232167	0.13159	0.219744	0.1582	0.2666	0.264114	0.086332	0.329208	0.115919	0.211994	0.255424	0.238448	0.291567	0.246641	0.173242	0.0582961	0.167369	0.19699	0.219429	0.268447	-0.0973311	0.190437	-0.157648	0.139597	0.185017	0.436692	0.259278	0.333111	0.221446	0.258697	0.0806319	0.22276
hsa-miR-1537-3p	-0.186514	-0.10894	-0.108617	-0.0634085	0.0196217	0.478823	0.0796248	-0.185073	-0.168729	0.0690021	0.0160116	0.153765	0.139988	-0.0468368	-0.189071	-0.0740445	0.0904439	0.00195073	0.00694877	0.0447708	-0.123941	0.244133	-0.051756	-0.020535	0.125109	-0.0989622	0.0422471	-0.0720799	-0.14201	0.0260929	-0.110865	-0.0553258	0.183242	-0.0865826	0.0641101	-0.120255	-0.0208868	0.0095893	-0.118549	0.193253	-0.0824941	-0.142772	0.10244	0.042256	-0.0890653	-0.0168895	0.0833944	0.280223	0.147716
hsa-miR-1266-5p	0.459759	0.000118725	-0.171466	0.119323	0.185495	0.19368	0.472914	-0.0482448	0.0869243	0.153689	0.0822238	0.200904	0.0764594	0.215655	0.175704	0.301258	-0.249579	0.0290772	-0.0530207	0.362408	0.00134905	0.0826741	0.223112	0.0928244	0.373178	0.020819	0.141098	0.0722892	0.0917182	0.230794	-0.0617531	0.081237	0.194819	-0.0113859	-0.00637075	0.146247	-0.12012	0.166635	0.163818	0.0816008	0.0666954	0.696858	0.156021	0.167298	0.00196613	0.305832	0.169621	-0.0811384	0.259872
hsa-miR-1231	0.317234	0.593047	0.4556	0.359554	0.532038	0.483967	0.410419	0.231099	0.618042	0.407889	0.321457	0.0787181	0.314797	0.274849	0.561719	0.505769	0.50731	0.164378	0.297113	0.304104	0.456605	-0.00642858	0.337065	0.310874	0.293405	0.623313	0.571733	0.206051	0.431341	0.206917	0.180652	0.536643	0.371082	0.270327	0.226158	0.286315	0.187458	-0.201714	0.21064	-0.331924	0.316475	0.165603	0.327172	0.321847	0.268945	0.0796587	-0.144147	0.167225	0.407281
hsa-miR-1225-5p	0.542633	1.25673	-0.0329798	-0.00316757	1.32306	2.10759	-0.109271	0.0455172	0.666848	0.95151	0.236526	0.114867	0.823052	0.595986	1.06453	0.940098	0.137293	0.586059	0.107867	0.0179708	0.689834	-0.15758	0.563135	0.672638	NA	0.398682	0.638444	0.597284	0.181789	0.268933	0.362345	1.61028	0.756855	0.901352	0.524591	0.900714	0.10615	-0.326831	0.379508	-0.401518	0.928096	0.54266	0.794295	1.31823	0.35682	0.493524	0.797123	1.24276	1.00462
hsa-miR-623	1.08335	1.45946	0.806797	0.941481	1.5388	1.56421	0.814677	0.791007	1.34417	1.20272	0.70325	0.711608	1.18751	0.965293	1.49447	1.34541	0.783201	0.792843	0.921352	0.602956	1.12855	0.52599	1.2072	1.13508	0.826386	0.875505	1.38019	0.656098	0.781938	0.463063	0.569337	1.63608	1.36111	1.46224	0.919452	0.873761	0.572148	-0.997971	0.958945	-0.756343	1.42045	0.730255	0.839786	1.28915	1.10235	1.00299	1.27416	1.07343	1.2045
hsa-miR-1268a/hsa-miR-1268b	-0.336233	0.274692	0.205999	0.131886	-0.184417	-0.275689	-0.188731	0.183057	0.72735	-0.00655575	0.162898	-0.0171532	-0.232952	-0.20487	-0.168886	-0.522496	0.390963	-0.408259	0.151228	-0.0390435	0.176126	0.148742	-0.109236	0.0327484	-0.170955	0.412474	-0.0480451	0.0565588	0.286076	-0.0260229	-0.0121829	0.0230487	-0.252487	0.154071	0.0387382	-0.423264	0.523136	-0.60726	0.214064	-0.546992	-0.27604	-0.0287619	-0.30579	-0.123008	0.157181	-0.326924	-0.280863	-0.204867	-0.0790004
hsa-miR-1207-5p	-0.126189	1.02145	0.595228	0.49526	0.41012	0.422241	0.405457	0.5586	1.46517	0.306185	0.397342	-0.313506	0.2758	0.0493574	0.315824	-0.0290712	0.845665	-0.484645	0.218915	0.0020175	1.33372	-0.117873	0.344813	0.0691882	0.039862	0.761496	0.523558	0.196811	1.07241	0.191593	0.175181	0.589573	0.488618	0.507706	0.412005	0.399327	1.13948	-1.06197	0.3262	-0.742576	0.304708	-0.0450116	0.606365	0.546099	0.201382	0.235584	0.0531631	-0.142964	0.351786
hsa-miR-3176	-0.147488	0.259746	-0.259775	-0.173068	0.524813	0.772445	0.245539	-0.178128	0.0788024	0.26953	-0.0613771	-0.226028	0.100545	-0.171081	0.294678	-0.0701902	-0.381775	-0.0201728	-0.0841552	-0.147487	0.0681947	-0.506939	0.259344	0.0308388	0.0643514	-0.0209604	0.246875	-0.214523	-0.0041001	0.0853714	-0.0691189	0.157604	-0.0198178	0.234781	-0.0367019	0.128077	-0.17702	0.0734482	-0.0848033	0.217178	0.479775	-0.120619	0.916501	0.244451	-0.289989	-0.0802176	0.328776	0.740832	0.273408
hsa-miR-1468-5p	1.21199	0.916775	0.809027	0.843198	0.94169	0.778869	0.401539	0.607252	0.595717	0.586674	0.333906	0.451219	0.583477	0.548407	1.06977	1.03579	0.480412	0.628712	0.814593	0.526308	0.662515	0.563079	0.694831	0.940644	0.441277	0.474746	0.485427	0.655038	0.439105	0.239752	0.186313	1.00151	0.585634	0.709144	0.459899	0.442482	0.34978	-0.568358	0.517011	-0.429488	0.79609	0.406898	0.572454	0.66386	1.04613	0.416227	0.532336	0.718131	0.560487
hsa-miR-548j-5p	0.303659	0.743289	0.278864	0.279838	0.57598	0.426752	0.0606548	0.370449	0.555928	0.42464	0.133324	-0.0135653	0.342205	0.205873	0.571917	0.47794	0.159145	0.0960652	0.104746	-0.0511622	0.696839	0.0421694	0.25507	0.481996	0.278079	0.241727	0.525981	0.260882	0.228288	0.0427243	0.000614557	0.662996	0.468104	0.378476	0.287181	0.349445	0.117671	-0.223176	0.297264	-0.349951	0.573259	0.194398	0.20103	0.283039	0.373711	0.165255	0.294776	0.340516	0.361895
hsa-miR-1288-3p	0.0471904	-0.14071	0.428229	0.519219	0.0872151	0.0218838	0.333101	0.347997	-0.024637	0.202009	0.368867	0.695518	0.149189	0.164704	-0.0217177	0.238321	0.223982	0.181844	0.387283	0.573707	0.115343	0.893136	0.00140809	0.281125	-0.0284576	0.114144	0.365896	0.136876	0.282543	0.204162	0.35301	0.168607	0.20554	0.123014	0.0500726	0.0839386	0.682673	-0.866861	0.280485	-0.342604	0.176885	0.090544	0.654557	0.242722	0.337321	0.200451	0.393014	-0.179556	0.197225
hsa-miR-1323	0.057679	0.12302	0.198978	0.154896	0.154788	0.19568	0.364315	0.320111	0.344321	0.120503	0.380176	0.569144	-0.00686728	0.00396785	0.144362	-0.077722	0.0842684	0.0375285	0.345128	0.43854	0.195237	0.384731	0.0249516	-0.0785353	-0.0356492	0.420298	0.104943	0.0662218	0.554269	0.0332436	0.195019	0.188088	-0.0383199	0.0791774	0.359222	0.00775843	0.18405	-0.0179421	0.0534142	0.0065312	0.0741413	0.445707	0.520497	-0.316005	0.398677	0.175522	0.288296	-0.0147939	0.238466
hsa-miR-1197	-0.600412	0.253285	-0.591369	-0.491057	-0.266362	1.59419	-0.679903	0.30916	-0.543703	-0.364581	-0.377762	-0.434177	-1.08429	-0.374645	-0.862878	0.121928	-0.383732	0.00379854	-0.933378	-0.272423	-0.305376	-0.599185	0.0805837	-0.464646	0.327538	1.43898	-0.770597	-0.322249	0.741556	-0.385346	-0.685338	-0.0961649	-1.34736	-0.730207	-0.458729	-0.586465	-0.727665	0.747087	-1.31532	0.478701	-0.21198	-0.846339	-0.822907	-0.201112	-0.677705	-0.872188	-0.387507	1.0042	-0.687007
hsa-miR-518f-5p	-0.388764	0.0552787	0.222411	0.0259621	0.0587185	-0.0976249	0.0968379	-0.064217	-0.0146501	-0.148227	-0.0348251	-0.132722	-0.198362	-0.409029	-0.023948	-0.290147	-0.0981702	-0.247069	0.0140685	-0.0122308	-0.219723	0.0817171	0.0163184	-0.289068	-0.210754	0.0640217	-0.221832	-0.295755	-0.0253885	-0.0184666	-0.0903181	-0.0398264	-0.233078	-0.0867632	-0.0100157	-0.305309	0.0102877	-0.0432072	0.0410737	-0.0346353	-0.174419	-0.366274	-0.277807	-0.125934	0.0119908	-0.310739	-0.10193	-0.206464	-0.114957
hsa-miR-1273a	0.00639827	-0.0470924	0.548555	0.0108307	-1.38239	-1.59295	0.141837	0.32809	0.531443	-0.122137	0.587834	0.453842	-1.09381	-0.0426228	-0.760063	-0.473161	0.191507	-0.327902	0.563025	0.41237	-0.118845	-0.00841323	-0.627638	0.0281265	0.0491507	0.365621	-0.72327	0.0772916	0.0664245	0.415352	0.063414	-0.581685	-0.867347	-0.885691	0.101692	-0.507997	0.177493	-0.35957	0.296809	-0.490932	-1.13612	0.400249	-0.848994	-0.90152	0.560772	-0.330728	-1.0946	-0.963004	-1.1806
hsa-miR-1236-3p	-1.12647	0.365204	0.356402	0.442378	-0.351265	-0.663093	-0.0955412	0.495	0.511494	-0.436148	-0.0980949	-0.107046	-0.922631	-0.225942	-0.825796	-0.567149	0.15298	-0.978706	-0.0963152	-0.114472	0.41367	0.364887	-0.22464	-0.447978	-0.927638	0.790492	-0.0994528	0.0174804	0.75323	-0.0725631	0.326067	-0.305451	0.0742123	-0.293524	-0.326698	-0.513976	0.558292	-0.575229	0.725628	-0.156428	-0.336919	-0.827365	0.0105714	-0.136146	0.301377	-1.07167	-0.0418308	-0.858598	-0.27354
hsa-miR-1303	-1.01708	0.359855	0.257181	-0.0188369	-0.584421	-0.515782	-0.0417092	0.709682	0.719559	-0.69874	0.345318	-0.421928	-0.722704	-0.844549	-0.923629	-1.34165	-0.0311243	-0.974802	0.641344	-0.145024	0.39438	0.0542486	-0.955647	-0.412333	-0.673043	1.38368	-0.603154	-0.316766	1.0765	-0.0105799	0.147464	-0.577932	-0.533254	-0.382218	-0.0561861	-0.645698	0.488236	-0.457693	0.195063	-0.413189	-0.746851	-1.07901	-0.582637	-0.727189	0.36644	-0.959543	-0.736035	-0.876919	-0.829553
hsa-miR-30c-2-3p	-0.108918	0.30271	0.338434	0.398231	0.308041	0.324308	0.315888	-0.0139165	0.428566	0.109721	0.0644226	-0.195343	-0.464158	-0.195552	0.534612	-0.476204	0.352716	-0.288741	0.223664	0.155571	0.212384	-0.00237715	0.206235	-0.144442	-0.348895	0.0562102	-0.144046	0.0989228	0.203824	0.156688	0.0492361	0.25887	-0.0459929	-0.079141	0.0220511	-0.284516	0.757142	-0.977791	0.266733	-0.354074	0.206147	-0.117519	-0.0152778	-0.00963948	-0.034655	-0.337642	-0.5353	0.412681	-0.20958
hsa-miR-1271-5p	-0.44579	0.367603	-0.690038	-0.593263	1.06121	0.528421	-0.672278	-0.342182	0.375866	0.966498	-0.478131	-0.633864	-0.0254081	-0.391004	-0.0833814	-0.288343	-0.932827	-0.265326	-0.554776	-0.600178	0.393253	-0.816069	0.306153	0.085282	-0.0941069	0.501206	0.0171665	-0.537068	0.0556435	-0.535309	-0.505469	1.06438	0.204588	0.546927	0.0310024	-0.412093	-0.738824	1.05179	-0.67005	0.887837	1.03294	-0.503756	-0.540671	0.441563	-0.685669	-0.549685	-0.10713	1.3761	0.481026
hsa-miR-1267	-0.478965	-0.899217	0.0630369	0.316441	-0.446019	-0.448946	-0.118442	-0.203202	-0.916539	-0.530191	-0.24206	0.39758	-0.704795	-0.696032	-0.560154	-0.71745	-0.220803	-0.303284	0.252792	0.0607576	-1.10348	1.04631	-1.07272	0.0658828	-0.577075	-1.08918	-0.640198	-0.587437	-0.603081	-0.000889954	0.564245	-0.427533	-0.300522	-0.611105	-0.846456	-0.49647	0.146034	-0.189187	0.14851	0.264679	-0.699911	-0.885207	-0.0957464	-0.465259	-0.0341941	-0.788459	-0.687671	-0.894243	-0.268828
hsa-miR-1281	-0.641461	0.624004	0.216848	0.129057	0.395716	0.183416	-0.160917	-0.126702	1.4226	0.268488	-0.00589422	-0.484432	0.107161	0.237341	-0.0594999	-0.13632	0.370475	-0.71674	-0.243235	-0.324079	1.21	-0.186678	0.249072	-0.0554047	-0.203166	1.70391	0.738757	0.0584153	0.843257	-0.0604016	-0.00087413	0.353629	0.267424	0.213044	0.150811	-0.0587159	0.64703	-0.571521	0.137541	-0.33163	0.206018	-0.243909	1.00354	0.410646	-0.112828	-0.00632676	0.792125	-0.056059	0.504215
hsa-miR-1257	0.522087	-0.948316	-0.101492	0.0395371	-0.290726	-0.454237	1.09531	-0.206736	-0.808656	-0.397044	0.354041	0.613515	-0.328272	0.163886	-0.125198	0.346437	0.148722	0.104557	-0.00577043	0.479236	-1.09059	0.26643	-0.144225	-0.144627	0.409049	-0.429295	-0.47692	0.116716	0.00502981	0.077186	0.090871	-0.405639	-0.582816	-0.330095	-0.814995	0.184156	-0.216216	0.16667	-0.507337	0.37497	-0.374599	0.384671	-0.338525	-0.579934	0.487726	0.172811	-0.410037	-0.628208	-0.314529
hsa-miR-1276	-0.0578911	-0.883829	0.271356	0.34582	-1.25449	-1.09624	1.22497	0.164917	-0.701546	-1.03855	0.17711	0.00932066	-0.410083	-0.240298	-0.42518	-0.393919	0.0998335	-0.1903	0.136042	0.54633	-0.893559	-0.0677828	-0.505779	-0.424711	-0.0871116	0.0462315	-1.05287	-0.594146	-0.00956817	0.315277	0.253642	-1.18128	-1.13313	-1.20486	-0.502663	0.0438425	-0.124138	0.103424	-0.1228	0.33778	-1.40631	0.544418	-1.33394	-1.12891	-0.301035	-0.132068	-1.18899	-1.14128	-1.28666
hsa-miR-1324	1.72475	1.91944	0.976495	0.634693	0.851666	0.833343	0.982862	0.733346	0.934535	0.614534	0.352867	0.898033	0.318028	1.03304	1.38833	1.51828	0.900141	0.767422	0.70952	0.504263	0.269495	0.480759	0.760927	1.02703	0.29641	0.726847	0.671778	0.452352	0.668504	-0.0636185	0.100327	1.18029	0.384395	0.923676	0.222743	0.45612	0.0530617	-0.931455	0.267679	-0.427417	0.673214	0.765118	0.206841	0.300921	1.20141	0.321131	0.198549	0.399654	0.414893
hsa-miR-1294	-0.550162	0.0926069	-0.457108	-0.362271	0.541306	0.463031	-0.430107	1.32259	-0.00657408	-0.121667	-0.821475	-0.175606	0.112169	-0.682833	0.213003	-0.0267643	0.347194	-0.54286	-0.248694	-0.377988	0.368867	-0.516631	0.012068	-0.466088	-0.396457	1.56345	0.247647	0.072661	0.910638	-0.214401	0.144409	0.891356	0.349522	1.05491	0.521805	-0.568724	0.413739	-0.416336	1.03723	-0.153399	0.523684	-1.2707	0.373281	0.145026	0.999985	-0.442375	0.627101	0.254277	0.363783
hsa-miR-1181	0.00693769	0.166724	1.21542	0.380825	0.444114	0.471232	0.794619	-0.338729	0.180901	0.267486	-0.110237	-0.183823	0.363769	-0.216642	0.280738	0.211829	-0.123466	0.108135	0.167857	0.170646	0.097466	-0.556369	-0.000860516	0.240297	0.252609	0.542237	0.396726	-0.12115	-0.353545	0.429353	0.0148737	0.378741	0.20806	0.641481	0.203409	0.216692	0.203898	-0.14251	0.0943232	-0.0546733	0.408105	-0.254098	0.222229	0.509731	-0.376199	-0.0160362	0.337034	0.177761	0.583891
hsa-miR-1225-3p	-0.183573	0.0872317	-0.0901213	-0.00886097	0.01469	0.0955801	-0.149689	-0.00545222	0.28096	-0.0802728	-0.0537743	-0.282879	0.0409958	-0.0394041	0.173383	-0.0874626	0.127597	-0.273278	0.0261773	-0.255868	0.178931	-0.290296	0.194835	-0.105409	-0.0603766	0.408444	0.216551	-0.0532005	0.213209	-0.0591909	-0.069693	0.0977172	0.0537146	0.0282148	0.0229679	-0.0568182	0.0257096	-0.0834992	0.0602006	-0.246439	0.216012	-0.171152	0.148325	-0.0226415	0.0445151	0.124652	0.220046	0.200144	0.0624139
hsa-miR-1229-3p	0.566919	0.573797	0.130588	0.397115	0.77383	0.702035	0.0738574	0.399483	0.645004	0.403487	0.249991	0.108868	0.539666	0.469135	0.843774	0.781091	0.603128	0.339601	0.483373	-0.0196838	0.648742	0.161524	0.660067	0.617715	0.367316	0.515743	0.735799	0.165242	0.318418	0.120078	0.273632	0.894015	0.580966	0.874365	0.303738	0.497456	0.262659	-0.324276	-0.0782085	-0.276566	0.668556	0.336953	0.444008	0.761072	0.381196	0.508176	0.701989	0.715503	0.803071
hsa-miR-1238-3p	0.771867	0.964258	0.263056	0.483884	0.96248	1.45684	0.23256	0.298643	0.682482	0.707017	0.359322	0.289294	0.749031	0.648152	0.801477	1.0073	0.354765	0.625867	0.430463	0.256712	0.643741	0.151101	0.52273	0.679021	0.649547	0.381471	0.86371	0.480918	0.344584	0.456464	0.278939	1.22323	0.593243	0.873649	0.510032	0.595367	0.355837	-0.487727	0.492711	-0.281886	0.754824	0.379374	0.460391	0.783946	0.252	0.708829	0.801549	0.87331	0.9621
hsa-miR-1228-3p	-0.727689	0.695323	-0.926862	-0.547922	0.630338	0.233542	-0.50525	1.59617	0.363737	0.130976	-0.724802	-0.46927	0.273576	-0.374654	0.338067	0.379995	-0.14464	-0.718246	-0.782969	-0.794581	0.703718	-0.786355	0.642782	-0.251162	-0.201706	1.11229	0.306833	-0.0735956	1.30133	-0.442679	-0.140982	1.3022	1.04177	2.11546	0.690119	-0.623519	-0.11654	-0.0985916	0.352134	0.157204	0.759959	-1.15525	0.257197	0.352827	0.513562	-0.422185	0.89422	1.15874	0.833906
hsa-miR-1234-3p	0.0542442	0.390189	-0.2294	-0.222527	0.50488	0.817717	-0.392425	-0.153038	0.26695	0.561753	-0.111588	-0.225094	0.222902	-0.0249274	0.206145	0.142891	-0.25494	1.01218	-0.258589	-0.299263	0.100469	-0.506398	0.0798517	0.170879	0.198052	0.231592	0.0662763	0.0454283	-0.0162761	-0.0533618	-0.156332	0.891064	0.076334	0.22358	0.0459499	-0.23924	-0.0698366	0.171195	-0.394308	0.176949	0.363333	0.0508786	0.642749	0.33081	-0.495089	0.0410568	0.18924	0.896112	0.450655
hsa-miR-548e-3p	0.117332	-0.425611	-1.00757	-0.927741	1.72244	2.31168	0.359385	-0.992439	-0.082549	1.31849	-0.0274242	0.207553	1.27413	-0.1799	0.673125	0.0429597	-1.37888	0.206407	-0.152896	0.0654202	-0.028271	-0.0921722	0.587866	-0.396999	-0.190116	-1.27803	1.49587	-0.418782	-1.20147	-0.361399	-0.389125	1.62334	0.630233	0.875536	-0.679125	0.147	-1.40514	1.33032	-0.668896	1.56449	1.54343	0.395582	1.01657	1.09987	-0.636836	0.508138	2.18231	1.97089	1.88527
hsa-miR-548i	-0.221798	-0.09712	0.0159599	-0.0910256	-0.505976	-0.209956	0.0284694	-0.318894	-0.383178	-0.321623	-0.3063	-0.252697	-0.278747	-0.487433	-0.541187	-0.483749	0.235292	-0.330209	-0.617037	-0.166367	-0.378288	0.0341805	-0.5311	-0.455754	-0.0939074	-0.079914	-0.381529	-0.103691	-0.344674	0.0918189	-0.193321	-0.668138	-0.319366	-0.75328	-0.0651191	-0.492622	-0.169016	0.202168	-0.516559	0.0415774	-0.506738	-0.209379	0.19497	-0.107447	-0.509791	-0.33487	-0.510701	-0.164326	-0.321667
hsa-miR-548k	-1.42211	-1.30868	-0.466701	-0.166793	0.0868238	-0.0227478	0.00554838	1.74348	-0.455419	-0.418918	-1.09324	0.442215	0.057138	-1.09731	-1.03011	-1.61343	0.967291	-0.609774	-0.265902	-0.231204	-0.297397	-0.005375	-0.846071	-1.07176	-0.729792	1.69832	-0.303425	0.188912	1.14709	-0.403897	0.24836	-0.405356	-0.4934	-0.152964	0.439549	-0.858546	0.650102	-0.685978	0.966046	-0.286694	-0.0233539	-1.84781	0.520615	-0.317766	1.41197	-1.15017	0.364408	-0.67084	-0.289039
hsa-miR-1253	-0.00116224	0.41241	0.787044	0.625891	-0.65492	-1.14849	0.17401	0.406714	1.1871	-0.00715082	0.686546	0.411895	0.144906	0.363282	-0.126771	-0.321496	0.772335	0.197444	0.365469	0.405995	1.03139	0.529999	0.0747891	0.473797	-0.13158	-0.433933	-0.478582	0.446861	0.059121	0.213032	0.26267	-0.171879	-0.216637	-0.416418	0.163524	0.27182	0.843336	-0.786018	0.468094	-0.858413	-0.883539	0.270366	-0.565296	-0.410176	0.534776	0.13824	-0.931287	-0.461011	-0.659937
hsa-miR-3157-5p	0.40264	0.0475736	0.0408295	0.0321612	0.148923	0.15372	0.454487	0.0537707	0.0246258	0.109403	0.219234	0.221974	0.241569	0.194109	0.138536	0.307658	0.0414258	0.207315	0.0533357	0.475546	0.0203329	0.0437053	0.0384065	0.117623	0.243911	0.16255	0.187754	0.0959377	-0.0106363	0.280749	0.144812	0.16755	0.357308	0.0691805	0.0549257	0.262225	-0.00551649	0.120075	0.182359	0.0304578	-0.00158502	0.41237	0.283571	0.254112	-0.0423803	0.286039	0.304648	0.092528	0.355261
hsa-miR-1256	-0.00358989	-0.613389	0.25846	-0.106572	-0.765922	-0.484019	0.266729	-0.124684	-0.458901	-0.358588	0.00670898	0.299523	-0.168872	-0.0657056	-0.436746	-0.206893	-0.369943	0.0264223	0.0847038	0.128846	-0.577977	0.23214	-0.33602	0.27359	0.446014	-0.0611256	-0.478112	-0.086252	-0.131836	0.0449893	-0.0603655	-0.429781	-0.487798	-0.542031	-0.36814	-0.1394	-0.0597462	0.0892697	-0.183928	0.146007	-0.350308	0.310284	0.146623	-0.342714	-0.177253	-0.0416912	-0.243143	-0.220183	-0.28299
hsa-miR-302d-5p	0.837371	0.0766258	-0.0625933	-0.0319114	0.240008	0.179567	0.26654	0.142298	0.0269812	0.188929	0.254737	0.541047	0.0961916	0.262669	0.484775	0.457072	-0.187904	0.621879	0.132376	0.412597	-0.181977	0.16769	0.0876797	0.0816285	0.192241	-0.11478	0.103415	0.221133	-0.0293625	0.114239	0.127956	0.322914	-0.164595	0.07723	-0.133511	0.226852	-0.185534	0.168374	-0.0892288	0.158992	0.290301	0.615499	0.0281443	0.148371	0.181717	0.326096	0.201914	-0.0583978	0.186689
hsa-miR-4657	-1.05584	-0.833842	0.524975	0.228955	-0.0709186	0.35992	-1.07358	0.0459028	-0.360263	0.108061	0.151757	-0.0260927	-0.169898	-0.677508	-0.743713	-0.861069	0.299651	-0.102714	0.62639	-0.450841	-0.704225	0.419861	-0.423457	-0.711545	-1.33035	0.389656	0.242867	-0.333817	-0.175225	-0.429298	-0.109642	-0.338039	-0.584217	-0.114008	0.118067	-0.543878	0.597808	-0.574441	0.146882	-0.541132	-0.852682	-1.20118	0.19173	-0.108355	0.121425	-0.812474	0.299783	0.115388	-0.0741706
hsa-miR-1264	0.149559	-0.197147	-1.16614	-1.03547	0.829329	1.02779	-0.759503	0.956737	0.0225105	0.375794	-0.274133	-0.936836	0.892576	-0.361953	0.646355	-0.13483	-0.425948	-0.503588	-0.868258	-0.789723	0.494868	-1.61499	0.857596	0.183099	1.0635	0.860883	1.04337	-0.982969	1.12168	-0.833318	-1.48052	0.326464	0.677469	1.54804	0.444552	0.433269	-1.5282	1.52068	-1.12823	1.06639	1.34574	-0.34822	1.08311	0.662653	-0.475657	0.729361	1.67114	1.38138	1.12295
hsa-miR-1179	0.782942	1.29258	-0.0865643	0.12489	0.825374	1.37046	0.112364	-0.018467	0.51418	0.608008	0.267209	0.195137	0.620343	0.447656	1.19478	1.13459	0.0950587	0.35468	0.151641	0.0806622	0.668022	-0.080809	0.664248	0.538494	0.484024	0.13412	0.750163	0.551599	-0.0663133	0.174334	0.2628	1.3065	0.562452	0.603844	0.484418	0.560514	0.0797395	0.0621965	0.217932	-0.0326789	0.930043	0.0944362	0.449797	0.875505	-0.0253927	0.450572	0.583853	0.769422	0.818372
hsa-miR-1265	-0.13952	-0.180698	-0.901525	-0.554517	0.350016	0.0317555	-0.805676	1.28518	0.382191	-0.267512	-0.0666104	-0.515917	-0.0600169	-0.405448	-0.0968165	-0.729299	-0.25408	-0.44569	-0.977885	-0.688732	0.994408	-0.67293	1.61016	0.461925	1.20063	2.24267	-0.453144	-0.344691	1.33542	-0.377544	-0.382819	-0.0210983	0.942244	0.460976	1.10636	0.165418	-0.911792	0.825055	-0.840848	0.357755	1.34524	-0.505977	-0.545184	0.174073	-0.429049	0.0730339	1.31307	1.73503	0.336376
hsa-miR-1182	0.525143	0.98288	0.584905	0.721653	0.971045	0.93258	0.436007	0.634695	0.757081	0.767635	0.303256	0.277087	0.723584	0.413402	0.860037	0.628937	0.598776	0.25341	0.547876	0.276413	0.830876	0.543795	0.558308	0.695293	0.46074	1.207	0.85926	0.520892	0.854121	0.351011	0.481571	1.05242	0.869479	0.834598	0.572714	0.581073	0.652055	-0.705282	0.57141	-0.592611	0.783216	0.281453	0.807013	0.952829	0.451937	0.763785	1.07356	0.730851	0.978076
hsa-miR-1295a	0.123732	0.448581	0.0678631	0.305765	1.28818	0.538297	0.0336669	-0.0391666	0.286039	0.728747	0.143855	0.400669	0.330585	0.177746	0.400711	0.377859	-0.00863813	0.594421	0.189846	0.47001	0.360616	-0.0674749	0.42375	0.224627	0.47888	0.126077	0.409453	0.167942	0.280457	0.339815	0.203756	0.745413	0.299012	0.535612	0.245272	0.197294	0.142493	-0.0625284	0.202629	-0.121143	0.952317	0.0972941	0.670955	0.421217	0.219585	0.282439	0.510333	1.61326	0.541281
hsa-miR-526b-5p	0.39937	1.06056	-0.106502	0.201979	1.38606	1.8761	-0.0134191	0.0524979	0.653334	0.77691	0.176808	-0.217773	0.917828	0.364481	0.909166	0.749707	-0.0311375	0.246693	0.15469	-0.126589	0.581196	-0.271208	0.49291	0.471952	0.512545	0.29087	1.11417	0.301445	0.229501	0.235498	0.226524	1.70626	0.503029	1.36345	0.266755	0.973031	0.0183708	-0.377242	0.198854	-0.292163	1.08969	-0.0323017	0.463929	1.01646	-0.0412889	0.536378	0.899315	1.03329	0.989397
hsa-miR-1269a	0.245706	0.206916	0.465659	0.281756	0.4513	0.513573	0.450336	0.275886	0.0960389	0.213738	0.104651	-0.141972	0.231989	-0.198177	0.348075	-0.0816031	0.557003	-0.082632	0.0838668	0.013961	0.0437929	0.0451887	0.107857	0.105972	0.0994	0.338318	0.415193	0.118641	0.393046	0.137548	0.099167	0.473197	0.171621	0.199835	0.216883	0.13949	0.424646	-0.491286	0.333693	-0.298897	0.222884	0.0679259	0.177099	0.344015	0.0730574	0.0860037	0.353665	0.115507	0.372472
hsa-miR-1263	0.327757	0.0894963	0.0125806	0.354357	0.37755	0.30309	0.00641203	-0.0153843	0.173044	0.452735	0.115154	0.419214	0.43418	0.283318	0.403949	0.371206	-0.0309595	0.432724	0.0159983	0.189082	0.121042	0.499973	0.232366	0.500191	0.328954	0.13054	0.301695	0.0590278	-0.030712	0.0429625	0.205758	0.611838	0.446282	0.597199	0.0976693	0.474789	0.119981	0.0496928	0.161637	0.205744	0.100159	0.438214	0.354166	0.5369	0.251119	0.399548	0.385569	0.257274	0.324909
hsa-miR-1254	0.85374	1.5721	0.657697	0.74318	1.66495	1.54612	0.498685	0.684103	1.34601	1.1775	0.592212	0.227518	1.37417	0.687039	1.64844	1.2003	0.815938	0.468862	0.626195	0.156966	1.09126	0.236678	1.08386	1.19785	0.738254	1.10801	1.51069	0.500426	1.03026	0.465024	0.676299	1.95592	1.17945	1.48073	0.822724	0.916698	0.731661	-0.941867	0.681126	-0.860997	1.43876	0.299123	1.47798	1.378	0.624153	0.98848	1.50588	0.987863	1.46625
hsa-miR-2278	0.725556	0.76414	0.462489	0.341295	0.751575	0.670716	0.257218	0.453829	0.93414	0.815082	0.506366	0.425573	0.724091	0.592135	0.965236	0.885111	0.754146	0.67017	0.669992	0.329525	0.803086	0.340273	0.809729	0.811939	0.617341	0.487347	0.847901	0.3989	0.434598	0.401165	0.325616	0.897582	0.586182	0.850045	0.362589	0.404997	0.322887	-0.59376	0.546781	-0.411788	1.04917	0.360959	0.532853	0.693516	0.76987	0.620618	0.766555	0.753994	0.79727
hsa-miR-1270	0.385835	-0.280481	0.146748	0.364957	0.317268	0.041444	0.458755	0.360287	-0.182781	0.0994655	0.59681	0.667541	0.486059	0.135964	0.161687	0.190182	0.208482	0.511176	0.594514	0.538836	-0.12005	0.609395	0.0719305	0.407277	0.0830286	-0.550871	0.179114	0.0360158	0.207809	0.299597	0.609626	-0.0565045	0.379179	0.342702	-0.114677	0.804469	0.389077	-0.418348	0.0551958	-0.211512	-0.0378506	0.364817	0.553367	-0.0533081	0.700994	0.546587	0.256488	0.0363632	0.134909
hsa-miR-3928-3p	-0.637266	-0.475962	0.177105	0.172744	-0.774829	-0.755933	0.57898	-0.188191	-0.631228	-0.756555	-0.387864	-0.438447	-0.889455	-0.69123	-0.679245	-0.779386	0.0858875	-0.655746	-0.22814	0.0174845	-0.56639	0.0892405	-0.762505	-0.613746	-0.640482	0.165153	-0.725374	-0.361659	0.0663781	0.0726217	-0.133608	-0.697488	-0.623998	-0.713431	-0.218075	-0.550193	0.0815356	-0.0557279	0.0740774	0.0731311	-0.812636	-0.369511	-0.408093	-0.729319	-0.387561	-0.657656	-0.674615	-0.777344	-0.72843
hsa-miR-1208	1.05055	1.29159	0.612392	0.950839	0.881938	0.89435	0.505188	0.773465	0.858581	0.84275	0.468769	0.489755	0.886731	0.728739	1.5309	1.35283	0.532898	0.591095	0.735813	0.613456	0.633224	0.465111	0.971021	0.80482	0.679691	0.551842	0.848479	0.886861	0.417614	0.137621	0.257253	1.22151	0.802471	0.759168	0.369041	0.401938	0.156194	-0.90697	0.677872	-0.390904	0.657929	0.486516	0.362283	0.543721	1.34085	0.428794	0.694396	0.752557	0.590725
hsa-miR-1206	0.724802	-0.0630047	-0.131066	-0.168298	0.184655	0.0618045	-0.164487	-0.188856	0.0585813	0.267122	0.299412	0.944274	0.182954	0.516396	0.168957	0.538337	0.054746	0.926825	0.0355569	0.227321	0.106273	0.576641	0.396766	0.307124	0.483146	-0.155114	0.238417	0.77585	-0.202963	0.312652	0.116271	0.13382	0.207251	0.107005	-0.0149469	0.158808	-0.121591	0.160817	0.150616	0.163205	-0.00570029	0.884142	0.47263	0.322716	0.187612	0.289375	0.238141	0.315639	0.30699
hsa-miR-1299	0.615034	-0.812906	-0.139858	-0.00454005	-0.729242	-1.162	0.271457	-0.151972	-0.876828	-0.209463	0.899406	1.18336	0.078665	0.502682	-0.136153	0.401995	0.209591	0.377938	0.381968	0.71838	-1.01836	0.78142	0.0491925	0.358426	0.265959	-1.04793	-0.481493	0.79135	-0.451124	0.358061	0.611252	-0.676501	-0.249677	-0.269611	-0.62351	0.257149	-0.013797	0.07005	-0.251938	0.155841	-0.557646	0.616377	0.106001	-0.992153	0.835667	0.344885	-0.0831243	-0.304149	-0.382903
hsa-miR-513b-5p	-0.867784	-2.21979	-0.121751	0.689108	-1.12949	-1.74644	0.879955	0.961303	-1.81654	0.0762421	-1.10017	0.0886242	-1.21227	-0.0227382	-0.477191	0.252168	-0.121947	1.27236	-0.466033	0.239755	-0.895132	0.881224	-2.46322	-0.965627	-0.908931	-0.0569775	-0.440192	0.139961	0.357293	-0.510971	1.11044	-1.4833	-1.5741	-1.49432	-0.521922	-2.05139	0.404121	-0.565606	0.972604	-0.0777799	-1.40268	-0.0730973	-0.638351	-1.53196	-0.101457	-2.71011	-1.27414	-2.66411	-0.983041
hsa-miR-1204	-0.719813	0.0282683	0.31118	0.129062	-0.499586	-0.97272	0.0901068	0.0493016	1.11249	-0.970755	-0.139302	-0.173622	-0.801854	-0.829234	-0.681108	-1.07948	-0.46407	-0.859488	0.0894235	-0.121151	1.48743	0.219406	0.331072	-0.218731	-0.423179	0.967709	-0.520497	-0.71048	0.72156	-0.134614	0.293727	-0.825237	0.53973	-0.0236155	-0.358436	-0.297842	-0.248666	0.31448	-0.153096	0.467701	0.968099	-0.826726	-0.191067	-0.481224	-0.128026	-0.89121	0.216526	0.00793665	-0.419698
hsa-miR-1302	0.648736	0.656569	0.219433	0.186297	0.417426	0.354791	0.348056	0.326396	0.384353	0.426976	0.181188	0.238196	0.21273	0.316398	0.790833	0.77405	0.143691	0.261525	0.00481799	0.200812	0.326387	0.227009	0.300651	0.374601	0.500037	0.347896	0.374453	0.109738	0.197544	0.0358979	0.070053	0.645473	0.113514	0.523353	0.139294	0.276398	0.109584	-0.17486	0.0276555	-0.325745	0.297175	0.514956	0.241331	0.324448	0.717446	0.411523	0.43978	0.462825	0.517876
hsa-miR-1224-3p	-0.994603	1.04017	-0.236977	-0.28383	0.0451429	0.186189	-1.10621	0.140463	1.51214	-0.2635	0.0502505	-0.980665	-0.478089	0.187911	-0.292307	-0.243404	0.677042	-0.986978	-0.225739	-0.823535	1.19621	-0.932041	0.0594282	-0.424585	-0.593381	1.67066	0.0803535	0.218841	1.04031	-0.30195	-0.244027	0.124779	0.521394	0.14019	0.238078	-0.304061	0.260288	-0.159009	0.752393	-0.763895	-0.0312664	-0.971124	1.06449	0.203713	0.182768	-0.573918	0.18743	-0.140848	0.104218
hsa-miR-106a-5p	-0.407319	1.4531	-0.434704	-0.339876	2.75293	4.21924	-0.0114707	-0.691727	0.501995	3.03608	0.215729	-0.625266	1.78105	0.184236	0.840737	0.14394	-1.1395	0.894785	-0.713689	-0.204848	0.947129	-1.08082	1.06882	2.94701	0.607745	-0.578293	3.14582	-0.136238	-1.40417	-0.44574	-0.621132	2.33545	1.85985	1.45048	0.526861	-0.0236633	-1.08874	1.16825	-1.25822	1.16461	2.51528	-0.393168	1.04721	3.1522	-1.21722	0.23893	3.33836	3.02087	2.9584
hsa-miR-503-5p	0.0326193	0.683365	-1.0536	-0.222316	1.47366	1.26935	-0.786312	-0.644351	1.33976	1.20086	-0.0446804	-0.275502	0.375831	-0.071717	0.481004	0.748048	-0.631768	0.167947	-0.00951961	-0.619064	1.38695	-0.906636	1.28261	0.277672	0.388982	-0.336049	1.33366	-0.028187	-0.43488	-0.0969149	0.183532	1.37952	0.383795	0.858183	-0.0826979	0.149177	-0.590134	0.578552	1.30116	0.396	1.00278	-0.185799	0.0988733	2.30018	0.501023	0.142512	1.22706	1.7527	1.06261
hsa-miR-1227-3p	0.143002	0.747628	-0.0974269	0.176255	1.1449	1.04694	-0.127741	0.257094	0.894205	0.729089	-0.0269309	-0.212055	0.826172	0.33097	0.666932	0.262771	0.179293	0.28645	0.190394	-0.114759	0.953969	0.0422475	0.9095	0.49128	0.322043	0.915733	0.71636	0.00111048	0.42923	0.0569715	0.00999652	0.82402	0.772725	1.2452	0.555354	0.332047	0.43692	-0.401376	0.154015	-0.353861	1.23813	-0.065578	1.03832	0.719244	-0.0694042	0.494536	1.02999	1.06254	1.01544
hsa-miR-4485	-0.279696	-3.27749	-0.562935	-0.0614108	-2.50239	-3.1181	0.384924	0.739202	-3.10002	-2.77677	-0.176435	0.096332	-2.91079	-0.141808	-2.90232	-0.447541	-0.0326002	-0.430408	0.212894	-0.315102	-2.94577	1.01746	-3.2919	-0.0273047	-1.43811	0.954056	-2.90455	0.514804	0.959574	-0.776759	0.477682	-2.81298	-3.30085	-2.4875	-2.19422	0.372971	0.299656	-0.414663	-0.393334	0.789407	-2.66106	-0.622482	-2.18063	-3.28834	0.647496	-1.00028	-2.1586	-3.86411	-2.92783
hsa-miR-1827	0.527155	-0.358166	0.289867	0.0747001	-0.620725	0.389022	0.556407	0.166814	-0.399637	0.299375	0.518291	0.790912	-0.132556	0.275055	0.294127	0.323772	0.0315725	0.247491	0.257644	0.505198	-0.911673	0.480845	-0.0451128	0.200331	0.0412064	-0.67622	-0.202295	0.365708	-0.215982	0.325789	0.342176	-0.285607	-0.325074	-0.577062	-0.278832	0.0974568	0.00178695	0.083079	-0.156852	-0.0668985	-0.80349	0.909179	-0.17364	-0.849334	0.446201	0.561129	0.425818	0.214263	-0.0614685
ebv-miR-BART17-5p	0.415057	-0.0150127	0.0567712	0.0015075	0.285106	0.02885	0.101432	-0.202584	0.164391	0.107334	-0.0139412	0.32274	0.0193817	0.223292	0.109898	0.21642	0.191838	0.369344	-0.00381406	0.0628979	-0.0262527	0.0493239	0.346513	0.150833	0.206603	0.0301249	0.179295	0.171016	-0.186982	0.0548053	-0.0358712	0.00369635	0.242662	0.388411	-0.122438	0.231582	-0.0074053	-0.0295628	0.0801221	-0.092216	0.0965922	1.07259	0.155541	0.265801	0.279908	0.658826	0.17994	0.169579	0.234657
hsa-miR-1178-3p	0.556385	0.739466	0.495651	0.622576	1.00114	1.09556	0.248546	0.639564	0.805267	0.854577	0.418432	0.4283	0.844878	0.575092	0.654006	0.74365	0.440359	0.593821	0.622511	0.34775	0.721731	0.390468	0.904375	0.999009	0.600949	0.723058	0.806921	0.488606	0.357074	0.332317	0.382852	0.958765	0.820783	1.06537	0.700516	0.780897	0.435169	-0.738228	0.424755	-0.5675	0.823245	0.529449	0.628748	0.882976	0.676296	0.560947	0.900731	0.684181	0.710668
hsa-miR-664a-5p	0.841572	-0.363668	0.612481	-0.162128	0.367981	0.609541	0.148238	0.623619	-0.102942	0.0518221	0.522023	0.42359	0.59538	0.13798	0.557339	0.0866433	-0.760335	1.021	0.207678	0.327909	0.2281	-0.130375	0.0397714	0.466399	2.32948	-0.287816	0.34997	0.218112	0.141762	0.713403	0.281098	0.265567	0.0317148	-0.12437	-0.549946	0.133028	-0.105752	0.0779584	0.540802	0.231764	0.277162	0.227452	0.500746	0.409201	-0.0682408	0.239896	0.264097	0.231832	0.401456
hsa-miR-1202	1.32844	1.12759	0.714203	0.540699	0.941259	0.872923	0.23573	0.70527	1.00568	0.850561	0.256922	0.591947	0.799538	0.84555	1.26567	1.58456	0.752109	0.684636	0.571914	0.335662	0.879766	0.395219	0.983466	0.976443	0.554597	0.399492	1.05461	0.561988	0.505729	0.126748	0.387187	1.29243	0.42803	1.22617	0.775661	0.822548	0.566938	-0.787656	0.744102	-0.793685	1.13128	0.645746	0.680556	0.912049	1.08709	0.868214	1.00415	0.972478	0.796401
hsa-miR-1237-3p	1.0312	1.26363	0.418417	0.593673	1.31203	1.25471	0.231932	0.564584	1.39263	0.882849	0.475509	0.189889	1.33577	0.652942	1.33452	1.03498	0.958314	0.493902	0.561589	0.156998	1.28866	0.186902	1.10006	0.949983	0.606808	1.18837	1.25772	0.600838	0.773425	0.229295	0.504314	1.50636	1.0746	1.29222	0.842899	0.821528	0.586511	-0.878029	0.542061	-0.770713	1.30311	0.315897	0.931051	1.27496	0.529612	0.898177	1.79255	1.13158	1.28451
hsa-miR-1205	1.3034	1.58542	0.94436	1.04518	1.63413	1.5575	0.714981	0.851909	1.32875	1.39217	0.747019	0.805579	1.28552	1.20188	1.55647	1.55673	0.837407	1.00307	0.813428	0.719098	1.18463	0.593025	1.31828	1.45188	0.951676	0.838843	1.3371	0.795285	0.602281	0.566129	0.663216	1.54519	0.834435	1.29686	0.766374	1.04674	0.595847	-1.02003	1.13331	-0.721289	1.20312	0.882608	0.761106	1.14708	1.23678	0.969583	1.22406	1.14004	1.1288
hsa-miR-3157-3p	-0.305231	-1.10879	0.211152	0.34029	-1.14343	-1.3073	0.306455	0.148753	-1.21827	-0.398884	-0.132611	0.524479	-0.878841	-0.453294	-0.540792	-0.392814	-0.00848918	-0.305626	-0.00406344	0.386579	-1.27992	0.753467	-1.13682	-0.589633	-0.802477	0.220973	-1.14059	-0.0886722	0.16951	-0.0365386	0.4126	-1.00948	-1.0155	-0.914597	-0.385331	-0.453464	0.108047	-0.238712	0.0935875	-0.115572	-1.23757	-0.17781	-1.43734	-1.21983	0.561126	-0.576624	-1.10467	-1.15838	-0.957109
hsa-miR-1321	0.290394	-0.454326	0.0948556	0.251212	-0.713943	-0.970673	-0.0118792	0.313704	-0.133431	-0.0533191	0.905824	1.05057	-0.075346	0.503713	-0.18923	0.201339	0.655793	0.474698	0.637677	0.564607	-0.23712	0.859446	0.00731572	0.364828	-0.172444	-0.465534	-0.247852	0.474265	0.16038	0.277807	0.563081	-0.764967	-0.317087	-0.22298	-0.0322034	0.311059	0.380341	-0.388437	-0.0182431	-0.188083	-0.782304	0.429584	0.258855	-0.817982	0.712534	0.267132	-0.32838	-0.163528	-0.425502
hsa-miR-1258	-0.311536	-0.814349	0.220426	0.737114	-0.572722	-0.510522	0.857305	0.035161	-0.771112	-0.421072	-0.420258	0.235549	-0.487514	-0.0679016	-0.549549	-0.30261	0.738648	0.0563827	-0.0210909	0.158563	-0.47464	0.971016	-0.70486	-0.30672	-0.294635	0.133833	-0.387171	-0.143382	-0.0718117	0.234004	0.129243	-0.602379	-0.618854	-0.516553	-0.248684	-0.492656	0.862843	-0.922497	0.593122	-0.592833	-0.504798	-0.238012	-0.993788	-0.638806	0.281071	-0.530583	-0.578051	-0.718582	-0.659118
hsa-miR-1262	0.710221	0.03692	0.0736293	0.267374	0.118712	0.0566191	0.109309	-0.0468569	-0.117413	0.0588211	0.420082	0.815043	0.0157122	0.454948	0.232195	0.687541	0.638615	0.567149	0.195948	0.377842	-0.288021	0.702478	0.386969	0.645062	0.0254521	-1.08402	0.123856	0.372756	-0.49268	0.177239	0.388705	0.0281729	0.02867	0.107317	0.0247559	0.22776	0.125752	-0.263281	-0.251658	-0.187474	-0.0111733	0.504416	-0.042513	-0.0204435	0.892423	0.453874	-0.154944	-0.214838	-0.0274275
hsa-miR-2276-3p	1.04662	1.14509	0.674927	0.596038	1.16345	1.12174	0.562877	0.599143	1.08131	1.12426	0.586206	0.344042	1.10611	0.716861	1.28907	1.29016	0.60562	0.711407	0.727535	0.262981	0.928867	0.306388	1.05441	1.10607	0.602328	0.698096	1.13979	0.481557	0.389602	0.34064	0.322467	1.42311	0.66942	1.2043	0.729548	0.970795	0.331124	-0.741559	0.677087	-0.515081	1.18808	0.688219	0.688002	1.09414	0.754197	0.940707	1.06368	0.916538	1.01871
hsa-miR-1183	0.276697	-0.652574	0.336532	0.476641	-0.104575	-0.228076	0.308448	0.126971	-0.321832	-0.0907373	1.00708	1.03376	-0.0767183	0.200779	-0.193917	0.294857	0.746224	0.533733	0.442888	0.671799	-0.429099	0.98012	0.191996	0.155311	0.0458146	-0.519682	0.254362	0.620386	0.000503276	0.225192	0.513111	-0.2915	0.0314923	0.0127365	-0.22675	0.242107	0.421983	-0.329623	0.0181051	-0.360262	-0.178434	0.584495	0.265624	-0.318927	0.885548	0.255206	0.158229	-0.0246813	0.0680791
hsa-miR-205-5p	-1.13862	0.136399	0.452214	0.286646	0.283854	0.474572	-0.808424	0.247188	0.315572	-0.0646498	-0.648585	-1.37568	0.214694	-0.869629	-0.104296	-0.535199	0.59744	-1.15608	0.262852	-1.02376	0.487863	-0.485795	-0.438145	-0.548409	-0.876869	0.962202	0.133912	-0.515651	0.358689	-0.249068	0.0334873	0.472322	0.160307	0.39536	0.627726	-0.465572	1.01239	-1.04589	0.6237	-0.940996	0.151861	-1.4705	0.622748	0.371955	-0.115113	-0.223266	0.705019	-0.186911	0.425062
hsa-miR-375	0.103974	0.615298	0.333287	0.503388	1.11105	1.09055	0.668456	0.360918	0.779369	0.732697	0.148516	-0.245548	1.0853	0.368401	0.894196	0.616156	0.411557	0.163354	0.346283	0.0746429	1.02899	-0.507526	0.66466	0.637581	0.461277	1.15165	0.86981	0.0463168	0.61789	0.414087	0.241088	1.11078	0.557905	1.17188	0.83052	0.532109	0.355793	-0.44167	0.214769	-0.20672	1.00372	-0.0306368	0.84934	1.04422	-0.162221	0.557593	1.20842	0.990735	1.34888
hsa-miR-1252-5p	-0.147967	0.84842	0.938061	0.916045	-0.380946	-0.661627	0.323495	-0.478996	1.40103	-0.0371363	0.388012	0.0716345	-0.442754	-0.0123864	-0.16002	-0.19226	0.574513	-0.542701	0.138113	0.138348	1.13441	0.270232	-0.161187	0.011004	-0.629385	-1.00452	-0.165767	0.497395	-0.563865	0.251899	0.167478	0.398587	-0.210564	-0.358301	-0.0136313	-0.167908	0.926918	-0.952277	0.740979	-0.896031	-0.414871	-0.000806019	-0.344392	-0.414046	0.52877	-0.182405	-0.416786	-0.786219	-0.509464
hsa-miR-1277-3p	0.85057	1.47175	0.188364	0.315268	0.971221	2.55812	0.139239	0.275395	0.634036	1.61252	0.265311	0.449925	1.02515	0.69372	1.10007	1.12859	0.696457	1.0326	0.371172	0.0407858	0.699826	0.23221	0.802156	0.732297	0.747524	0.358217	1.02405	0.397661	0.250264	0.125672	0.280366	1.9543	1.07091	0.798707	0.906436	0.513849	0.197998	-0.42161	0.207746	-0.332331	1.033	0.614125	0.488495	1.37479	0.153919	0.443946	1.07553	2.38657	1.1825
hsa-miR-548n	0.883845	0.65441	0.0434431	-0.00712809	0.484852	0.786718	0.000213801	-0.157553	0.332458	0.497928	0.295593	0.816285	0.427753	0.580922	0.635201	0.71968	0.110668	0.748649	-0.124015	0.357632	0.18123	0.513452	0.496322	0.389287	0.561404	-0.36364	0.257638	0.501639	-0.412103	0.28988	0.266134	0.671232	0.635603	0.29542	0.292912	0.176684	-0.0925312	-0.0100666	-0.337862	-0.128806	0.296278	0.615799	0.21081	0.493416	0.503333	0.48293	0.492924	0.700807	0.58518
hsa-miR-548g-3p	1.21261	1.224	0.425088	0.446685	0.515657	0.489364	0.438224	0.554962	0.512986	0.432857	0.494098	0.650346	0.347916	0.602927	0.760195	1.1606	0.534814	0.476841	0.850384	0.514665	0.566012	0.470633	0.660842	1.01957	0.478692	0.454623	0.625586	0.556991	0.514382	0.0466771	0.261248	0.55141	0.145293	0.916969	0.326133	0.526536	0.138748	-0.488192	0.31174	-0.32302	0.57817	0.356009	0.606108	0.343764	1.1638	0.448764	0.535995	0.636591	0.386397
hsa-miR-1297	0.693773	1.57521	0.373516	-0.684163	2.56817	5.20584	-0.323464	-1.53712	-0.941137	3.00451	-1.255	-0.350564	2.07792	0.225583	1.53266	0.667039	-0.893742	1.27501	-1.63074	-3.64231e-05	-0.530013	-0.819353	0.684426	1.01604	1.32616	-2.32276	2.08562	0.0805998	-2.17609	0.434131	-0.426253	3.03999	2.67688	0.56668	1.53256	-0.684049	-1.20142	1.08027	-1.07437	0.762743	2.17271	0.317013	1.52801	2.95096	-1.49095	0.29387	3.32881	3.51113	3.47393
hsa-miR-3124-5p	-1.46366	1.96972	-0.204203	-0.130915	0.0157881	0.0564629	-1.33024	-0.0914847	2.29974	-0.307349	-0.00779578	-1.54621	-1.12917	0.45132	-0.608498	-0.310599	1.18839	-1.10792	-0.338079	-1.08813	2.02055	-1.15345	0.0654379	-0.169175	-0.55906	2.46068	0.472653	0.254097	1.44978	-0.165207	-0.650629	0.0140207	0.605684	0.0385783	0.473674	-0.297798	0.50232	-0.490712	1.06907	-0.978871	0.0127913	-1.07145	-0.618712	0.646577	-0.284102	-1.30684	0.0581679	-0.113783	-0.33777
hsa-miR-518c-3p	0.455124	0.843077	0.394914	0.153649	0.200112	0.332455	0.115316	0.488797	0.262191	0.14802	0.148963	0.347685	0.158913	0.154315	1.11659	0.783108	0.298479	0.129324	0.328417	0.193805	0.197418	0.0897716	0.485474	0.476099	0.20897	0.360053	0.344881	0.277958	0.29726	0.244016	0.0650297	0.483838	0.174746	0.385163	0.212663	0.289107	0.343234	-0.155615	0.608674	-0.312321	0.145764	0.166468	0.337085	0.374133	0.662844	0.319946	0.324001	0.283195	0.512349
hsa-let-7d-3p	-1.83435	-0.609345	-0.30469	0.186746	-1.29747	-1.97422	0.957745	0.688537	-0.299632	-1.17618	-0.273398	-0.386583	-1.11474	-0.360457	-0.999983	-0.600247	-0.544013	-0.549274	-0.369033	-0.297042	-0.296114	0.370739	-1.70987	-1.55089	-1.07169	-0.281679	-1.08039	-0.172744	0.588427	-0.668534	0.314981	-1.16902	-1.30252	-1.48825	-0.730833	-1.98208	-0.241117	0.202189	1.3499	0.451915	-1.16647	-1.11441	-1.35394	-1.5386	0.54801	-2.49799	-1.27602	-2.61255	-1.13767
hsa-miR-132-5p	0.888806	1.81766	-0.766009	-0.530135	1.47262	4.53874	-0.455443	-0.410888	-0.0514782	0.987791	-0.0986371	-0.276826	0.500174	0.663891	0.607185	1.48347	0.355143	0.0919468	-0.277629	-0.272172	0.0424294	-0.451306	-0.00769278	1.25805	0.261367	-0.625265	1.21843	0.322628	-0.174067	0.110549	0.145779	1.4008	0.448909	0.676951	0.0407666	1.65252	-0.0780618	0.0789283	-0.347506	0.0721864	1.24007	-0.60341	0.29899	2.33666	-0.400586	0.590897	0.818217	1.52138	2.98072
hsa-miR-187-3p	0.0667739	-0.350887	-0.343941	-0.249457	-0.105011	3.30277	0.0494991	0.176763	-0.846549	-0.435001	0.150378	0.42958	0.0437662	-0.20642	-0.26743	-0.186293	-0.25174	-0.0116939	0.112596	0.105678	-0.778419	0.114946	-0.792718	0.148149	-0.0924779	-0.430472	0.423781	0.0620072	-0.0373837	-0.070931	0.322355	-0.16005	-0.172611	-0.0347146	-0.52958	0.20805	-0.358403	0.297932	-0.0441631	0.457894	-0.108263	-0.239281	-0.000342234	0.702637	0.380771	-0.167025	1.11152	0.0190258	-0.213382
hsa-miR-29a-5p	0.384352	0.770851	-0.769194	-0.856056	2.40799	3.77222	-0.812883	-0.160402	-0.19852	1.34188	-0.0943454	-0.220251	1.48927	-0.01019	1.1426	0.428	-0.843765	0.499843	0.104801	-0.375953	-0.0984891	-0.195757	-0.108828	0.396673	0.282633	-1.33515	1.54187	-0.136911	-0.0455173	-0.216646	0.0523905	2.13686	1.2853	1.30606	-0.200798	0.295458	-0.94803	0.987805	-0.379125	1.42295	2.03005	-0.366168	0.816464	2.0981	-0.0713124	0.316453	2.13921	1.82609	2.40893
hsa-miR-328-3p	-0.337504	0.189088	0.47465	0.568227	1.11382	0.0738903	0.780526	0.553669	0.149633	0.645848	0.463432	0.505312	0.178129	0.0823372	0.0188654	-0.190011	0.456778	-0.144199	0.0653689	0.477948	-0.0586485	0.69524	-0.144101	0.00558028	-0.180924	0.466982	0.0387106	0.0213884	0.553059	0.429411	0.384009	1.07455	0.344235	0.700557	0.128382	-0.0247848	0.224406	-0.16003	-0.0466501	-0.0306417	0.9938	-0.0080415	0.683013	0.644019	-0.0018208	-0.307876	0.158264	0.718558	0.814386
hsa-miR-369-5p	0.691325	1.79232	-0.0820193	0.348467	1.60506	3.53803	-0.138056	-0.0738131	0.502646	1.73473	0.203253	0.537012	1.06336	0.594545	0.977204	1.44017	0.602281	0.973841	0.10303	0.0942683	0.65515	0.121354	0.378824	0.556731	0.646277	0.359844	1.43703	0.539048	-0.0638596	0.20185	0.341764	2.73843	0.847851	0.786048	0.370554	0.543456	0.452052	-0.400937	0.207809	-0.436779	1.20584	0.434473	0.73648	2.11713	-1.10322e-05	0.484916	1.37293	2.17139	2.02962
hsa-miR-382-5p	-0.235756	0.179761	-0.00608584	0.0881707	1.54986	2.08282	-0.614333	-0.321359	-0.335938	0.209944	-0.0714673	0.212878	-0.0198091	-0.492363	-0.236941	0.150778	0.235741	0.17256	0.111936	-0.130944	-0.787082	0.39606	-0.86944	-0.115138	-0.311431	-0.00386286	1.00198	0.0683588	-0.230942	-0.135604	0.202482	1.11295	-0.545987	0.548686	-0.0661936	0.912242	0.222338	-0.0803706	0.0201204	-0.165046	0.862213	-0.521466	0.0835543	1.16587	0.247061	-0.608613	0.182619	0.516975	0.853659
hsa-miR-584-5p	-0.1082	-0.727787	0.293799	0.269774	-0.393099	-0.180703	0.543673	0.482843	-0.479836	-0.222814	0.195668	0.451915	-0.0247899	-0.184672	-0.0173397	-0.366034	0.0129958	-0.179435	0.193706	0.6555	-0.724137	0.62257	-0.0094913	0.0738524	-0.00262151	0.0633336	-0.453255	-0.384693	0.237151	0.25628	0.194374	-0.926353	-0.189991	0.351659	-0.0769094	-0.099942	0.0578373	-0.122452	-0.23155	0.18709	-0.628123	0.24451	0.446603	-0.650127	0.0631462	0.041657	0.016855	-0.0601455	-0.589895
hsa-miR-598-3p	0.560501	2.06225	-1.0461	-0.487646	2.24535	2.40392	-1.04197	-0.708834	0.924691	1.70827	-0.0778995	0.0289144	0.312253	0.769613	0.814613	0.941585	0.176924	0.261668	-1.18704	-0.465962	0.614449	-1.01399	0.856946	-0.281265	1.17217	0.183588	0.940951	0.96834	-0.047388	-0.45879	-0.519917	3.0477	0.864155	1.86305	0.356394	0.410756	-0.960315	1.31324	-1.06932	0.826426	2.13748	-0.37842	0.438002	1.73123	-0.849114	-0.470138	0.685288	2.19416	2.19552
hsa-miR-99a-3p	0.455786	1.23965	-1.52831	-0.911283	2.39186	3.18329	-1.37179	-1.60396	0.438521	2.11436	-1.03036	-0.813915	1.75659	-0.00965478	1.43662	0.480078	-1.15452	0.267479	-1.07986	-0.599167	0.947841	-1.0136	1.79951	-0.668507	0.343423	-0.412809	1.1314	-0.503657	-1.16552	-0.575367	-0.333365	1.94182	2.8374	1.47371	1.05757	0.260199	-1.19363	1.32209	0.747256	1.0544	2.80977	0.135733	0.258249	1.33875	-0.764583	0.697057	1.24636	2.4997	2.63146
SNORD65	0.19202	0.740368	0.169265	0.387384	1.32875	2.02582	0.237322	0.0988232	0.794376	1.11919	0.296344	0.198547	1.07353	0.326784	0.724371	0.620141	-0.272535	0.509522	0.33441	0.279723	0.793912	0.223673	0.51631	0.417076	0.204345	0.834917	1.42873	0.214483	0.0960372	0.324257	0.686062	1.82404	0.816413	0.954191	0.304273	0.286816	0.286873	-0.617992	1.22475	-0.3786	1.14473	-0.0368275	1.23671	1.38963	0.227234	0.558766	1.40483	1.05228	1.35988
SNORD68	-0.54083	0.605874	-0.842584	-1.12525	1.66447	1.77259	-1.46358	-1.22615	0.452384	2.08177	1.01481	0.421697	1.33998	-0.206763	0.316463	0.185243	-1.70031	0.695324	0.189832	-0.196728	-0.0422766	-0.463637	0.0397457	-0.595276	-0.7482	-0.980752	1.32646	0.929742	-1.45562	-0.680181	-0.384029	2.69972	0.700796	1.25962	-0.347081	-0.202795	-1.02173	1.10015	-1.75027	1.22529	1.3113	-0.326244	1.88075	1.3514	-0.037196	-0.366962	2.10276	1.92243	2.19146
SNORD110	-0.668927	0.184753	-0.102495	-0.20528	1.43174	2.2408	-0.269679	-0.671605	0.406365	1.31936	0.116446	0.453112	0.495654	-0.453383	-0.182264	-0.192177	-0.795013	0.10404	0.164661	0.127168	-0.361668	0.0751623	-0.304195	-0.398151	-0.463261	0.423389	1.18478	0.0164255	-0.853775	-0.291547	0.104375	1.74464	0.758274	0.42491	-0.431756	-0.831693	-0.535368	0.324474	0.183285	0.463554	1.13691	-0.88318	0.598764	1.43228	0.337822	-0.736899	1.61113	1.71427	1.84082
hsa-miR-18b-5p	-0.340002	2.27766	-1.15065	-1.05032	2.18419	3.51056	-0.95087	-0.598265	0.37646	2.78813	-0.176799	-0.67778	0.678063	0.0516883	0.916819	0.350853	-0.709459	0.889656	-0.872038	-0.702227	0.642333	-1.668	0.615526	3.24687	0.37633	-0.903423	2.93097	-0.136658	-1.08581	-0.39229	-0.527981	2.34575	1.06635	1.2783	0.423867	0.219203	-0.671367	0.848345	-1.26192	0.798442	2.04144	-0.189584	0.494978	3.18079	-1.64335	-0.0661663	1.18973	2.90131	2.13669
hsa-miR-501-5p	-1.97871	-2.86928	-0.0216158	0.49024	-1.71662	-1.61607	-0.0960637	0.330002	-2.28847	-1.77304	-0.876938	0.546083	-1.59836	-1.96025	-2.12703	-2.37532	-0.34549	-1.34824	0.311652	0.169125	-2.50707	1.15853	-2.8776	-1.66729	-1.74222	0.514129	-2.27487	-0.949835	0.301834	-0.676163	0.792761	-2.28046	-2.31882	-1.49561	-0.706194	-1.64636	0.554088	-0.563932	0.55865	0.0943804	-2.08334	-2.22222	-1.00123	-2.03987	0.957904	-2.39372	-1.90979	-2.76374	-2.02778
hsa-miR-30e-3p	1.00846	1.0767	-1.07243	-0.824527	2.75991	3.7482	-0.605895	-1.64628	0.49447	1.92994	-0.638075	-0.729735	1.81667	0.0389348	2.35934	0.385901	-1.13868	0.305058	-1.15113	-0.506515	1.1034	-1.31705	1.78731	0.325616	1.03235	-2.06346	1.58429	-0.258206	-1.35683	-0.509103	-0.816911	2.07287	2.33336	1.89551	0.836762	0.241177	-1.59167	1.77504	-1.63131	1.57572	2.64451	0.213659	1.19199	1.90359	-0.886172	0.810379	2.55789	3.04073	2.67776
hsa-miR-139-5p	1.51869	2.61207	-1.86761	-1.72659	1.03033	1.83875	-0.886384	-0.609262	-0.847063	-0.573393	-0.664386	-1.30234	-1.23303	1.6369	1.30515	2.07391	0.745411	-1.62103	-1.52257	-1.47676	0.0341164	-1.41262	-1.21417	-1.41077	-0.875433	-1.65614	0.6368	1.03043	0.0745188	-1.18083	-0.755049	3.17568	-0.128035	0.351073	-0.818901	0.43059	-1.75358	1.78386	-1.9793	0.863901	-0.290821	-1.86645	-1.04578	0.667116	-1.57511	-1.17351	0.0752023	0.372282	1.24251
hsa-miR-150-5p	-0.819699	-1.20024	-0.164905	-0.282793	-0.486629	-0.0786444	-0.0588077	0.295978	-1.28206	-0.320932	0.0172276	0.158488	-1.09359	-0.0975871	-0.789213	-0.247657	-0.468464	-0.0409538	-0.294766	-0.080656	-1.30334	-0.372728	-1.40693	-0.00433483	-0.273995	0.0476302	-0.776093	-0.000869999	0.246074	-0.125374	-0.163413	-1.49409	-0.341507	-0.892383	-0.714983	-0.331777	-0.595801	0.572968	0.0464572	0.574904	-1.57516	-0.340966	-1.14936	-0.387064	0.257438	-0.859467	-0.752288	-0.836489	-1.20208
hsa-miR-548c-3p	0.474098	0.772036	0.4656	0.53164	0.687487	0.581439	0.413856	0.436501	0.470206	0.606337	0.181212	0.345504	0.376388	0.45417	1.01499	0.933443	0.396274	0.509147	0.456722	0.557196	0.517692	0.384404	0.383578	0.514206	0.479679	0.242049	0.595645	0.33562	0.148396	0.206543	0.112101	0.554475	0.336409	0.646464	0.222471	0.384304	0.265406	-0.603635	0.350684	-0.223549	0.531665	0.483314	0.218033	0.433171	0.748206	0.404155	0.502437	0.359529	0.458647
hsa-miR-384	0.361326	0.808771	-0.297339	-0.304834	1.1144	1.50211	-0.421809	-0.501919	0.118426	0.926973	0.0233946	-0.196647	0.624391	-0.104261	0.862764	0.307311	-0.144977	0.274931	-0.226191	-0.301568	0.161872	-0.526655	0.461179	0.283427	0.361343	-0.10361	0.434643	0.0470827	-0.189004	-0.0656536	0.0316483	1.21443	0.705559	0.559156	0.330189	0.28347	-0.244339	0.27638	-0.188683	0.376311	0.570753	0.0980279	0.259765	0.703204	-0.549713	0.325836	0.46661	1.51407	0.846928
hsa-miR-543	0.369286	1.66872	-1.43942	-0.929375	2.41715	3.75329	-0.96961	-0.836092	-0.0294526	0.58416	-0.3593	-0.521562	0.453159	0.272046	0.549876	1.12028	0.0165608	-0.0172208	-0.654152	-1.0167	-0.0082478	-0.617856	-0.477526	-0.122009	0.242218	-0.390515	0.770835	0.453773	-0.379331	-0.123887	-0.225756	1.92887	0.213225	0.862302	-0.383259	2.10692	-0.208512	0.427665	0.20801	0.473133	1.0657	-0.836094	0.07167	1.05566	-1.15107	0.0138335	0.589032	1.03559	0.883508
hsa-miR-512-5p	0.0984269	0.386829	-0.13483	0.0229358	0.77456	0.523535	0.461118	0.16205	0.594021	0.401441	0.0247518	-0.364014	0.563268	0.00620066	0.630333	0.231793	-0.199995	-0.213109	0.200839	0.00829819	0.493739	-0.541647	0.34552	0.291218	0.155898	0.22001	0.69576	-0.165458	0.33946	0.0292985	0.144931	0.729696	0.809723	0.8145	0.223676	0.415547	0.0215075	-0.0395551	0.344585	0.00969633	0.61548	0.156823	0.67108	0.723157	-0.0657121	0.439265	0.544485	0.264671	0.665562
hsa-miR-499a-3p	1.20981	-0.755585	-0.131547	-1.17629	-0.328012	-0.231612	-0.438406	-0.482183	-0.455225	0.174338	-0.231386	0.409895	1.47396	0.583484	0.870544	0.793734	-0.463004	0.793416	-0.237002	-0.0581825	-0.549174	-0.575486	0.601921	0.239504	0.467784	-0.791101	-0.475606	0.235611	-0.689076	0.560854	0.190879	-0.316255	-0.0774298	-0.323136	-0.185503	0.527977	-0.632401	0.614818	0.812046	-0.51952	-0.15928	1.09242	0.213231	-0.246398	0.342414	1.117	-0.366157	0.10009	0.00046173
hsa-miR-92a-3p	-0.40562	1.18159	-0.920916	-1.36452	2.49339	2.85082	-1.28996	-0.682766	0.406811	2.1093	-0.443462	-1.00788	1.87516	-0.527303	0.866983	0.181113	-1.56484	0.307614	-0.45284	-0.866432	0.944272	-1.86728	0.991622	2.28667	0.0363545	-0.166215	2.42929	-0.411409	-1.2031	-0.647147	-0.631859	1.92468	1.81906	1.83393	0.241898	0.756191	-1.29716	1.26603	-1.87658	1.475	2.5989	-0.985884	1.07824	2.4939	-0.459655	0.285025	2.20992	2.4472	2.33161
hsa-miR-100-3p	0.138424	0.139846	0.375462	0.09598	0.054665	0.284903	0.16216	0.223899	0.164752	0.069542	0.243526	0.139797	0.234243	0.186219	0.0427522	0.218601	0.0746591	0.0792401	0.126739	0.181299	0.131079	0.148372	0.164804	0.0491598	0.131429	0.230087	0.150565	0.328637	0.25014	-0.0345514	0.0146799	0.233326	-0.0276373	0.204335	0.0791349	0.0444546	0.0333663	-0.254585	0.105474	-0.164259	0.253835	-0.0683567	0.681501	0.300109	0.250545	-0.0498484	0.154296	0.308938	0.272666
hsa-miR-655-3p	1.23647	1.8857	0.108069	0.521103	1.80865	3.27543	0.260038	0.330912	1.22459	1.6996	0.492321	0.403752	1.65017	0.938026	1.57608	1.50444	0.639161	0.910844	0.478049	0.107061	1.09539	0.1281	1.2385	1.13595	NA	0.510448	1.7578	0.706115	0.469703	0.4031	0.599443	2.31945	1.40152	1.52558	0.84476	1.24133	0.365846	-0.543532	0.65612	-0.434918	1.58723	0.579654	1.46777	1.95282	0.560659	1.1021	1.7958	1.7076	1.81531
hsa-miR-367-5p	0.599561	0.860098	0.450181	0.465044	0.572115	0.518574	0.330729	0.402081	0.5528	0.414677	0.364842	0.280689	0.437261	0.366621	0.906339	0.762728	0.287358	0.373081	0.437698	0.410452	0.411735	0.157636	0.396352	0.439907	0.364044	0.257424	0.608883	0.258776	0.452854	-0.0860015	0.212664	0.874793	0.695512	0.481013	0.315461	0.465711	0.149312	-0.324556	0.0558315	-0.216708	0.592179	0.411222	0.272028	0.470846	0.720418	0.33598	0.496149	0.539906	0.420987
hsa-miR-496	0.248481	0.763931	-0.187867	-0.0370568	0.53958	1.74899	-0.128959	0.0006131	0.291047	0.46316	0.108351	0.0802658	0.283434	0.27698	0.285191	0.688109	0.0798566	0.256225	0.280079	-0.151528	0.241504	-0.112429	0.0871262	0.121123	0.332066	0.0947311	0.396665	0.210114	0.115336	0.0876256	0.190075	0.770976	0.386693	0.358205	0.24232	0.27148	0.0586996	-0.0888788	-0.0126087	-0.0413846	0.333876	0.0117324	0.665747	0.566156	-0.028331	0.283837	0.405218	0.564205	0.438193
hsa-miR-668-3p	-0.166212	-0.0528116	-0.249538	-0.115208	1.18436	1.05846	0.573984	-0.439549	-0.467073	0.973441	-0.560367	0.217685	0.799569	0.397192	0.78217	0.310435	-0.233696	1.04738	-0.755891	0.0442455	-0.0413907	-0.199333	0.203774	0.319265	0.048615	-0.426931	1.075	0.214707	-0.325642	-0.0318028	-0.407546	1.40374	0.431583	0.122349	-0.485773	0.187994	-0.327869	0.185267	-0.58037	0.552937	0.866309	0.370078	0.456319	1.2943	-0.907748	-0.203727	1.2467	1.35506	1.40304
hsa-miR-431-5p	-1.06654	-0.43122	0.314222	0.351926	0.378713	1.18299	-0.847551	0.370931	-0.333991	-0.337052	-0.690003	-1.52354	0.426009	-1.04639	-0.494268	-0.914683	0.493814	-0.931683	0.47808	-1.12622	-0.218808	-0.991714	-0.835981	-0.720799	-0.891546	2.05544	0.156897	-0.682319	0.622738	-0.263675	-0.15542	0.222268	0.0658819	0.0997572	0.445313	-0.174063	0.760103	-0.842784	0.571	-0.862799	-0.0835388	-1.66698	0.783945	0.307648	-0.0258197	-0.36565	0.540926	-0.437766	0.128431
hsa-miR-216b-5p	-0.0269046	0.151574	-0.29973	-0.140451	-0.00772253	-0.017498	-0.0942437	0.00255364	0.0780911	0.207884	0.0794546	0.00260214	0.112057	0.123298	0.0523822	0.099329	-0.0130454	-0.0282096	0.209029	0.00613726	0.201162	-0.0339512	0.0868085	0.15011	0.171961	0.126229	0.333296	0.174707	0.207552	0.195571	0.374634	0.17621	0.325846	0.161029	0.137164	0.217647	0.0190638	0.0581043	0.0817736	-0.0551578	0.365574	0.0230767	0.24343	0.182358	-0.0816806	0.409037	0.300363	0.30783	0.322094
hsa-miR-324-3p	0.174452	1.35294	-0.419501	-0.323516	2.09463	1.62322	-0.570786	-0.0122661	1.17113	1.42553	-0.046909	-0.401608	1.18104	0.00329705	0.941685	0.460991	-0.00541293	0.195325	-0.0405183	-0.550208	1.05506	-0.808719	1.19505	0.753586	0.148194	0.320512	1.37517	0.170058	0.0264965	-0.0873399	0.0731042	2.16664	1.14243	1.92807	0.561908	0.638864	-0.315423	0.361195	0.606323	0.239998	2.0928	-0.1243	1.0797	1.60471	-0.07857	0.504702	1.01085	2.17094	1.57566
hsa-miR-28-3p	-0.0758891	0.40579	-1.12925	-0.893252	2.45064	3.38848	-0.833088	-1.03247	0.692804	1.80821	-0.156485	-0.623194	1.71128	-0.173454	0.697567	0.0995666	-1.23078	0.387695	0.488685	-0.527351	0.740263	-1.01324	1.14487	0.158212	0.313193	-1.05012	1.10516	-0.617894	-0.651575	-0.37234	-0.143773	1.24716	1.31397	2.36896	0.531639	1.00779	-0.789969	1.03418	-0.631552	1.14865	2.46534	-0.132467	1.19514	1.41348	-0.344562	0.439154	1.14308	2.51998	1.42753
hsa-miR-648	0.146673	0.145415	-0.0822186	-0.0415382	0.251292	0.191989	0.454255	0.126062	0.177496	0.311048	0.192179	-0.147194	0.233521	-0.0675354	0.191802	0.0977803	-0.0274471	-0.0705058	0.0245722	0.0892585	0.228928	-0.332502	0.341426	-0.00227982	0.112655	0.364867	0.0909229	-0.0332385	0.427654	0.0609906	0.131163	0.228489	0.385647	0.46897	0.0375801	0.0748023	-0.229032	0.230716	0.00092877	-0.00936617	0.111802	0.550458	0.282794	0.507114	0.102932	0.263232	0.36024	-0.0493817	0.419525
hsa-miR-671-5p	-0.0548811	0.771432	0.421747	0.478863	0.76113	0.935801	0.23194	0.114295	0.348355	0.271051	0.286164	0.0581609	0.3418	-0.0380051	0.214041	-0.0431579	0.525013	0.238601	0.36727	0.0117602	0.31644	0.407433	0.00499339	0.556766	-0.341774	-0.0878655	0.616183	-0.036423	0.348426	0.270491	0.31626	0.504987	0.189134	0.521452	0.259865	0.538373	0.481149	-0.340851	0.251436	-0.578904	0.469078	-0.0010947	0.122416	0.381017	-0.0534938	0.194113	0.38848	0.761072	0.512792
hsa-miR-516a-3p/hsa-miR-516b-3p	1.63307	1.8955	0.855216	1.0735	2.08708	2.02212	0.944742	0.800957	1.74521	1.80292	1.13074	1.06659	2.04523	1.13542	2.29484	1.87213	1.01459	1.14411	1.10378	0.806368	1.98191	0.886726	1.67177	1.81818	1.31104	1.16275	2.22119	1.00163	0.790469	0.762095	0.979943	2.41361	1.94497	2.21208	1.25495	1.69336	0.890265	-1.16419	1.01205	-0.967252	2.09386	1.12633	2.0955	2.19812	1.2268	1.65446	2.58609	1.74647	2.13454
hsa-miR-875-5p	2.4592	-0.320353	-0.119227	-0.0686464	0.0127156	0.204414	-0.210818	-0.116074	-0.161994	-0.0507085	0.0613781	-0.0249709	0.121335	-0.00577722	1.29129	0.0793138	-0.0414506	0.240344	-0.0645922	-0.00736155	-0.0708115	0.142469	-0.00885243	0.042536	-0.00732445	-0.0915012	-0.0591873	0.0572395	-0.118181	0.0711858	-0.0805047	-0.0466072	0.0925028	-0.0942429	-0.205221	-0.0434658	-0.134744	0.0946257	-0.0141236	0.233878	-0.0971194	0.129251	0.100597	-0.071191	-0.0808689	0.0845229	-0.125047	-0.0239592	-0.14829
hsa-miR-520e	0.318908	-0.676651	0.0861638	0.166736	0.00883392	0.110425	0.106864	0.287733	-0.519778	0.123222	0.278464	0.817061	0.134834	0.0541568	0.0609376	0.160075	-0.0962403	0.348545	0.395716	0.369331	-0.216264	0.883463	0.0420023	0.515218	0.284766	-0.0632254	-0.165263	0.302566	0.218227	0.30823	0.495442	-0.302497	0.146367	0.184392	-0.138571	0.128673	0.063811	0.00119864	-0.172065	0.231851	0.390055	0.229751	-0.123084	-0.0887256	0.388025	0.147772	0.210401	0.142012	0.367939
hsa-miR-519c-3p	0.0424697	0.0421984	0.00421257	0.120379	-0.0152864	0.047881	0.0161491	0.376285	0.01022	0.0587994	0.0110282	0.164413	0.0236316	0.0324462	-0.0720206	-0.079232	0.167114	0.0266008	-0.133061	-0.0680049	0.0680334	0.2269	-0.138787	0.00259715	0.092743	0.510279	-0.0265639	0.158149	0.294297	-0.0807795	0.121446	0.00801295	-0.0364231	-0.2447	-0.144685	-0.0674217	0.161343	0.028915	0.172861	0.0399848	-0.274592	0.0109088	0.0820309	-0.0468953	0.291188	-0.113114	-0.160749	-0.0774407	0.0427704
hsa-miR-887-3p	-0.435627	0.565815	-0.581499	-0.41638	0.304252	0.0782585	-0.742185	-0.0484014	0.755691	-0.139243	-0.385325	-0.992776	0.224528	-0.352121	0.518135	-0.243972	-0.301375	-0.565261	-0.439395	-1.04659	0.661994	-0.82524	0.717124	-0.455619	-0.257735	0.560246	-0.00684411	-0.289271	0.209813	-0.154452	-0.0465672	0.389339	0.179663	0.575481	0.157114	0.161469	-0.183555	0.260375	-0.0613949	0.0309549	0.43935	-0.735033	0.0949009	0.0546866	-0.495517	0.0910802	0.0887885	0.650443	0.40012
hsa-miR-501-3p	-0.153583	0.322905	-0.484603	-0.727702	1.09943	2.89768	-0.494317	-0.68826	0.201141	0.97354	-0.254323	-0.772599	0.373364	-0.322658	0.452439	-0.142109	-0.74456	-0.0554656	0.0114074	-0.597149	0.4124	-1.14694	1.04683	0.453104	0.51935	-0.488665	1.07375	-0.626652	-0.456094	-0.1311	-0.269735	0.832055	0.519763	1.15418	0.459554	0.554327	-0.651243	0.615264	-0.406396	0.40291	1.10295	-0.318923	-0.215607	0.957474	-0.728947	0.552971	0.131273	1.54355	0.661689
hsa-miR-346	-0.323054	0.311531	-0.189184	-0.187327	0.732445	0.124251	-0.316581	0.434239	0.566348	0.351739	-0.000335772	-0.2495	0.00713813	-0.503443	0.11641	-0.322117	-0.0945728	-0.297644	-0.0883692	-0.296562	0.223335	-0.143382	0.210024	0.00909751	0.0714506	0.773361	0.187082	-0.113124	0.610822	-0.0604859	0.0409192	0.82394	0.352621	0.530589	0.273505	0.0625728	0.166241	-0.0615855	0.0206199	0.114993	0.528096	-0.360542	-0.370627	0.331524	-0.223762	-0.158331	0.0732135	0.932302	0.332019
hsa-miR-33b-3p	0.43333	-0.000174877	-0.225305	-0.23906	0.0566887	0.0510508	0.165009	0.336069	-0.0799913	-0.021387	-0.0867548	0.0432002	-0.0177793	-0.12358	0.184673	0.146663	-0.0874958	0.18095	-0.135377	0.0206855	0.0676888	-0.262268	0.170401	0.0189886	0.152735	-0.0301849	0.0895196	-0.154119	-0.0517664	-0.228762	0.0400975	-0.021869	-0.379437	0.0619935	-0.0783039	0.0739302	-0.281958	0.169844	-0.401995	0.284849	-0.0407001	0.306804	-0.0384928	-0.0128276	-0.0583836	0.113956	0.0503211	0.142617	0.0293377
hsa-miR-605-5p	-1.35908	-0.06213	-0.995587	-0.415216	-0.57639	-1.39626	-0.532634	0.549379	1.8037	-1.24013	-0.715762	-2.39315	-0.52155	-1.11823	-0.321937	-1.92754	0.0974296	-1.82955	-0.725813	-1.17181	1.87542	-2.22028	1.27987	-0.528382	0.247154	2.22464	-1.09024	-1.59869	1.76976	-0.808031	-1.1088	-1.55703	0.813159	0.833261	1.1189	0.01771	-0.796242	0.719208	-0.698656	0.22033	1.07902	-1.28818	-0.817985	-0.661025	-0.516057	-0.18605	1.07347	0.89318	-0.498923
hsa-miR-545-3p	0.395602	1.3303	-0.594202	-0.549863	1.81205	2.54732	-0.54533	-0.451092	0.625277	1.41578	-0.203743	-0.638762	0.993275	0.119455	1.19394	0.696709	-0.507317	0.265546	-0.421794	-0.57466	0.764941	-1.03489	1.1548	0.59672	0.415432	-0.516269	1.06789	-0.215068	-0.476187	0.0147948	0.0390501	1.8688	1.45681	1.49678	0.831926	0.396387	-0.566991	0.65581	-0.604896	0.462827	1.86456	0.149466	0.416021	1.66119	-0.801833	0.539375	0.861773	1.99789	1.80017
hsa-miR-935	0.297915	0.512469	0.045303	-0.00263932	0.717017	-0.012922	0.313884	-0.333464	0.0394457	0.203515	-0.0127868	0.256056	0.464296	0.1659	0.0706325	0.413748	0.0186403	0.248086	-0.0578652	0.18286	-0.525397	0.0274499	-0.700868	0.0637753	-0.127471	0.126632	0.260707	-0.0352733	-0.0352434	-0.00921832	-0.0670549	1.30625	-0.0499256	-0.0423018	-0.515359	-0.0966341	-0.470054	0.421513	-0.196647	0.299566	0.350659	-0.00952725	-0.351004	0.921829	-0.229151	-0.326588	-0.171646	0.567931	1.02254
hsa-miR-568	0.768813	0.73903	0.453006	0.723423	0.520406	0.529374	0.316315	0.254221	0.493561	0.334444	0.487892	0.261711	0.0881545	0.186838	0.893399	0.852731	0.25427	0.409536	0.267091	0.672905	0.572614	0.19769	0.612601	0.373561	0.365091	0.443118	0.413619	0.245563	0.310221	0.0650304	0.106658	0.43266	0.434475	0.308755	0.289253	0.485509	0.201114	-0.393038	0.110946	-0.221146	0.498292	0.247076	0.266023	0.228219	0.777534	0.38489	0.40301	0.403987	0.278763
hsa-miR-335-3p	0.259341	-1.48081	0.236611	0.243353	-0.652879	-0.195514	0.963942	0.0404323	-1.45078	-0.440111	0.19465	0.4962	-0.167249	-0.222224	-0.123578	-0.0140126	-0.552036	-0.00186144	-0.00329913	0.673539	-1.20075	0.589885	-0.456297	-0.134376	0.0185982	-0.589703	-0.404474	-0.384986	-0.228296	0.32233	0.486504	-1.31665	-0.85653	-0.540527	-0.50455	-0.0527709	-0.377133	0.343722	-0.260374	0.409588	-0.78826	0.551616	-0.301253	-1.02501	-0.0388827	0.0465332	-0.00551932	-0.400757	-0.576745
hsa-let-7i-3p	0.11138	0.977277	-0.690954	-0.610031	1.5832	3.50084	-0.576053	-0.334256	0.173062	1.50017	-0.474844	-0.685804	0.718024	-0.172439	0.754524	0.146766	-0.629423	0.0551843	-0.491744	-0.459506	0.0639384	-0.292092	1.35979	0.786435	0.225523	-0.454578	1.33158	-0.390669	-0.341718	-0.194274	-0.258733	2.27074	1.73315	0.969448	0.558298	0.104313	-0.586087	0.772266	0.137629	0.513942	1.639	-0.1243	-0.153742	1.36991	-0.685829	-0.0738767	0.332218	1.82691	1.30545
hsa-miR-518f-3p	0.835147	0.695618	0.584458	0.608051	0.334338	0.406434	0.388169	0.568024	0.50388	0.30069	0.14371	0.230317	0.197478	0.1532	1.09957	0.787257	-0.122027	0.477167	0.365752	0.471645	0.358808	0.398143	0.090027	0.672159	0.504748	0.295572	0.393559	0.541555	0.284935	0.0132935	0.00941684	0.720713	0.281701	0.728145	0.441082	0.438266	0.348231	-0.374459	0.424859	-0.385621	0.340198	1.07226	0.29589	0.379875	1.06061	0.243425	0.261629	0.408546	0.550867
hsa-miR-137	1.93318	3.1741	-3.26262	-1.17009	2.28201	-1.42119	-0.543569	-2.00783	-1.93386	3.43942	-0.893056	0.564742	-0.102499	1.66299	1.56734	2.8795	0.242401	2.02645	-2.83922	-0.341112	-1.36545	-0.882757	-2.12402	-1.03788	0.219518	-2.11368	0.105116	1.52657	-1.89286	-1.58237	-1.58557	4.7565	-1.24585	-1.00053	-1.19422	-1.5848	-2.04545	2.37192	-2.8302	0.987945	1.16766	0.540591	-1.03998	2.73524	-3.45687	-1.61582	2.11629	3.69821	3.60038
hsa-miR-614	-0.339928	-1.2296	-0.283595	-0.0133246	-0.631871	-0.850857	0.303544	0.350344	-0.835974	-0.750291	-0.309403	-0.0940598	-0.50397	-0.52524	-0.641436	-0.825547	0.0931022	-0.576993	-0.145976	-0.147273	-0.672625	0.26581	-0.511997	-0.230998	0.0368958	0.34529	-0.906353	-0.492176	0.383568	-0.310163	-0.0506088	-1.0094	-0.65839	-0.594359	-0.151084	-0.298338	0.457642	-0.513723	0.128214	0.197643	-0.671724	-0.752051	-0.533296	-0.660354	0.104104	-0.743678	-0.697356	-0.463183	-0.902115
hsa-miR-23b-5p	0.213611	0.397547	-0.0468908	0.625321	0.433757	0.542549	0.156788	0.645412	0.100608	0.228054	0.104828	0.0785758	0.244657	0.134425	0.470546	0.356949	0.1565	0.304778	0.321175	0.11151	0.0927089	0.236082	0.123077	0.177639	0.43386	0.0643183	0.317688	-0.0800727	0.396155	0.109475	0.246551	0.513406	0.073034	0.332452	0.15135	0.334619	0.0775359	-0.0105455	-0.201321	0.0525881	0.419588	-0.0920963	0.528397	0.308757	0.103004	0.230062	0.259203	0.519927	0.511005
hsa-miR-484	-0.508989	0.887676	-0.123135	0.159917	1.42182	1.34638	0.0656063	0.061513	0.679827	1.10861	-0.180629	-0.678327	0.727805	0.0887336	0.404172	0.136034	-0.301225	-0.130175	-0.165396	-0.458502	0.598232	-0.135797	0.570568	0.64479	0.518527	0.829064	1.1656	-0.105685	0.562775	0.0926	0.0363303	1.69356	0.940045	1.6114	0.335903	0.511669	0.205919	0.109312	0.150701	0.242921	1.31836	-0.204512	0.561511	1.21576	-0.462244	0.523592	1.02894	1.40636	1.1783
hsa-miR-523-3p	-0.974411	-0.917256	0.147687	0.274526	-0.32094	1.1498	-0.205907	-0.083897	-0.626672	-0.539095	-0.278195	-0.029183	-0.638549	-0.628279	-0.924929	-1.19715	-0.122585	-0.297672	-0.1302	-0.330658	-0.608184	0.129343	-0.273602	1.02079	0.66536	0.0794429	-0.753792	-0.800924	0.198148	-0.0833863	-0.31039	-1.12299	-0.709003	0.0353639	-0.353599	-0.242583	-0.437718	0.25816	-0.217067	0.674414	-0.449846	-0.831753	-1.13137	-0.45572	-0.602332	-0.565287	0.271095	1.06637	-0.692318
hsa-miR-146a-3p	0.138373	0.411375	-0.0602204	0.00578406	0.447395	0.600988	-0.184076	-0.117244	0.507823	0.508043	0.0793129	0.0409762	0.451852	0.166287	0.334839	0.195295	0.29712	0.441825	0.156461	0.0487277	0.256823	0.144881	0.376387	0.240171	0.403839	0.0911985	0.692089	0.178411	0.0641819	0.165776	0.0591988	0.612891	0.309773	0.514604	0.376896	0.250704	-0.018329	-0.0845582	-0.0107451	-0.228241	0.563054	0.0111013	0.228869	0.644063	-0.345051	0.325239	0.454522	1.32305	0.721081
hsa-miR-488-5p	0.214516	0.694224	-0.543033	-0.555346	0.4625	-0.364565	-0.66324	-0.466701	0.184586	0.516352	-0.313161	0.0403174	0.137157	0.0654958	0.454459	0.370478	-0.319169	0.18719	-0.479087	-0.285254	0.0893705	-0.181359	0.471985	-0.438091	0.0112985	-0.534999	-0.186376	0.243421	-0.431931	-0.290645	-0.276208	1.228	-0.0257658	-0.229352	-0.141913	-0.321952	-0.375891	0.708203	-0.795222	0.597307	0.441958	-0.187548	0.269493	0.141654	-0.421471	-0.203964	-0.207013	0.693566	0.300524
hsa-miR-33a-3p	0.0846557	0.415778	-0.275354	0.143664	0.57922	1.35404	0.220714	0.221972	0.25628	0.500907	-0.00465959	0.269594	0.235911	-0.102028	0.347763	-0.0196629	-0.31698	0.123803	0.00938431	0.235319	0.104376	0.211412	0.0990723	-0.0719977	0.0700206	0.0158839	0.213148	0.138189	0.448441	-0.0883475	0.495239	1.13298	0.0596175	0.274775	0.183884	-0.0620792	-0.279072	0.481631	0.0440392	0.362998	0.727168	-0.151349	0.754563	0.558253	-0.0122442	-0.114324	0.213205	0.652569	0.76496
hsa-miR-181c-3p	0.134985	1.07494	-1.17268	-0.548601	2.86004	0.629188	-0.575197	-1.04228	0.0455789	1.57984	0.134079	0.26768	-0.0724613	-0.0109579	-0.0619624	0.505687	-0.550056	0.898382	-0.85134	-0.0044752	-0.144642	0.196492	0.223955	0.00422235	0.56086	-0.941157	1.36188	0.358547	-0.634573	-0.197754	-0.179093	2.34527	1.67826	1.56226	0.00820491	0.137685	-0.858231	1.11455	-0.93628	0.782545	2.49105	-0.45213	-0.547219	1.53511	-0.333788	-0.33547	0.183984	1.86898	1.98426
hsa-miR-549a	-0.0106967	0.032396	0.0402854	0.072001	0.213058	0.121768	0.178865	0.200468	0.112504	0.0722	0.131321	0.072342	0.0798385	-0.00778136	0.121267	0.121206	0.0911013	0.0605594	0.328617	0.0456049	-0.0286067	0.0910969	0.0648296	-0.0310996	0.0716991	0.103291	0.131341	0.0183513	-0.0159603	-0.0566948	0.105473	0.111656	0.106459	0.0762588	0.0493452	0.0457798	0.826746	-1.17336	0.0130491	-0.158147	0.101018	0.206169	0.224114	0.125287	0.130842	0.141452	0.0325691	-0.0286556	0.149221
hsa-miR-665	0.404773	-0.100902	0.0811359	0.332673	-2.06643	-2.3882	0.806412	0.627919	0.35941	-1.11227	0.311447	-0.534724	0.899187	-0.00351333	0.683603	-0.670778	0.100562	-0.502486	-0.0237856	0.437274	0.0603614	-0.185861	0.436667	-0.62954	1.40146	0.249667	-1.36455	-0.251471	0.91596	0.388887	-0.343723	-1.29813	-0.773516	-1.10443	-0.472334	0.79327	0.0619008	-0.183076	-0.0144595	-0.110073	-1.81571	0.286604	-0.167243	-1.8808	-0.0626273	1.10856	-1.78544	-1.62267	-2.07434
hsa-miR-371a-5p	-0.54154	0.354526	-0.22997	-0.250528	-0.434587	-0.428062	0.185696	0.405564	0.816374	-0.761382	0.0469419	-0.588732	-0.467696	-0.119157	-0.430857	-0.470683	0.332127	-0.812049	-0.105967	-0.0406646	0.624006	-0.440075	0.26791	-0.593621	-0.31848	1.28234	-0.228498	-0.105699	0.883343	-0.295207	-0.204696	-0.403787	0.0764663	-0.225445	-0.212412	-0.129736	0.162817	-0.0906346	0.289232	-0.304376	-0.295497	-0.0741306	-0.406705	-0.273004	-0.0511232	-0.185608	-0.437312	-0.243942	-0.435787
hsa-miR-526b-3p	1.02859	0.818448	0.518083	0.339714	0.55809	0.55363	0.251608	0.451657	0.514851	0.576349	0.188663	0.409575	0.46488	0.402949	0.959781	0.787744	0.469726	0.425695	0.277803	0.355998	0.486502	0.261761	0.665048	0.721354	0.3003	0.489641	0.56316	0.271008	0.412454	-0.0280602	0.119931	0.666645	0.400057	0.569637	0.193437	0.412394	0.385714	-0.400765	0.301118	-0.331243	0.54642	0.471975	0.285111	0.45302	1.19989	0.302475	0.357693	0.529226	0.614911
hsa-miR-550a-3-5p/hsa-miR-550a-5p	-0.484072	0.582408	-0.314827	-0.505284	2.01914	3.55277	-0.87266	-0.650588	0.681764	1.41568	0.053644	-0.934682	1.48907	-0.447411	0.472739	-0.0333709	-0.544163	0.13853	0.643112	-0.693494	0.756442	-1.11703	0.694095	0.245403	-0.755194	-1.09325	2.02898	-0.331342	-0.540164	-0.357352	-0.576694	1.53154	1.30897	1.80194	0.0468737	0.457099	-0.0209756	0.042053	-0.697437	0.195119	1.81428	-0.665178	1.23431	1.79633	-0.628983	0.0689576	2.0407	2.43301	2.13765
hsa-miR-142-5p	-0.397046	0.722321	-0.944481	-1.76965	2.31668	5.78793	-0.520599	-1.46416	-0.0118416	2.57416	-0.0159441	-1.11884	1.72426	-0.277279	0.129962	-0.160409	-1.38074	-0.120953	1.00382	-1.1778	0.195599	-1.4098	0.116284	2.62381	-0.275995	-2.61433	2.90239	-1.54409	-1.6953	-0.438417	-0.966452	-0.0765443	0.925555	1.79749	0.102437	1.33966	-1.12367	1.33	-2.2132	1.8767	1.35946	0.0620545	1.36543	2.34305	-1.82931	0.242325	2.8391	2.78307	2.12719
hsa-miR-520c-3p	0.60047	0.529512	0.285999	0.366755	0.558646	0.556614	0.29838	0.386635	0.47015	0.454951	0.385083	0.50793	0.49103	0.430028	0.579436	0.548909	0.399585	0.186774	0.443774	0.273139	0.559869	0.437844	0.482289	0.527233	0.33678	0.304445	0.604367	0.353116	0.345975	0.263007	0.284427	0.604493	0.359323	0.537188	0.345358	0.503612	0.316922	-0.376516	0.317136	-0.260513	0.486238	0.178779	0.390063	0.529287	0.505741	0.421227	0.506275	0.47675	0.534089
hsa-let-7c-5p	0.493889	0.994146	-2.24674	-1.68942	2.36309	2.63931	-1.78856	-1.76233	0.35693	2.18399	-0.262371	-0.656737	2.55243	-0.201722	1.57939	0.477949	-2.01992	0.798174	-0.611316	-0.996552	1.07785	-2.0865	1.29438	0.296494	0.523612	-4.4723	2.18667	-0.349393	-2.42499	-0.745682	-1.25776	1.90361	2.65424	2.30716	0.576353	0.518249	-2.46735	2.53569	-1.32058	2.78665	2.1039	-0.198612	2.69702	1.77539	-1.03327	1.36695	3.21778	2.44611	2.50699
hsa-miR-518c-5p	-0.00884766	0.291595	0.31639	0.132948	-0.457046	-0.58042	0.42318	0.356135	0.563239	-0.43985	0.24347	-0.136906	-0.490321	-0.305857	-0.0761054	-0.408395	0.276957	-0.40258	0.120814	0.078644	0.22944	-0.102929	-0.000125851	-0.530663	-0.136308	0.671683	-0.442748	0.00313648	0.40042	0.125276	-0.151797	-0.266198	0.020048	-0.400815	-0.109775	-0.335204	0.322325	-0.0978908	0.0693913	-0.348733	-0.565568	0.311837	-0.295957	-0.382762	0.380881	-0.0182048	-0.371467	-0.66653	-0.470321
hsa-miR-214-5p	0.420454	-0.0823255	-0.108977	-0.313249	0.245376	2.87295	-0.279605	-0.501677	-0.287058	-0.0182456	-0.110842	0.532171	0.0290164	0.0703411	0.21172	0.335468	-0.152717	0.0650271	0.447706	0.00613954	0.0117898	0.260426	-0.0731595	0.425665	-0.110191	-0.251956	0.177073	0.26367	-0.429933	0.260554	0.332573	0.0972396	-0.0753524	-0.0616534	0.0108276	-0.0147815	-0.196386	0.250006	1.17653	-0.188449	0.0906181	0.0863908	-0.0572443	0.10376	0.04765	0.114968	0.14302	0.0254163	0.152239
hsa-miR-509-3-5p	-1.09446	-0.977664	0.0651639	0.130479	-0.559358	-0.491416	-0.320605	-0.0117697	-0.817608	-0.576797	-0.643443	-0.69386	-0.477259	-0.733187	-0.887836	-0.788851	0.816836	0.0114489	-0.0757611	-0.698582	-0.550001	-0.32774	-1.09283	-0.9515	-0.758496	1.71391	-0.452143	-0.399087	-0.578249	-0.174409	-0.213521	-0.553359	-0.52028	-0.605192	1.17451	-0.996297	0.460664	-0.681892	0.776028	-0.652342	-0.718068	-1.11269	-0.521043	-0.39176	0.23697	-0.905717	-0.421424	-1.00728	-0.463899
hsa-miR-18b-3p	-0.600462	1.021	0.548495	0.650594	0.372876	0.49757	0.120811	0.815776	1.10672	-0.142098	-0.0812747	-0.0468029	-0.00926386	-0.0525071	-0.0974313	-0.380209	0.665939	-0.381033	0.216017	-0.0434622	0.828754	0.2655	0.298036	0.00889409	-0.352953	1.881	0.15585	0.437718	1.05773	0.293255	0.325679	0.442146	0.500161	0.156614	0.269178	-0.137165	0.793838	-0.875841	0.824277	-0.81591	0.388094	-0.679748	0.0509096	0.360686	0.222353	-0.322659	0.275306	0.0106937	0.115709
hsa-miR-200a-5p	0.343237	0.508135	0.366061	0.43339	0.727551	0.616236	0.311927	0.327605	0.53825	0.571078	0.297396	0.150182	0.509932	0.467348	0.65928	0.696963	0.529585	0.281303	0.478482	0.239708	0.357252	0.305931	0.661402	0.604179	0.393943	0.403448	0.763408	0.572861	0.439907	0.31317	0.252408	0.787997	0.525481	0.738693	0.608424	0.572137	0.390615	-0.384703	0.570757	-0.371953	0.602275	0.414793	0.525911	0.667866	0.543145	0.499775	0.559113	0.668609	0.631594
hsa-miR-625-5p	-0.484043	0.749124	0.488071	0.472856	0.13035	1.65795	-0.55261	0.111706	-0.277159	1.01527	-0.462266	-0.586569	0.302178	-0.356274	0.0774992	-0.00108308	0.284893	-0.16443	0.173594	-0.575426	-0.106416	-0.133155	0.0755843	0.187668	0.0533008	-0.158379	0.729128	-0.323337	-0.122762	-0.00328912	-0.0728281	0.967902	0.558486	0.546076	0.905216	-0.451438	0.489068	-0.567124	-0.203764	-0.157917	0.282765	-0.839387	-0.239908	1.54063	-0.461424	-0.399527	-0.182754	1.10564	0.627426
hsa-miR-596	-0.933338	-1.59478	0.916766	0.438617	-0.645778	-0.471145	0.199558	0.0436999	-1.00497	-0.826821	-0.515794	-0.628339	0.0856014	-1.2603	-0.831582	-1.82484	0.751678	-1.12692	0.204392	-0.0448668	-0.752498	0.165475	-1.08702	-0.739386	-0.306142	1.75803	-1.00836	-0.892971	0.179409	0.120357	-0.216687	-1.45633	-0.867523	-0.952442	0.243949	-0.594415	1.4048	-1.50536	-0.210644	-1.0282	-0.991612	-1.00394	-0.449629	-1.02165	-0.53684	-1.34579	-0.905588	-0.813911	-1.39787
hsa-miR-509-5p	-0.297166	-0.194864	0.114651	-0.207455	-0.0898537	-0.270449	-0.450699	0.5821	-0.0728418	-0.296965	0.0214906	-0.0689886	-0.29352	-0.315372	-0.322305	-0.41632	0.176598	-0.212928	0.152373	-0.290584	-0.303675	0.263595	-0.492112	-0.317273	-0.415274	0.243384	-0.234449	-0.211612	0.361854	-0.1043	-0.0760106	-0.218782	-0.186026	-0.237899	0.0594442	-0.342354	0.0392639	0.0358267	-0.06809	-0.225665	-0.163207	-0.391163	0.291303	-0.128505	0.333148	-0.361842	-0.163106	-0.451042	-0.213896
hsa-miR-218-2-3p	-0.389384	-0.392265	0.233005	0.683143	-0.0875759	-0.103912	-0.134693	0.632063	-0.175666	-0.29284	-0.315374	-0.221933	-0.240851	-0.301251	-0.215223	-0.47963	0.195443	-0.264971	-0.111607	-0.238057	0.2717	0.673022	-0.365815	-0.208507	0.000969654	1.22914	-0.0787185	0.190982	0.346789	-0.0215746	-0.252113	-0.172925	-0.200744	0.0949359	0.188698	-0.295831	-0.161772	0.148321	0.871206	-0.0237483	0.276591	-0.237761	5.03484e-05	-0.0406835	-0.204245	-0.432772	-0.138213	-0.203651	-0.050035
hsa-miR-125b-1-3p	-1.40128	1.22951	-1.59041	-1.02188	0.822359	0.696358	-1.91347	1.82099	2.57952	-0.0623549	-0.206824	-1.76035	-0.0382335	-0.482911	-0.265127	-0.636942	-1.12206	-1.10824	-0.825472	-1.34679	2.49456	-1.71165	0.322793	-0.172309	-0.710547	-0.53586	0.404919	1.34782	1.10476	-1.35278	-0.57228	2.03508	0.924953	0.581266	-1.13382	-0.0745893	-0.957123	0.864927	1.32525	0.567604	0.687583	-1.49924	0.784661	1.20653	-0.351451	-0.834056	0.196835	-0.244366	0.598047
hsa-miR-662	-0.353698	-0.300201	0.0572	-0.0856881	-0.292061	-0.289852	0.173945	-0.0615012	-0.296562	-0.397342	-0.120432	-0.167804	-0.184285	-0.16091	-0.299913	-0.442031	-0.0501902	-0.306986	-0.103319	0.0174099	-0.232535	-0.0154609	-0.325194	-0.28888	-0.0452504	-0.0743427	-0.268184	-0.229538	0.0650288	-0.184069	-0.102124	-0.30343	-0.121884	-0.411077	-0.185715	-0.178176	-0.00894921	0.0322536	-0.0364534	0.0937471	-0.291151	-0.198279	0.0467009	-0.178555	-0.216533	-0.175454	-0.251081	-0.0519571	-0.182534
hsa-let-7f-1-3p	-0.349848	-0.135914	0.0157871	0.260386	0.800639	1.43129	0.114812	0.64249	0.399581	0.0930738	-0.186112	-0.37494	0.11124	-0.35328	-0.194345	-0.712684	0.358007	-0.132223	0.343544	-0.00236337	0.267732	0.0372921	0.034263	0.197066	0.322277	1.35429	0.11161	0.0600032	1.07377	-0.157062	-0.111154	0.415414	0.406422	0.41368	0.0212327	-0.16586	0.227402	-0.210404	0.301011	-0.172968	0.707856	-0.642973	0.0960862	0.400467	-0.0084069	-0.443215	0.170848	0.496827	0.346506
hsa-miR-658	-0.0946693	0.00732326	0.183599	0.171204	0.29202	0.222097	0.167098	0.410857	0.143781	0.0929384	0.110593	0.257038	0.0842975	-0.0530391	0.173255	0.0942342	-0.121851	0.490103	0.100036	0.101738	0.0342	0.546088	-0.0726679	0.162739	0.067027	0.322869	0.199356	-0.00119649	0.68654	-0.0297254	0.3446	0.351635	-0.0930475	0.273156	-0.0808178	0.123312	0.14822	-0.191586	0.298856	-0.103742	0.40138	-0.211219	0.180336	0.315843	0.323492	0.0369509	0.158823	0.0569491	0.29671
hsa-miR-330-5p	0.906904	1.85063	0.122387	0.489525	2.39615	2.27147	0.161088	1.15406	1.31694	1.48899	0.580819	0.197747	1.60112	0.759152	1.63209	1.24339	0.53844	0.566637	0.551923	0.121114	1.19488	0.137282	1.15312	1.04385	0.71009	0.756047	1.62405	0.737973	0.911754	0.50956	0.746642	2.6119	1.71656	2.22242	0.892377	0.939187	0.599359	-0.691774	0.402096	-0.549707	1.89691	0.246252	1.88717	1.78983	0.603362	1.19575	2.02384	1.95016	1.93642
hsa-miR-374a-5p	0.68172	1.6952	-0.176291	-1.51161	3.54119	5.58368	-0.420698	-1.86783	0.00127378	3.65022	-1.11305	-0.497882	2.42865	0.307337	1.69125	0.95765	-1.72915	1.62777	-2.2152	-0.00526085	0.563054	-2.51323	1.71238	1.2512	1.1294	-2.62835	2.94134	-0.241784	-2.27559	0.0210208	-1.43938	3.65778	3.11087	1.37175	1.76564	-0.648296	-1.92515	1.94468	-2.70191	1.961	3.6195	0.857648	1.85523	3.80757	-3.11042	0.568067	4.07686	3.94803	4.0049
hsa-miR-20a-5p	0.102186	1.97063	-0.569279	-1.07116	2.3111	4.86194	-0.807869	-1.54946	-0.36378	3.3229	-0.906829	-1.08734	1.9775	0.212652	1.51784	0.699931	-0.67779	1.0648	-1.64924	-0.394976	0.489429	-2.22144	1.21654	2.80348	0.567847	-1.79429	3.17976	-0.261536	-2.39037	-0.160443	-1.26224	2.58515	2.61306	0.730728	1.09297	-0.485407	-0.913862	0.90631	-3.01245	1.34619	2.56671	-0.39932	1.20633	3.68059	-1.95798	-0.10367	3.42571	3.6249	3.37675
hsa-let-7e-5p	0.307682	0.42814	0.300061	0.262394	-0.213066	-0.00237429	0.363275	0.414361	0.614983	0.353399	0.118593	0.233196	0.244711	0.195821	0.711182	0.0250666	0.422773	-0.07085	0.0132779	0.360941	0.4887	0.132707	0.335441	-0.347575	0.709679	-0.264072	-0.138793	0.0974715	0.607835	0.236194	-0.105037	0.242758	0.20133	-0.327996	-0.0770853	0.365477	0.487379	-0.538055	-0.132872	-0.269347	-0.350156	0.286625	-0.279844	-0.210304	0.122984	0.548634	0.306016	0.317471	0.023527
hsa-miR-766-3p	0.0999271	-0.419002	0.237089	-0.232132	-0.201417	-0.391869	0.434386	0.0176898	-0.508713	-0.0124996	0.165594	0.454871	-0.0844582	0.0986426	-0.00148404	-0.00367588	0.0415885	0.301004	-0.0331585	0.239568	-0.604414	0.00225782	-0.387128	0.0169279	-0.0636157	-0.0517227	-0.43902	0.00794615	-0.06963	0.074554	0.260092	-0.372114	-0.428643	-0.333844	-0.327389	0.0666526	-0.466149	0.383186	-0.197937	0.269084	-0.513053	0.605954	-0.444062	-0.241614	0.104503	-0.0337624	-0.415437	-0.339844	-0.348142
hsa-miR-210-3p	-0.728688	0.344697	-1.03618	-0.672863	3.81055	0.845595	-1.20166	-0.735741	0.593946	-0.0144359	0.0456436	-1.10601	1.97439	0.0424415	0.0563612	-0.329854	0.190559	-0.674462	-0.449294	-1.10734	1.16115	-0.718961	0.418953	2.91187	-0.280443	1.27357	0.550919	0.477225	0.250714	-0.438288	-0.353832	0.121543	1.50997	1.29788	0.168413	1.02805	-0.20691	0.338422	0.270378	0.308688	0.290897	-0.0545946	0.279183	0.651502	0.385747	-0.0312083	1.73862	1.65176	0.851439
hsa-miR-154-5p	-0.489954	0.0491068	0.039654	0.186868	1.34342	2.24049	-0.140418	0.288202	-0.121902	0.23592	0.505431	0.515786	0.102486	-0.368171	-0.524541	-0.35749	0.45826	-0.0498405	0.464141	0.217756	-0.531686	0.590074	-1.04709	-0.00582249	-0.0181051	0.00876681	0.61173	-0.0194697	0.355318	0.0950524	0.554297	1.22446	-0.641206	0.59392	0.00774274	0.553882	0.276421	-0.165522	0.305278	-0.109676	0.813687	-0.714463	0.00450389	0.837003	0.245526	-0.627333	0.0529872	0.504558	0.721543
hsa-miR-33a-5p	0.743378	1.66037	-2.00368	-1.43955	2.45173	4.12114	-1.29544	-0.344422	0.803834	1.62765	-0.944122	-1.56046	1.99316	0.186889	1.54488	0.585039	-1.50089	-0.939044	-2.3044	-1.28723	0.909775	-2.45778	1.3684	-0.346099	0.763482	-2.54687	1.79839	0.432056	-0.987356	-1.24207	-2.03168	3.2606	0.852702	1.98227	0.659907	-0.264658	-3.30922	3.26722	-2.56053	2.82565	2.89768	-1.10915	1.80365	2.15054	-2.30985	0.481591	3.11433	2.84015	3.06633
hsa-miR-196b-5p	0.393451	0.533924	-0.0653652	0.25272	0.710184	0.736059	0.441782	0.0643097	0.393103	0.566927	0.204394	0.555554	0.533179	0.253344	0.347035	0.521638	0.0313064	0.319158	0.216634	0.384689	0.503444	0.559905	0.469562	0.868246	0.249592	0.102465	0.816721	0.483304	-0.0465314	0.192469	0.381107	0.718523	0.434163	0.771873	0.246264	0.526053	0.0800258	-0.249936	0.221851	-0.216203	0.766574	0.355793	0.462787	0.643565	0.591499	0.472426	0.673796	0.69764	0.684436
hsa-miR-92b-3p	-0.656991	-0.231873	-0.20704	-0.287096	1.43128	0.879838	-0.974124	-0.329996	-0.0120169	0.992542	-0.940945	-1.41917	1.51595	-0.800489	0.354755	-0.37712	-0.353173	-0.787521	-0.559885	-0.857846	0.556652	-1.17009	0.532897	0.40292	0.0187343	0.947533	0.731919	-0.958975	-0.36139	-0.505542	-1.01087	-0.0128215	1.5517	1.27105	0.487469	0.50682	0.0419227	-0.134213	-0.936719	-0.0711846	2.29903	-0.61	0.940033	1.33074	-0.727382	0.191385	0.883068	1.15103	1.69859
hsa-miR-518a-5p/hsa-miR-527	-0.870943	-0.987849	0.307868	0.140968	-0.97612	-0.649695	0.380988	0.453061	-0.755594	-0.930641	0.181963	-0.199558	-0.526349	-0.854921	-0.652871	-1.22066	-0.206862	-0.579761	0.226342	0.00491702	-0.885814	0.31518	-0.204533	0.326245	0.686152	0.176585	-1.19136	-0.733047	0.341436	-0.101794	-0.0112853	-1.34131	-0.812536	-0.832936	-0.433014	0.187783	0.0947071	-0.0741381	-0.173044	0.20267	-0.310846	-0.613578	-0.897474	-0.659856	-0.0726774	-0.803232	-0.782047	-0.510812	-0.775704
hsa-miR-135b-5p	-0.573565	-0.926241	-0.788999	-1.41759	-0.762335	4.42348	-1.13966	-1.50009	-1.67212	-0.422319	-1.15887	-0.387357	4.26931	-0.735779	-0.82206	-0.488854	-1.61886	-0.0323643	-0.771962	-0.690611	-0.610104	-0.519028	-0.372937	-0.921229	1.09411	-1.12023	1.39885	-0.792626	-1.37598	-0.237808	-0.560393	-0.166297	0.584262	1.14448	-0.953095	0.109927	-1.52927	1.79739	-1.01112	2.00182	0.476175	-1.00868	3.20643	1.87288	-1.11513	-0.199827	2.3314	1.05096	0.878918
hsa-miR-652-5p	-1.90401	-1.28405	0.391159	1.06778	-1.7973	-1.47856	0.718095	0.249373	-0.469911	-1.02201	-0.91798	-0.342584	-1.98383	-1.13883	-1.68597	-1.80546	1.05347	-0.694048	-0.154748	0.214049	-0.274012	0.459487	-2.09615	-1.69568	-1.29812	-0.360863	-1.32102	-0.328117	0.256199	-0.0880682	0.991106	-1.70579	-1.79727	-1.73784	0.195574	-2.2028	1.20492	-1.19765	0.555207	-0.683879	-2.02078	-1.35544	-1.36182	-1.80154	0.163045	-2.54339	-1.69588	-2.09992	-1.79854
hsa-miRPlus-B1114	-0.507739	-0.02693	0.981431	0.265001	0.512493	0.69238	-0.917161	0.560375	-0.0892973	0.294056	-0.389212	-0.765833	0.626995	-0.764026	0.0267804	-0.402253	0.855574	-0.59355	0.880874	-0.544316	-0.371078	-0.706354	-0.528252	-0.325889	-0.155632	0.0279556	0.245674	-0.151493	0.310533	0.0172281	-0.147424	0.493703	0.17343	0.0825843	0.996356	-0.526386	1.62271	-1.49974	0.475732	-1.47632	0.285935	-0.63635	0.667332	0.181491	0.620695	-0.442143	0.310224	-0.319072	0.119613
hsa-miR-100-5p	-0.0959322	0.300506	-1.43372	-1.21016	2.69645	3.65791	-0.941626	-1.46777	0.038194	2.2095	-0.658966	-1.04119	2.80466	-0.301756	1.03228	0.0590393	-1.93026	0.314619	-0.847136	-0.614039	0.864793	-1.67018	1.37751	-0.31342	0.757535	-2.67205	2.15761	-0.965604	-1.81345	-0.851167	-0.708094	1.98884	2.39132	1.73219	0.768472	0.731352	-2.15824	2.11379	-0.222598	2.17089	2.38778	-0.454476	2.74166	2.095	-1.05477	1.11605	3.02199	2.78431	2.94496
hsa-miR-449a	0.61528	0.845876	0.0479141	0.281292	0.611191	0.619764	0.34702	0.350434	0.621236	0.632792	0.468458	0.140665	0.535266	0.3585	0.697998	0.650106	0.331178	0.652137	0.252627	0.177257	0.714672	0.143101	0.565058	0.51785	0.362163	0.310194	0.504159	0.30613	0.23809	0.164884	0.186852	0.599321	0.484169	0.504064	1.07629	0.353814	0.338258	-0.405486	0.391992	-0.43428	0.663455	0.272942	0.814937	0.581326	0.768428	0.394314	0.616383	0.716398	0.993956
hsa-miR-33b-5p	-0.137008	0.870491	-2.17598	-1.73478	2.163	2.22741	-1.02724	1.89771	0.824026	0.772274	-0.876674	-1.24796	1.48412	-0.245725	1.21719	0.315998	-1.75319	-0.365699	-0.72563	-1.47807	1.18713	-1.34639	1.35386	-0.325229	-0.158367	-1.19975	1.15764	-0.576832	0.200169	-0.603805	-0.415664	1.52084	1.68141	2.18508	0.736815	0.918588	-1.61729	1.83511	-0.862646	1.82232	2.13961	-0.784362	0.385119	1.15132	-0.211977	1.12491	1.30469	2.1741	1.72868
hsa-miRPlus-A1083	0.0464065	0.985771	-0.815053	-0.693433	2.44132	2.50002	-0.815427	-0.574422	1.0732	1.74283	0.0137286	-0.636338	1.94834	-0.0759015	0.707352	0.321877	-0.936811	0.444014	0.326491	-0.695575	1.28143	-1.09059	1.52177	0.568483	0.535988	-0.28212	2.0452	-0.334397	-0.708246	-0.273332	0.117508	1.89453	2.22578	2.65946	0.839887	1.19169	-0.689612	0.679976	0.880133	0.700082	2.48304	-0.321725	1.30473	1.74596	-0.14251	1.18882	2.08893	2.54636	2.07923
hsa-miR-639	-1.42183	-0.0722379	0.0492092	0.0957994	-0.530124	-0.670378	-0.417043	0.508256	-0.0876655	-0.524803	-0.100322	-1.47283	-0.777259	0.206286	-0.862514	-0.601036	0.779628	-1.18638	0.0101493	-0.822038	-0.0645319	-1.22668	-0.619095	-0.831856	-0.859809	1.48623	-0.427774	-0.314698	1.18373	-0.231501	-0.272342	-0.586546	-0.214612	-0.278003	0.532795	-0.416922	0.407856	-0.46733	0.486204	-0.508351	-0.680217	-1.42275	-0.219694	-0.517018	0.272696	-0.983145	-0.271119	-0.738775	-0.679071
hsa-miR-646	-0.300117	-0.185689	-0.211352	-0.129321	-0.162695	-0.104029	0.242953	0.154579	-0.163875	-0.178806	-0.0894676	-0.109294	-0.20406	-0.126625	-0.244738	-0.0987569	-0.520675	-0.205599	-0.116107	0.172862	0.0401378	-0.0712436	-0.413785	-0.0256282	0.156384	0.0120571	-0.138368	-0.0243566	0.0639112	-0.152104	-0.168191	0.0296834	0.230841	-0.0309235	-0.142837	-0.0714092	-0.235606	0.168657	-0.0730323	0.13865	0.0649733	-0.148385	-0.107093	-0.0788616	0.00627307	-0.189841	-0.136054	0.0788235	-0.052546
hsa-miR-518d-3p	0.096188	0.495789	-0.00725646	0.0666496	0.588131	0.81208	0.130281	-0.00669874	-0.0199014	0.453431	-0.00955727	-0.0969127	0.282121	-0.0447371	0.481645	0.204236	0.00438961	0.243584	0.0185208	-0.0239227	0.146402	-0.0620357	0.242633	0.244092	0.200363	-0.0382713	0.542578	-0.00753882	0.0648597	-0.0962249	0.0463265	0.57453	0.427283	0.287496	0.174393	0.173891	-0.0402021	-0.0349462	0.426757	0.105134	0.374464	0.0690317	0.187636	0.341653	-0.172259	0.204538	0.264309	1.05782	0.577086
hsa-let-7d-5p	0.612797	1.22937	-0.714604	-0.817615	2.60261	3.63154	-0.728482	-1.53502	-0.10742	2.57304	-0.665206	-0.259083	2.22528	-0.204567	1.66986	0.628674	-1.37909	1.01307	-1.28437	-0.399143	0.327862	-1.36529	1.078	0.814178	0.959175	-3.22559	2.47619	0.0594627	-2.06411	-0.138539	-0.379447	2.5519	2.35515	1.71866	0.708671	-0.184338	-1.91781	1.80686	-0.96545	1.74717	2.20575	-0.123145	2.52849	2.34339	-0.940929	0.69794	2.90442	2.84225	2.86426
hsa-miR-129-2-3p	1.27373	2.42504	-0.678099	-0.274646	0.268381	0.385848	-0.301168	-0.297969	0.481541	-0.257449	-0.538126	-1.12803	0.0956237	1.14891	1.97545	1.26019	1.00544	-0.787391	-0.515147	-1.00413	0.829174	-0.9651	0.512818	-0.355839	0.53048	0.626348	0.416325	0.955262	0.426118	-0.0933479	-0.0793443	1.32148	0.410964	0.780587	0.00250473	0.411082	-0.13236	-0.169615	-0.306142	-0.158867	0.681926	-1.20162	-0.0474951	0.53476	-0.326235	0.00968859	0.479009	0.121951	0.4774
hsa-miR-611	-0.435545	0.26989	0.233706	0.399526	-0.0667235	-0.131201	0.00270325	0.354196	0.418006	-0.288496	-0.149004	-0.393037	-0.0668962	-0.358011	-0.141917	-0.317805	0.3513	-0.544733	-0.074775	-0.178545	0.0694934	-0.144212	-0.00531704	-0.307725	-0.346152	0.987057	-0.101357	0.145471	0.575268	0.225825	-0.12952	-0.117812	-0.0538562	0.0128265	0.169745	-0.0678131	0.600001	-0.637496	0.327756	-0.571119	0.0573028	-0.274781	-0.0885647	-0.00260361	0.0601333	-0.22101	0.0696635	-0.00756155	-0.0343941
hsa-miR-141-5p	2.16589	-0.357897	-1.43248	-0.28602	0.805658	-1.11728	-1.47843	0.0970794	-1.44166	0.148842	-0.447838	0.891588	-1.19821	1.00403	0.902785	1.13697	-0.521255	0.844714	-1.59355	0.384623	-0.996641	-1.07795	0.969998	1.25584	2.38525	-2.25628	-0.81744	1.45009	-0.923963	-0.630202	-1.38609	-0.122452	0.934649	1.44061	-0.734097	0.811236	-1.85508	1.88868	-3.03105	1.46319	0.320689	0.958951	-0.515449	-0.260563	0.366244	1.97665	-0.341804	0.145995	-0.202686
hsa-miR-664a-3p	-0.698386	-0.494492	-0.040159	-0.0965277	0.223699	0.183638	-0.0284996	0.050408	-0.154297	-0.686629	-0.432026	-0.0495206	-0.0246943	-0.629225	-0.476533	-0.875644	-0.0515868	-0.555916	-0.283243	-0.08875	-0.0453748	-0.548034	-0.0274069	-0.298008	0.261711	0.852765	0.0427122	-0.445132	0.225041	-0.139506	-0.0728447	-0.692764	0.116706	0.393062	9.9602e-05	-0.187286	-0.260241	0.245437	-0.14334	0.264618	0.448304	-0.704191	0.440397	-0.171621	-0.155122	-0.638966	0.440528	0.115461	0.0494016
hsa-miR-200b-5p	0.586394	-0.136241	0.22172	-0.0393281	-0.0380479	-0.0634537	0.660863	0.0672133	-0.349273	-0.109514	0.296969	0.197416	0.306437	0.225474	0.482383	0.222418	-0.141331	0.150137	0.0866228	0.43586	-0.31257	-0.0446022	0.168172	0.14932	0.263832	0.123864	-0.154406	0.0184337	0.131764	0.208499	0.0388296	-0.123158	-0.275723	-0.0751066	-0.0395495	0.312636	-0.299988	0.266932	-0.0459669	0.192646	-0.119038	0.7532	-0.173241	-0.0278028	0.154815	0.477493	0.0628686	-0.202788	-0.0611055
hsa-miR-663b	-1.56851	1.45516	-0.127815	0.434541	-0.405948	-0.564601	-0.568659	0.152195	2.36731	-0.155739	-0.247532	-1.56546	-0.999833	0.355394	-0.762838	-0.610613	0.932964	-0.922468	-0.474615	-0.425898	1.9076	-0.998398	0.167349	-0.665472	-0.797458	2.65055	0.182118	0.478764	0.630905	-0.306555	-0.803416	0.177025	0.328011	-0.544851	0.21058	-0.353489	0.288115	-0.364219	1.10646	-1.08685	-0.366425	-0.486251	-0.889507	-0.067594	-0.265006	-0.364524	-0.612503	-0.350406	-0.582701
hsa-miR-1247-5p	-1.10302	1.12585	-0.44836	-0.154388	0.403474	0.738124	-0.98375	-0.130362	2.10892	-0.078745	-0.562217	-1.58216	0.022471	-0.347664	0.0135822	-0.530712	0.494534	-1.15897	-0.6883	-0.884396	1.80297	-1.48808	0.443816	-0.0699297	-0.140885	2.36577	0.573968	-0.00466381	0.831808	-0.201509	-0.666623	0.467417	0.566795	0.602653	0.740328	0.0904733	0.21231	-0.336722	0.738657	-0.74721	0.684044	-0.959376	0.0948124	0.812872	-0.480162	-0.619634	0.830009	0.381861	0.646234
hsa-miR-939-5p	0.450827	0.891838	0.784696	0.661074	0.805828	0.690441	0.438036	0.4779	0.686637	0.732668	0.395275	-0.0292665	0.555897	0.240492	1.05982	0.77948	0.644311	0.178387	0.39564	0.0887853	0.524104	0.219732	0.563507	0.466385	0.337443	0.715599	0.827379	0.355809	0.536733	0.171557	0.440661	0.91414	0.15425	0.723553	0.204488	0.569978	0.490385	-0.787037	0.477075	-0.481175	0.677839	0.228765	0.394397	0.63561	0.523397	0.524335	0.622689	0.50875	0.612339
hsa-miR-1285-3p	0.291378	-0.137757	0.373157	0.0132533	-1.14707	-0.269188	0.260854	0.38035	0.258802	-0.171814	0.564911	0.383823	-0.781254	-0.05866	-0.580071	-0.286324	-0.102746	-0.231231	0.45355	0.415216	-0.411487	0.197374	-0.502005	0.0223318	0.0929685	0.137036	-0.523085	-0.0445797	-0.0140205	0.412347	-0.0537812	-0.574929	-0.746038	-0.612584	0.0151499	-0.386624	-0.0754048	-0.144528	0.10711	-0.374745	-0.828603	0.568885	-0.470562	-0.78931	0.512239	-0.178138	0.225148	-0.494098	-0.53596
ebv-miR-BART2-3p	-0.0940929	0.0170073	0.386763	0.545441	-0.304747	-0.653526	0.571831	0.269597	-0.0530279	-0.178745	0.173383	0.431289	-0.335611	-0.124992	-0.200809	-0.149029	0.609249	-0.0337698	0.111386	0.35245	-0.233659	0.743329	-0.18132	0.0261578	-0.219944	-0.285297	-0.261052	0.308822	0.107529	0.175082	0.408605	-0.259538	-0.338849	-0.161449	-0.0867167	-0.0338269	0.523624	-0.521505	0.104056	-0.495298	-0.324867	-0.059796	-0.366014	-0.451872	0.813004	-0.0697477	-0.458586	-0.594134	-0.240285
hsa-miR-2052	0.511579	0.644319	0.1941	0.441126	0.870291	0.716764	0.552049	0.337297	0.459367	0.514778	-0.00774587	0.281273	0.55181	0.405184	0.77834	0.632716	0.232651	0.575414	0.315397	0.321955	0.554585	0.294082	0.407736	0.591084	0.489327	0.219601	0.496122	0.187195	0.458728	0.195263	0.102333	0.721259	0.456855	0.606066	0.438088	0.451869	0.288145	-0.467647	0.386259	-0.36155	0.669999	0.369685	0.718485	0.577769	0.434806	0.446353	0.599812	0.512677	0.689526
hsa-miR-2054	0.782426	0.995345	0.296606	0.420635	0.730942	0.59606	0.534102	0.416774	0.823106	0.616515	0.531936	0.392615	0.641977	0.523482	0.582924	1.02145	0.445219	0.668905	0.46058	0.552055	0.603219	0.349219	0.764113	0.840378	0.496094	0.568359	0.876062	0.273896	0.445194	0.213511	0.329536	0.986437	0.483941	0.925533	0.452515	0.780236	0.357483	-0.553925	0.428807	-0.599897	0.590093	0.733045	0.473893	0.594101	1.15865	0.436672	0.589718	0.783859	0.636345
ebv-miR-BART21-3p	0.509871	-0.0357957	-0.30054	-0.117859	0.588448	0.692815	0.137933	0.964248	0.24696	-0.202967	0.0475682	-0.223223	0.454647	-0.242219	0.54671	-0.252028	0.226604	0.307964	-0.224685	0.0371471	0.443657	-0.538768	0.929597	0.574794	1.44013	1.31034	0.346897	-0.236158	0.818949	0.292377	-0.00842519	0.258178	1.03319	0.311984	0.543302	0.622441	0.0298841	0.123674	-0.445978	0.178623	0.798293	-0.107196	-0.00403082	0.339758	-0.0675363	0.623307	0.74039	0.893164	0.363661
hsa-miR-196b-3p	0.0584507	0.103448	-0.387479	-0.587762	-0.139151	-0.0858793	0.0278767	-0.291837	0.917615	-0.0112741	-0.116629	0.00357791	-0.330041	-0.160776	-0.148963	0.00103152	-0.301393	0.179615	-0.177412	-0.119404	0.823909	-0.360407	-0.0513913	-0.113543	-0.298658	-0.327916	-0.189115	-0.0530447	-0.0471547	0.0277847	-0.00750129	-0.0826784	-0.40314	-0.33655	-0.489203	-0.038018	-0.217869	0.446132	0.350522	-0.00220511	-0.290367	0.352997	-0.276738	0.040548	-0.125712	-0.276291	-0.230274	0.0372004	-0.12128
hsa-miR-517a-3p/hsa-miR-517b-3p	0.302931	0.287988	0.243645	0.302683	0.460309	0.385769	0.203762	-0.186548	0.175346	0.221293	0.258254	0.38614	0.25514	0.157866	0.266082	0.326565	0.0444068	0.0197572	0.104514	0.221256	0.234432	0.289296	0.0491257	0.328412	0.268605	0.0746837	0.299915	0.190382	0.0570836	0.18747	0.226686	0.302396	0.186933	0.240547	0.119821	0.260434	0.137104	-0.295798	-0.0480601	-0.151377	0.433344	0.35232	0.106805	0.0499385	0.202007	0.180471	0.448503	0.142895	0.242263
hsa-miR-1911-5p	0.358123	0.344989	0.263429	0.402114	0.627166	0.704564	0.326123	0.448418	0.40174	0.473873	0.28102	0.235025	0.457408	0.282462	0.668966	0.608675	0.516582	0.381337	0.32441	0.130618	0.39181	0.303559	0.393283	0.446588	0.442648	0.218734	0.521255	0.38971	0.124455	0.0522025	0.287655	0.396357	0.781698	0.64387	0.382483	0.345382	0.256192	-0.471316	0.472171	-0.318894	0.532416	0.303684	0.778054	0.338961	0.3591	0.288353	0.444316	0.520186	0.45251
[truncated: 1,252 more rows]
[truncated: 2 more columns]
