# Supplementary material for: Expression-based decision tree model reveals distinct microRNA expression pattern in pediatric neuronal and mixed neuronal-glial tumors
Source: BMC Cancer. 2019 Jun 6;19:544. doi: 10.1186/s12885-019-5739-5 (PMC6555720; doi:10.1186/s12885-019-5739-5)
Supplement: Supplementary file 4 — Table S4. Results of microarray data pairwise comparisons between the three groups. AVG average, DNET dysembryoplastic neuroepithelial tumor, FC fold change, FDR false discovery rate, GG ganglioglioma, PA pilocytic astrocytoma, SD standard deviation. (XLSX 182 kb) [file 12885_2019_5739_MOESM4_ESM.xlsx]

## Sheet: Table S4
Table S4 Results of microarray data pairwise comparisons between the three groups. AVG average, DNET dysembryoplastic neuroepithelial tumor, FC fold change, FDR false discovery rate, GG ganglioglioma, PA pilocytic astrocytoma, SD standard deviation
Subgroup	ANOVA p value	ANOVA FDR	PA		DNET		GG		PA vs DNET		DNET vs GG		GG vs PA
miRNA			AVG	SD	AVG	SD	AVG	SD	p value	FC	p value	FC	p value	FC
hsa-miR-4754	0.000115983	0.0453493	-1.17382	0.484639	0.279127	1.12864	-0.515712	0.843405	7.7614e-05	0.365273	0.0244836	1.73488	0.00777296	0.633707
hsa-miR-4530	0.000210677	0.0549164	-0.622579	0.539161	0.417689	0.820202	-0.496361	0.694791	0.000196714	0.486237	0.00111774	1.88433	0.555096	0.91623
hsa-miR-4777-5p	0.000410304	0.0785871	-0.399414	0.461453	0.372088	0.650118	-0.0395204	0.292667	0.000524648	0.585807	0.0253332	1.33017	0.0150633	0.779222
hsa-miR-155-5p	0.000502475	0.0785871	-1.06268	0.955774	-1.69016	1.20372	-0.000992013	1.34631	0.111255	1.54486	0.00034841	0.310106	0.0114246	0.479071
hsa-miRPlus-A1086	0.00140743	0.136619	0.755579	0.969747	-0.790057	1.16015	0.0366457	0.965109	0.00028804	2.91933	0.0277141	0.563817	0.0396226	1.64596
hsa-miR-3660	0.0014925	0.136619	0.10314	0.664714	-0.552144	0.359828	-0.435971	0.471335	0.00268377	1.57493	0.409102	0.922632	0.0136868	1.45308
hsa-let-7b-3p	0.00161621	0.136619	-0.160981	0.447641	-0.90162	0.640006	-0.239253	0.686311	0.000649298	1.67092	0.0050859	0.631841	0.691357	1.05575
hsa-miR-891a-5p	0.00169306	0.136619	0.232313	0.328549	-0.216584	0.402181	0.0277015	0.255378	0.00159594	1.365	0.0410992	0.844234	0.0578494	1.15238
hsa-miR-4758-3p	0.00174704	0.136619	0.164388	0.460256	-0.384225	0.414736	0.0824872	0.463996	0.0014586	1.46268	0.00308076	0.723612	0.611428	1.05841
hsa-miR-628-3p	0.00219356	0.155942	0.25249	0.355268	0.536347	0.481048	-0.0213378	0.456282	0.0656651	0.821392	0.00115462	1.47191	0.0578573	1.20901
hsa-miRPlus-A1087	0.00276388	0.16961	1.19551	1.28459	-0.243585	1.24926	-0.200011	1.17982	0.00326717	2.7115	0.915241	0.970249	0.00285563	2.63083
hsa-miR-5681b	0.00291793	0.16961	0.00393229	0.447133	-0.488688	0.586075	0.179449	0.616779	0.011649	1.407	0.00209846	0.629319	0.343752	0.88545
hsa-miR-3202	0.0030365	0.16961	-0.756654	0.552352	0.0432313	0.802281	-0.280455	0.475048	0.00250562	0.574395	0.158924	1.25152	0.013041	0.718869
hsa-miR-7-2-3p	0.00332327	0.170518	-0.331217	0.263885	-0.51418	0.38173	-0.00141788	0.559057	0.122505	1.13521	0.00278208	0.700879	0.0313947	0.795647
hsa-miR-4264	0.00348886	0.170518	-0.473654	0.327357	0.203844	0.667986	0.00304134	0.557378	0.00110648	0.625248	0.338048	1.14934	0.00409401	0.718622
hsa-miR-523-3p	0.00410189	0.188687	-0.146461	0.620734	-0.637498	0.340153	-0.0737526	0.5255	0.0126769	1.40545	0.000536972	0.676543	0.719723	0.950851
hsa-miR-4436b-5p	0.00517816	0.197645	-0.655503	0.513067	-1.33909	0.984639	-0.2732	1.08046	0.0193012	1.60612	0.00390728	0.477679	0.185031	0.767212
hsa-miR-21-5p	0.00533639	0.197645	0.912499	1.66233	-1.918	1.6946	-0.440929	3.13427	4.66781e-05	7.11319	0.0852534	0.359218	0.11708	2.55519
hsa-miR-152-3p	0.0062407	0.197645	0.813807	1.28534	-0.182602	1.11947	-0.553488	1.14618	0.0276105	1.99503	0.333454	1.29315	0.00312912	2.57986
hsa-miR-5588-3p	0.00624688	0.197645	-0.446584	0.494292	-0.595618	0.470694	-0.0444141	0.553354	0.391233	1.10883	0.00276047	0.68245	0.0327139	0.756719
hsa-miR-765	0.0063745	0.197645	-0.0682286	0.318835	0.365622	0.542744	-0.086869	0.432949	0.00956822	0.740284	0.01006	1.3684	0.886021	1.013
hsa-miR-1268b	0.00664276	0.197645	-0.261192	0.377202	0.231746	0.393569	0.014704	0.459339	0.00109593	0.710576	0.136154	1.16235	0.0634752	0.825937
hsa-miR-3960	0.00695735	0.197645	-0.879112	0.896504	-0.140829	0.551995	-0.322118	0.468996	0.0112009	0.599452	0.299193	1.1339	0.0412191	0.679717
hsa-miR-4714-5p	0.00707216	0.197645	-0.905263	0.646947	-0.718214	0.803461	-0.154113	0.625628	0.471834	0.878401	0.0266336	0.676377	0.00188604	0.59413
hsa-miR-330-3p	0.00723546	0.197645	-0.95483	0.557257	0.0691853	1.17966	-0.417991	0.739988	0.00394431	0.491746	0.154922	1.4017	0.0217663	0.689279
hsa-miR-4787-5p	0.0073363	0.197645	-0.923348	0.90683	-0.132156	0.595536	-0.438266	0.522447	0.00838446	0.577866	0.112684	1.23637	0.0792029	0.714456
hsa-miR-2115-5p	0.00743883	0.197645	0.0827819	0.564273	-0.526812	0.604194	-0.10076	0.457285	0.00612226	1.52583	0.0248233	0.744296	0.315803	1.13567
hsa-miR-4516	0.00751983	0.197645	-1.57286	0.99752	-0.401519	1.05064	-0.8533	0.976525	0.00298747	0.44401	0.192184	1.36773	0.043532	0.607284
hsa-miR-4299	0.00771327	0.197645	-0.481279	0.711191	0.290216	0.659655	-0.35615	0.789504	0.00362075	0.58581	0.011436	1.56522	0.630948	0.916922
hsa-miR-4505	0.00802093	0.197645	-0.538563	0.757879	0.178392	0.770181	-0.527979	0.665479	0.0127806	0.60838	0.00625053	1.63169	0.966286	0.99269
hsa-miR-4677-5p	0.00851609	0.197645	-0.823621	0.315202	-0.112399	0.842796	-0.302477	0.598268	0.00401122	0.610803	0.44646	1.14083	0.00285004	0.696819
hsa-miR-4679	0.00872787	0.197645	-1.81827	1.18967	-2.43183	0.989191	-0.937229	1.78343	0.126929	1.53003	0.00378629	0.35488	0.0949466	0.542976
hsa-miR-593-3p	0.00884564	0.197645	0.542169	0.232827	0.291389	0.203168	0.268687	0.329046	0.00318114	1.18985	0.802862	1.01586	0.00793326	1.20872
hsa-miR-3173-3p	0.008846	0.197645	-0.291737	0.37163	0.118071	0.433177	-0.200637	0.340614	0.00727019	0.752723	0.0210212	1.24721	0.467566	0.938807
hsa-miR-4804-3p	0.00926874	0.201338	-0.493774	0.590761	-0.286959	0.453164	0.0348575	0.407926	0.281339	0.866448	0.0328327	0.800062	0.00694115	0.693212
hsa-miR-4783-3p	0.00956784	0.202217	-0.237043	0.398365	0.197613	0.571311	-0.391296	0.656518	0.0176385	0.73987	0.00688057	1.50411	0.404331	1.11285
hsa-miR-337-3p	0.00987969	0.202603	-0.0152398	0.654853	-0.532286	0.576896	-0.0190614	0.389376	0.0256633	1.43102	0.00451304	0.700655	0.984239	1.00265
hsa-miR-4288	0.0101479	0.202603	1.02998	1.4966	-0.323141	0.825207	0.23043	1.22225	0.00526946	2.55464	0.117987	0.681331	0.105616	1.74056
hsa-miR-885-5p	0.0103633	0.202603	0.32304	0.477516	0.729181	0.649621	0.197168	0.400874	0.0515744	0.754639	0.00719452	1.44595	0.420245	1.09117
hsa-miR-612	0.0114848	0.210601	0.214492	0.286024	-0.0631545	0.280551	-0.177363	0.466572	0.00974212	1.21222	0.37506	1.08238	0.00517559	1.31208
hsa-miR-2681-3p	0.0117407	0.210601	-0.15543	0.544513	0.117844	0.400712	0.288114	0.276617	0.122169	0.827439	0.153525	0.888677	0.00946424	0.735326
hsa-miR-629-5p	0.0119343	0.210601	0.426765	0.223403	0.399631	0.212833	0.189627	0.28983	0.728468	1.01899	0.0178134	1.15669	0.0111503	1.17865
hsa-miR-4683	0.01199	0.210601	-0.765216	0.564626	-1.10925	0.649873	-0.434793	0.704287	0.119554	1.2693	0.00518669	0.626569	0.138756	0.795303
hsa-miR-452-5p	0.0121695	0.210601	0.261075	0.512995	-0.212484	0.426923	-0.088509	0.39402	0.00889294	1.38853	0.373661	0.917656	0.0386002	1.27419
hsa-miR-502-5p	0.0123883	0.210601	0.0780197	0.203447	-0.0602675	0.220667	0.159355	0.212627	0.0750977	1.1006	0.00467365	0.85879	0.265301	0.945182
hsa-miR-15a-3p	0.0128329	0.213517	-0.436599	0.435798	-0.425847	0.434701	0.0518834	0.673384	0.944884	0.992575	0.0157594	0.718106	0.015721	0.712775
hsa-miR-150-5p	0.0135495	0.217091	-0.490435	0.3866	-0.662415	0.638239	-0.156079	0.436637	0.358793	1.1266	0.0104421	0.704008	0.024393	0.793138
hsa-miR-4473	0.013897	0.217091	-0.418545	0.65212	-0.589864	0.637983	-0.00817264	0.471013	0.459719	1.12609	0.00445246	0.66818	0.0510208	0.752429
hsa-miR-501-5p	0.0140414	0.217091	-1.0845	0.948988	-1.70186	1.0068	-0.579719	1.27228	0.084485	1.53406	0.00577619	0.459412	0.194723	0.704767
hsa-miR-381-5p	0.0141581	0.217091	-0.592678	0.623338	-0.704108	0.582062	-0.0853592	0.719504	0.606691	1.0803	0.00743037	0.651236	0.0351793	0.703529
hsa-miR-584-5p	0.0147026	0.218529	0.109569	0.219356	-0.234411	0.448132	0.0627456	0.342009	0.00980968	1.26925	0.0344117	0.813855	0.63189	1.03299
hsa-miR-636	0.0148618	0.218529	-0.119361	0.422576	-0.438526	0.346277	-0.0848556	0.364151	0.0282163	1.24761	0.00522745	0.78259	0.803584	0.976366
hsa-miR-186-3p	0.0154234	0.218529	0.162838	0.466401	-0.263269	0.383924	-0.0311938	0.350328	0.00930283	1.3436	0.0681224	0.851409	0.192083	1.14396
hsa-miR-1252-5p	0.015566	0.218529	-0.124765	0.407293	0.292936	0.543573	-0.207099	0.581455	0.0192663	0.748617	0.0116674	1.41425	0.631223	1.05873
hsa-miR-4732-3p	0.0156491	0.218529	-0.771801	0.782389	-1.33379	1.15659	-0.283821	1.11195	0.115124	1.4763	0.00912519	0.482979	0.143619	0.713023
hsa-miR-1587	0.0166738	0.227668	-0.335438	0.567663	0.238474	0.800459	-0.386604	0.628302	0.025318	0.671793	0.0147839	1.54229	0.805063	1.0361
hsa-miR-335-3p	0.0168859	0.227668	-0.040156	0.367818	-0.484312	0.66235	-0.0254915	0.445021	0.0250657	1.36052	0.022863	0.727581	0.9169	0.989887
hsa-miR-5696	0.0173649	0.230159	-0.7535	0.678331	-1.19205	0.963978	-0.229339	1.1505	0.14423	1.35524	0.00996827	0.513093	0.108446	0.695364
hsa-miR-181a-2-3p	0.0186554	0.239233	-0.588314	0.434297	-0.0748748	0.487151	-0.195873	0.572915	0.00366425	0.70055	0.498227	1.08749	0.0299902	0.761839
hsa-miR-193a-3p	0.0186614	0.239233	1.44519	2.19004	-0.317147	1.5536	-0.211761	1.91048	0.0156816	3.39248	0.856415	0.929556	0.0280966	3.1535
hsa-miR-3146	0.0216009	0.263356	-0.0235178	0.569516	0.382187	0.546784	-0.224715	0.723355	0.0495704	0.754867	0.00733431	1.52299	0.37097	1.14965
hsa-miR-4664-3p	0.0219213	0.263356	-0.824031	0.548558	-0.89349	0.550467	-0.248059	0.971957	0.723737	1.04932	0.0190345	0.639302	0.0373979	0.670834
hsa-miR-124-5p	0.022176	0.263356	-0.216122	0.574028	0.303635	0.680714	-0.296493	0.716074	0.0259841	0.697489	0.0145079	1.51585	0.718809	1.05729
hsa-miR-4800-3p	0.0221897	0.263356	-0.990337	0.807787	-0.0683517	1.05636	-0.462886	0.833186	0.0091338	0.527782	0.226562	1.31452	0.0718865	0.69378
hsa-miR-338-5p	0.022308	0.263356	0.266963	0.914819	-0.0395075	0.585874	-0.396373	0.500727	0.277566	1.23668	0.0596862	1.28064	0.0198738	1.58374
hsa-miR-518a-5p/hsa-miR-527	0.0226745	0.263356	-0.447572	0.472528	-0.5858	0.467699	-0.130857	0.518012	0.413365	1.10055	0.00903592	0.729539	0.0723814	0.802896
hsa-miR-302e	0.0229005	0.263356	0.307211	0.282112	-0.0268443	0.517529	0.364496	0.450189	0.0298418	1.26055	0.0220064	0.762421	0.653557	0.961071
hsa-miR-222-3p	0.0232859	0.263907	1.21433	1.91839	-0.525625	1.22327	0.189411	1.92653	0.00614716	3.34024	0.188998	0.60919	0.133009	2.03484
hsa-miR-4524a-5p	0.0236436	0.264133	-0.722556	0.565094	-0.595738	0.468334	-0.241169	0.517698	0.498588	0.915849	0.0381223	0.782104	0.0160192	0.716289
hsa-miR-196a-3p	0.0242791	0.267412	0.139512	0.623745	-0.29197	0.426425	0.0731084	0.357577	0.0334504	1.34862	0.00943112	0.776427	0.716981	1.0471
hsa-miR-4285	0.024921	0.267863	-0.674055	0.705322	0.0566967	0.751109	-0.345395	0.732404	0.00810476	0.60259	0.114122	1.32142	0.194498	0.796276
hsa-miR-3126-3p	0.0250051	0.267863	-0.474249	0.429615	0.334313	1.00659	-0.04922	0.834452	0.00632166	0.570951	0.225586	1.30453	0.0649463	0.744824
hsa-miR-647	0.0261337	0.273383	-0.547857	0.509863	-0.333207	0.410274	-0.0482974	0.602903	0.204385	0.861755	0.1043	0.820793	0.0134864	0.707323
hsa-miR-514a-5p	0.0265421	0.273383	-0.218402	0.348588	-0.274884	0.47021	0.0899851	0.42431	0.700263	1.03993	0.0206298	0.776539	0.0265221	0.807544
hsa-miR-135b-5p	0.0265692	0.273383	0.722534	1.97763	-0.63736	0.732368	-0.0714532	1.23185	0.0219936	2.56666	0.100427	0.675531	0.187294	1.73386
hsa-miR-200b-3p	0.0270698	0.274374	0.356431	0.152079	0.113895	0.301364	0.194356	0.25562	0.00739387	1.18307	0.397019	0.945756	0.0288057	1.1189
hsa-miR-4308	0.0276385	0.274374	-0.0673065	0.424478	-0.344196	0.376201	-0.00308854	0.354178	0.0622169	1.21158	0.00864843	0.789435	0.641613	0.956464
hsa-miR-4312	0.0277855	0.274374	0.0362925	0.467596	-0.357401	0.388806	-0.153426	0.350106	0.015924	1.31375	0.109273	0.868156	0.202533	1.14054
hsa-miR-4712-3p	0.0280689	0.274374	0.108378	0.385161	-0.061083	0.328371	-0.205658	0.272252	0.194331	1.12464	0.163093	1.1054	0.0131949	1.24318
hsa-miR-3687	0.029376	0.283605	-0.929607	0.760924	0.0347171	1.07386	-0.485346	1.05271	0.00616833	0.512519	0.152495	1.43402	0.163333	0.734961
hsa-miR-221-3p	0.0298161	0.283949	1.31968	1.99107	-0.414575	1.36886	0.0100218	2.07155	0.00909057	3.32707	0.469345	0.745047	0.0709503	2.47883
hsa-miR-142-5p	0.0302271	0.283949	1.29369	1.76159	-0.115917	1.08895	0.0080102	1.82328	0.0134379	2.65665	0.803904	0.917686	0.0459223	2.43797
hsa-miR-4305	0.0305009	0.283949	-0.310091	0.369946	-0.41832	0.454054	-0.0610375	0.373999	0.463639	1.0779	0.0155673	0.780633	0.0617598	0.841448
hsa-miR-551a	0.0315102	0.289893	-1.14829	1.01425	-1.50824	1.14314	-0.502378	1.17054	0.352807	1.28338	0.0135372	0.497972	0.0948194	0.639088
hsa-miR-187-3p	0.0320329	0.291276	0.272129	0.924166	-0.256102	0.292709	0.0931023	0.317594	0.0493446	1.44216	0.00158976	0.785017	0.482994	1.13212
hsa-miR-4511	0.0333939	0.299908	-2.44105	2.24719	-3.38837	2.62969	-1.16375	2.4745	0.280648	1.9283	0.0136606	0.213955	0.12565	0.412569
hsa-miRPlus-A1073	0.0340453	0.299908	0.937891	0.558246	0.768279	0.505419	0.462785	0.509331	0.377542	1.12476	0.0802144	1.23584	0.0159672	1.39002
hsa-miR-4507	0.0343285	0.299908	-0.47115	0.506333	0.0534819	0.852495	-0.523962	0.664543	0.0413125	0.695137	0.0320438	1.4922	0.794264	1.03729
hsa-miR-938	0.0345162	0.299908	0.0203522	0.4399	-0.339618	0.379658	-0.164901	0.319116	0.020265	1.2834	0.14744	0.885941	0.182718	1.13702
hsa-miR-585-3p	0.0357985	0.30171	-0.659517	0.533391	0.327036	1.21787	-0.359946	1.24242	0.00609205	0.504682	0.103463	1.60991	0.352829	0.812494
hsa-miR-4307	0.0366388	0.30171	-0.276078	0.517507	-0.609374	0.620059	-0.0662672	0.668163	0.108017	1.25989	0.0162475	0.686291	0.309915	0.86465
hsa-miR-210-3p	0.0368698	0.30171	0.924687	1.49961	0.232882	0.654668	0.0101855	0.803555	0.11505	1.6153	0.366526	1.16691	0.0453849	1.88492
hsa-miR-5584-3p	0.0369073	0.30171	-0.328932	0.688789	-0.503768	0.742898	0.0864081	0.626605	0.495143	1.12884	0.0154588	0.664262	0.079778	0.749843
hsa-miR-1908-5p	0.0375263	0.30171	-0.651926	0.718523	0.0182233	0.797021	-0.388035	0.648887	0.0180681	0.628442	0.10599	1.32524	0.276487	0.832839
hsa-miR-4694-5p	0.0385532	0.30171	-0.690329	0.648985	-0.716941	0.789964	-0.0622589	0.991683	0.917431	1.01862	0.0347069	0.635216	0.0336387	0.647042
hsa-miR-4688	0.0391201	0.30171	-0.558478	0.579953	-0.164941	0.511103	-0.149798	0.39969	0.0524971	0.761261	0.922413	0.989559	0.0287517	0.753312
hsa-miR-5196-3p	0.0394906	0.30171	-0.126584	0.330875	-0.332559	0.301098	-0.0350879	0.386105	0.0772872	1.15347	0.0140731	0.813678	0.462655	0.938549
hsa-miR-4657	0.0403015	0.30171	-0.0112716	0.629907	-0.469121	0.403672	-0.138892	0.501796	0.0241366	1.37349	0.0359372	0.79541	0.52739	1.09249
hsa-miR-23a-3p	0.0404113	0.30171	1.20386	1.40719	-0.12662	1.36681	-0.140146	2.03743	0.0112658	2.51487	0.981317	1.00942	0.0301749	2.53856
hsa-miR-1915-5p	0.0406989	0.30171	-0.0660966	0.446608	-0.338049	0.506358	0.0858157	0.502583	0.116928	1.20744	0.0168252	0.745425	0.358637	0.900057
hsa-miR-4467	0.04074	0.30171	-0.747689	0.769284	-0.111889	0.765507	-0.354962	0.535634	0.0263492	0.643584	0.284161	1.18351	0.105632	0.761689
hsa-miR-221-5p	0.0412064	0.30171	0.622777	0.44874	0.280757	0.286203	0.376926	0.390761	0.0185389	1.26753	0.402473	0.935514	0.104443	1.18579
hsa-miR-513a-5p	0.0412533	0.30171	-1.7069	1.43732	-1.22125	1.4091	-0.487179	1.29359	0.343598	0.714175	0.11445	0.601207	0.0157803	0.429367
hsa-miR-550b-2-5p	0.0413223	0.30171	0.209957	0.703176	-0.0468748	0.360266	-0.259438	0.471646	0.216839	1.19485	0.135883	1.15874	0.0363031	1.38453
hsa-miR-3622a-3p	0.0415753	0.30171	-0.210054	0.246856	-0.190919	0.348878	0.0311317	0.307433	0.857928	0.986824	0.0522406	0.857346	0.0162538	0.84605
hsa-miR-4668-5p	0.0416804	0.30171	0.180314	0.760455	-0.0267604	0.766486	-0.811686	1.67278	0.449848	1.15435	0.0771708	1.723	0.0295376	1.98894
hsa-miR-3191-5p	0.0419276	0.30171	-0.23051	0.340969	-0.518532	0.37505	-0.140034	0.566849	0.0302106	1.22097	0.0232839	0.769238	0.568807	0.939213
hsa-miR-371a-5p	0.0420543	0.30171	-0.312475	0.149545	0.0528273	0.382658	-0.123195	0.520276	0.00152646	0.776306	0.25273	1.12976	0.145796	0.877043
hsa-miR-3161	0.0426913	0.303496	-0.225484	0.534726	-0.552625	0.492429	-0.0357234	0.719679	0.083672	1.25452	0.0162806	0.698871	0.384542	0.876751
hsa-miR-3679-3p	0.0440169	0.304781	1.5299	0.931028	1.46961	0.749839	0.812389	1.02644	0.84299	1.04267	0.0342864	1.57704	0.040934	1.64434
hsa-miR-139-5p	0.0441537	0.304781	-0.622814	1.09269	0.429219	1.44398	-0.433395	1.18069	0.0263237	0.482288	0.0604759	1.81833	0.631554	0.876958
hsa-miR-483-3p	0.0449515	0.304781	-1.06318	1.04024	-1.2944	0.985244	-0.533036	0.707176	0.525171	1.17382	0.0133828	0.589939	0.104269	0.692484
hsa-miR-4306	0.0453597	0.304781	-0.442115	0.5217	-0.0147363	0.564633	-0.159928	0.32488	0.033776	0.743612	0.360658	1.10588	0.0802104	0.822344
hsa-miR-4734	0.0459155	0.304781	-0.5518	0.489713	0.147839	0.873866	-0.396193	0.966898	0.00880957	0.615726	0.0851458	1.45804	0.547181	0.897755
hsa-miR-615-3p	0.0462643	0.304781	-0.348425	0.473254	-0.646557	0.473144	-0.24878	0.485796	0.0856272	1.22955	0.0180092	0.759027	0.551286	0.933262
hsa-miR-3160-5p	0.0463076	0.304781	-0.52332	0.64714	-0.458889	0.506189	-0.0571963	0.603537	0.75843	0.956322	0.0370544	0.75697	0.0401588	0.723907
hsa-miR-4540	0.0466501	0.304781	-0.392436	0.621721	-0.570499	0.633299	-0.0658222	0.553183	0.429246	1.13136	0.0164055	0.704818	0.121556	0.797406
hsa-miR-1284	0.046669	0.304781	-0.755556	0.647635	-0.480277	0.439261	-0.278171	0.530721	0.177676	0.82629	0.220161	0.869281	0.0289331	0.718278
hsa-miR-520e	0.0469104	0.304781	0.164843	0.205053	0.0111746	0.305803	0.234545	0.268872	0.1028	1.11239	0.0271234	0.856562	0.397579	0.952835
hsa-miR-2113	0.0474408	0.304781	-0.9626	1.3342	-1.7515	1.13685	-0.643478	1.46558	0.0847276	1.72776	0.0156098	0.463929	0.512222	0.801557
hsa-miR-4521	0.0475489	0.304781	-0.528584	0.674072	-0.629402	0.508997	-0.1619	0.559645	0.640542	1.07238	0.0128992	0.723216	0.101441	0.775563
hsa-miR-3654	0.0484453	0.30632	0.703494	0.938946	0.132171	0.596358	0.00647455	0.907681	0.0546715	1.48589	0.623517	1.09103	0.0372389	1.62115
hsa-miR-219a-1-3p	0.0487466	0.30632	0.352503	0.191965	0.195422	0.238246	0.19098	0.17935	0.0478897	1.11503	0.950495	1.00308	0.0179774	1.11847
hsa-miR-4636	0.0493499	0.30632	-2.35586	1.64473	-2.99665	1.85083	-1.46216	1.93022	0.308032	1.55918	0.0203891	0.345202	0.155033	0.538233
hsa-miR-4687-3p	0.049356	0.30632	-0.83733	0.69678	0.0395124	1.01973	-0.521781	1.16553	0.00773323	0.544558	0.13257	1.47559	0.335336	0.803545
hsa-miR-4292	0.0510283	0.314206	0.0546974	0.471762	0.634805	0.924932	-0.0144479	0.942318	0.032137	0.668914	0.0448174	1.56836	0.78258	1.0491
hsa-miR-5000-5p	0.0515002	0.314634	-0.961871	0.921879	-1.04166	1.01494	-0.252639	1.13117	0.817336	1.05686	0.0342496	0.578737	0.0524865	0.611646
hsa-miRPlus-K1303*	0.0538217	0.326062	0.384843	0.873622	-0.0137871	0.759773	-0.315025	0.792123	0.182003	1.31826	0.252587	1.2322	0.022288	1.62436
hsa-miR-214-3p	0.0542047	0.326062	0.422278	0.858185	-0.213349	0.749802	0.0294761	0.569597	0.034863	1.55361	0.286919	0.845089	0.140264	1.31294
hsa-miR-1973	0.0556621	0.328734	-0.610504	1.09164	-0.946292	1.19477	0.0649104	1.38903	0.412739	1.26207	0.0248552	0.496132	0.122211	0.626152
hsa-miR-219a-2-3p	0.0557106	0.328734	-0.315772	1.01109	0.42896	0.726698	-0.018809	0.840082	0.0261034	0.596778	0.0955497	1.36393	0.368169	0.813964
hsa-miR-4258	0.0564693	0.328734	0.612022	0.753656	1.06384	0.982897	0.226473	1.19732	0.152632	0.731123	0.0276106	1.78678	0.260933	1.30636
hsa-miR-371b-5p	0.0565838	0.328734	-0.806871	0.753694	-0.192325	0.712531	-0.571029	0.68111	0.0251436	0.653135	0.113534	1.30017	0.352579	0.849189
hsa-miR-4742-3p	0.0571254	0.328734	-0.426422	0.61601	-0.616139	0.7578	-0.0561847	0.689681	0.441227	1.14054	0.027434	0.678324	0.108839	0.773655
hsa-miR-4513	0.0571711	0.328734	-0.974099	0.750742	-0.569325	0.636064	-0.340749	0.830365	0.113619	0.755355	0.357814	0.853477	0.0263894	0.644678
hsa-miR-495-5p	0.0582766	0.331012	-0.227803	0.471104	-0.429169	0.597112	0.0156167	0.542515	0.295595	1.14979	0.0261993	0.734693	0.171616	0.844741
hsa-miR-2682-3p	0.058414	0.331012	-0.31031	0.526052	-0.17909	0.334719	0.0374887	0.391331	0.415407	0.913059	0.0824889	0.860604	0.0425732	0.785782
hsa-miR-548ah-5p	0.0590697	0.33232	0.126508	0.407803	0.611573	0.675295	0.215598	0.666562	0.019241	0.714465	0.0863232	1.31583	0.63478	0.940116
hsa-miR-4644	0.0619614	0.34482	-0.534113	0.794672	0.0424731	0.685326	-0.192068	0.523971	0.0375697	0.670549	0.261963	1.17653	0.163722	0.788923
hsa-miR-216a-3p	0.0633292	0.34482	-0.0730161	0.360683	-0.224539	0.293282	0.0566523	0.378388	0.206944	1.11074	0.01728	0.822911	0.31637	0.914041
hsa-miR-377-5p	0.0634064	0.34482	0.17258	0.282279	-0.00984429	0.260645	0.164542	0.203682	0.0687663	1.13479	0.0341829	0.886144	0.926777	1.00559
hsa-miR-223-3p	0.0639535	0.34482	1.43798	1.82953	0.0494381	1.50697	0.0737794	2.12634	0.0277735	2.61814	0.968391	0.983269	0.0531133	2.57434
hsa-miR-1270	0.0640725	0.34482	0.360405	0.212831	0.115388	0.225185	0.247595	0.374544	0.00357996	1.18511	0.204013	0.912435	0.277683	1.08133
hsa-miR-4429	0.0641242	0.34482	0.574957	0.63612	0.357508	0.468811	0.125398	0.521278	0.286536	1.16268	0.168622	1.17455	0.0355928	1.36562
hsa-miR-4694-3p	0.0643781	0.34482	-0.947045	0.944816	-1.35384	1.22495	-0.445366	1.17901	0.298547	1.32573	0.0304205	0.53275	0.177976	0.706284
hsa-miR-548ap-5p/hsa-miR-548j-5p	0.0665156	0.353845	-0.801849	0.769692	0.0300948	0.987526	-0.456153	1.11972	0.0121057	0.561772	0.175236	1.4008	0.295242	0.786928
hsa-miR-4446-5p	0.067751	0.355267	0.209056	0.294818	-0.0331693	0.316096	0.168499	0.322293	0.0325315	1.18282	0.0669164	0.869545	0.704913	1.02851
hsa-miR-3649	0.0679347	0.355267	-0.230065	0.338768	-0.175177	0.328889	0.0412816	0.391299	0.646324	0.962669	0.0803718	0.860675	0.0380366	0.828546
hsa-miR-485-3p	0.0690768	0.355267	-0.859843	0.883336	-1.13961	0.801161	-0.449448	0.927575	0.358285	1.214	0.0222816	0.619786	0.197996	0.752417
hsa-miR-4674	0.0691042	0.355267	-0.0809639	0.369235	0.217607	0.573607	-0.210751	0.635772	0.0877174	0.813058	0.0409223	1.3457	0.462227	1.09413
hsa-miRPlus-B1114	0.0694101	0.355267	0.312645	0.527945	-0.084007	0.463924	-0.156129	0.746852	0.0328731	1.31645	0.727374	1.05126	0.0400706	1.38393
hsa-miR-1469	0.0695087	0.355267	-0.757752	0.821509	-0.0767859	0.858432	-0.683122	1.01521	0.0292076	0.623747	0.0606198	1.52239	0.814242	0.949586
hsa-miR-22-3p	0.070668	0.355345	1.31411	1.68444	0.52245	1.24492	0.0886799	1.55828	0.147101	1.73107	0.360549	1.35076	0.03779	2.33825
hsa-miR-4725-5p	0.0706991	0.355345	-0.62655	0.702919	-0.609289	0.613777	-0.186665	0.578395	0.941903	0.988107	0.0416753	0.746066	0.0608268	0.737193
hsa-miR-4780	0.0713245	0.355345	0.392914	0.847056	-0.128833	0.470899	0.107761	0.527042	0.0464212	1.43569	0.163993	0.848746	0.265988	1.21854
hsa-miRPlus-A1015	0.0713416	0.355345	0.900986	1.18821	0.178302	0.740488	0.125959	1.12855	0.0538215	1.65025	0.869135	1.03695	0.0632161	1.71122
hsa-miR-506-5p	0.0741591	0.367041	-0.468247	0.672058	-0.0801273	0.45639	-0.0608386	0.517318	0.0713939	0.764125	0.90609	0.986719	0.0636595	0.753977
hsa-miR-5689	0.0752964	0.368954	-0.396143	0.535429	-0.361627	0.489118	-0.0258822	0.534258	0.851058	0.976359	0.0572336	0.792375	0.0541163	0.773642
hsa-miR-4419a	0.0754894	0.368954	-0.371403	0.464447	-0.00964391	0.485211	-0.16233	0.365783	0.0395336	0.778215	0.299337	1.11164	0.164987	0.865093
hsa-miR-2355-3p	0.0772588	0.372499	0.000471495	0.478166	-0.412378	0.68576	-0.00552752	0.577215	0.0558739	1.33131	0.0647911	0.754268	0.973773	1.00417
hsa-miR-4449	0.0779795	0.372499	-1.644	1.96446	-2.85046	1.56164	-1.54743	1.93738	0.06749	2.3077	0.0324243	0.405274	0.887087	0.935249
hsa-miR-145-5p	0.0781766	0.372499	1.16816	1.62512	0.525308	0.902941	0.0878887	1.4405	0.188627	1.56141	0.278471	1.35418	0.0526665	2.11443
hsa-miR-4708-3p	0.0782697	0.372499	-0.823325	0.899344	-0.231914	0.651277	-0.49261	0.614413	0.0453338	0.663694	0.22687	1.19806	0.235405	0.795142
hsa-miR-4654	0.0785963	0.372499	-0.488955	0.57723	-0.0816545	0.575203	-0.130184	0.471666	0.0553425	0.754033	0.785236	1.03421	0.0619475	0.779829
hsa-miR-3613-3p	0.0799846	0.373669	0.0903028	0.767003	-0.0913317	0.799813	-0.673813	1.321	0.517365	1.13417	0.115928	1.49742	0.0433349	1.69833
hsa-miR-660-3p	0.0800918	0.373669	-0.913509	0.905529	-0.36536	0.904119	-0.354003	0.513563	0.0977591	0.683897	0.963978	0.992159	0.044543	0.678535
hsa-miR-3646	0.0815748	0.373669	-0.256893	0.430003	-0.594098	0.531953	-0.359987	0.304971	0.0568773	1.26331	0.12331	0.850208	0.439693	1.07407
hsa-miR-5008-3p	0.0822944	0.373669	-1.0909	0.571686	-0.411694	0.938113	-0.658542	0.921813	0.0186433	0.624507	0.432415	1.18661	0.103865	0.741047
hsa-miR-27a-3p	0.0825752	0.373669	1.26167	1.78253	-0.0888549	1.72647	-0.155183	2.27949	0.03823	2.55005	0.921729	1.04705	0.050328	2.67003
hsa-miR-4448	0.0827176	0.373669	-0.20235	0.959923	-0.462034	0.847556	0.235534	0.960653	0.426722	1.19722	0.0268059	0.61661	0.196665	0.738216
hsa-miR-125b-1-3p	0.0830943	0.373669	-0.25686	0.924576	0.478276	1.282	-0.279829	1.04663	0.0708723	0.600762	0.0628387	1.69127	0.946343	1.01605
hsa-let-7d-3p	0.0831762	0.373669	-1.11366	0.693243	-0.527334	0.770201	-0.527103	0.975287	0.0308125	0.666037	0.999372	0.99984	0.0490122	0.665931
hsa-miR-3944-5p	0.083425	0.373669	-0.718687	0.779813	-0.924348	0.854841	-0.36141	0.607766	0.482211	1.15321	0.0321146	0.676922	0.156598	0.780637
hsa-miR-3688-5p	0.0836466	0.373669	-0.383908	0.555577	-0.356819	0.484968	-0.0209293	0.540313	0.884944	0.981399	0.0575505	0.792295	0.0651921	0.777558
hsa-miR-146b-5p	0.0840994	0.373669	1.257	1.82589	0.405855	1.16007	0.0303652	1.67417	0.134616	1.80394	0.436096	1.29728	0.0530613	2.34021
hsa-miR-654-3p	0.0851253	0.375301	1.29741	1.13359	0.822898	0.802236	0.603561	0.731631	0.189144	1.38945	0.399567	1.1642	0.0513579	1.6176
hsa-miR-550a-3-5p/hsa-miR-550a-5p	0.0854266	0.375301	0.921059	1.2902	0.396273	0.912667	0.0570042	1.09143	0.201485	1.43872	0.317234	1.26512	0.0476364	1.82015
hsa-miR-24-3p	0.0861275	0.376267	1.20221	1.51656	0.0648031	1.3478	0.0931503	1.8617	0.0338679	2.19985	0.958288	0.980543	0.0646096	2.15705
hsa-miR-4707-3p	0.0875753	0.379221	-1.09416	0.670301	-0.537714	0.732461	-0.519109	0.963751	0.0324083	0.679976	0.948093	0.987187	0.0489501	0.671263
hsa-miR-675-5p	0.0877737	0.379221	-1.5239	1.02774	-0.563038	1.2408	-0.975787	1.28296	0.0231001	0.513749	0.333797	1.33122	0.176213	0.683913
hsa-miR-519e-5p	0.0887015	0.380115	-0.648628	0.354915	-0.308927	0.416744	-0.319355	0.603275	0.0185524	0.790205	0.951858	1.00725	0.0565489	0.795937
hsa-miR-146a-5p	0.0891583	0.380115	1.29175	1.77088	0.537993	1.20119	0.105714	1.57966	0.177107	1.68618	0.359254	1.34936	0.0515126	2.27527
hsa-miR-134-5p	0.0900245	0.380115	0.0583447	0.735854	-0.299212	0.482793	0.0825343	0.438592	0.1224	1.28125	0.0188109	0.767508	0.911455	0.983373
hsa-miR-4788	0.0902925	0.380115	-1.26145	1.25151	-1.89221	1.47746	-0.851408	1.41257	0.201083	1.54838	0.0385819	0.486058	0.377049	0.752601
hsa-miR-642b-3p	0.090411	0.380115	-0.0160199	0.492985	-0.479105	0.593147	-0.522269	0.908126	0.0222714	1.37849	0.865724	1.03037	0.0471748	1.42035
hsa-miR-183-3p	0.0914102	0.382178	-1.04848	0.680754	-0.538401	0.585792	-0.595003	0.798475	0.0320473	0.702183	0.808625	1.04001	0.0836049	0.730279
hsa-miR-4423-5p	0.0918792	0.382178	-0.368843	0.667089	-0.531804	0.832266	0.0139852	0.736571	0.543798	1.11958	0.0462218	0.685017	0.122648	0.766933
hsa-miR-4476	0.0927351	0.383551	-0.325447	0.631353	0.105573	0.508622	-0.127239	0.502409	0.0444493	0.741737	0.177043	1.17512	0.329832	0.871632
hsa-miR-23b-3p	0.0931902	0.383551	1.44544	1.5773	0.333349	1.39644	0.288134	1.90497	0.0448275	2.16159	0.935321	1.03184	0.0616009	2.23041
hsa-miR-627-5p	0.0940406	0.385025	-0.0963512	0.412371	0.178995	0.486206	-0.129226	0.430203	0.0933665	0.826252	0.0534963	1.23818	0.822357	1.02305
hsa-miR-2116-5p	0.0951899	0.386724	-0.343984	0.629733	0.0454324	0.473018	-0.0454725	0.441525	0.0612564	0.763439	0.556583	1.06504	0.132182	0.813091
hsa-miR-3652	0.0954446	0.386724	-0.159076	0.26806	0.252399	0.525562	0.0162684	0.662305	0.0090265	0.751854	0.242168	1.17783	0.303729	0.885556
hsa-miR-711	0.0962722	0.388066	-1.27492	0.980953	-0.750855	1.03711	-0.568145	0.812172	0.152538	0.695412	0.563757	0.881046	0.0329353	0.61269
hsa-miR-3165	0.100772	0.403093	-0.549433	0.634025	-0.782396	0.661747	-0.270865	0.76105	0.317737	1.17525	0.0381746	0.701478	0.253099	0.824409
hsa-miR-596	0.101599	0.403093	-0.381938	0.602443	-0.826735	0.657443	-0.33606	0.855547	0.0550095	1.36112	0.0608491	0.711692	0.855816	0.9687
hsa-let-7a-2-3p	0.10163	0.403093	-0.0689357	0.757905	-0.42409	0.618053	0.0744214	0.709002	0.161112	1.27912	0.0307765	0.707837	0.577485	0.90541
hsa-miR-664b-5p	0.102346	0.403093	-0.00338433	0.776958	-0.259823	0.436941	0.194169	0.624732	0.270843	1.19453	0.0158377	0.73002	0.430083	0.872028
hsa-miR-20b-3p	0.102596	0.403093	0.325574	0.476266	0.0584795	0.296637	0.120303	0.298421	0.0736544	1.20338	0.537807	0.958052	0.158623	1.1529
hsa-miR-25-3p	0.103093	0.403093	1.13502	1.48688	0.399076	1.17566	0.112269	1.45519	0.135625	1.66549	0.518025	1.21994	0.0535026	2.03179
hsa-miR-10a-5p	0.104777	0.404754	1.04406	1.51592	0.44243	1.19442	0.105326	1.05588	0.22746	1.51743	0.378638	1.26322	0.0525522	1.91684
hsa-miR-142-3p	0.106628	0.404754	1.05608	2.20612	-0.569901	1.88218	-0.504561	2.86439	0.0342078	3.08653	0.935435	0.95572	0.0821782	2.94986
hsa-miR-4750-5p	0.106731	0.404754	-0.819495	0.919557	-0.206967	0.845948	-0.349564	0.739512	0.0607546	0.654049	0.595922	1.10389	0.119138	0.721999
hsa-miR-185-5p	0.107157	0.404754	0.540519	0.622649	0.319504	0.305934	0.188589	0.457572	0.226501	1.16555	0.316224	1.09499	0.0787717	1.27627
hsa-miR-128-3p	0.107777	0.404754	-0.824741	2.02254	0.611644	1.73638	-0.0520943	1.872	0.0411693	0.369492	0.277579	1.58418	0.262485	0.585343
hsa-miR-4800-5p	0.108948	0.404754	-0.475058	0.732117	0.00229901	0.63152	-0.225052	0.515623	0.0598041	0.718292	0.249036	1.17068	0.27322	0.840892
hsa-miR-5095	0.109328	0.404754	-0.769245	0.795841	-0.654968	0.727965	-0.252684	0.719917	0.67631	0.923845	0.10546	0.75666	0.0598658	0.699036
hsa-miR-5010-3p	0.109772	0.404754	0.0553916	0.306408	-0.0763362	0.329225	0.138467	0.26597	0.250489	1.09561	0.0406059	0.861664	0.41275	0.944043
hsa-miR-5704	0.110262	0.404754	-0.425584	0.603173	-0.68698	0.884775	-0.0989593	0.907295	0.332556	1.19864	0.0574627	0.665255	0.218279	0.7974
hsa-miR-125b-2-3p	0.11079	0.404754	0.0956526	0.309627	0.241976	0.169625	0.0784857	0.245676	0.118483	0.90355	0.0255001	1.11999	0.862028	1.01197
hsa-miR-4459	0.110923	0.404754	-0.302441	0.594535	0.1059	0.593998	-0.0144516	0.463876	0.0620371	0.753489	0.506723	1.087	0.135201	0.819043
hsa-miR-4291	0.111302	0.404754	0.97871	1.41357	0.168377	0.8966	0.0982315	1.46926	0.0689599	1.75362	0.862348	1.04982	0.0862816	1.84099
hsa-miR-4726-5p	0.11148	0.404754	-0.672263	0.562663	-0.367427	0.465329	-0.329713	0.465037	0.108964	0.809534	0.809604	0.974197	0.0680763	0.788646
hsa-miR-130b-3p	0.111702	0.404754	0.555653	0.713778	0.375631	0.395163	0.151702	0.52205	0.395835	1.1329	0.153749	1.16791	0.0780574	1.32313
hsa-miR-4434	0.112769	0.404754	-0.231752	0.679083	0.196789	0.459501	-0.0729182	0.580195	0.0500553	0.743012	0.129665	1.20556	0.476648	0.895749
hsa-miR-3144-3p	0.112968	0.404754	0.48826	0.513281	0.144317	0.457134	0.271341	0.409398	0.0562636	1.26922	0.388456	0.915719	0.193136	1.16225
hsa-miR-4425	0.113809	0.404754	-0.978535	0.644744	-0.465428	0.729207	-0.652577	0.670267	0.0430698	0.700712	0.430307	1.13851	0.160459	0.797768
hsa-miR-5193	0.114166	0.404754	-0.234283	0.501518	-0.229139	0.464477	0.0480202	0.398635	0.976301	0.996441	0.0651801	0.825214	0.0864857	0.822277
hsa-miR-634	0.114228	0.404754	-0.067937	0.310928	-0.261771	0.335201	-0.0308025	0.371591	0.100179	1.1438	0.0581507	0.852063	0.753223	0.974589
hsa-miR-1304-3p	0.114477	0.404754	-0.828611	0.829347	-0.557512	0.795597	-0.238416	0.799915	0.354692	0.828688	0.239184	0.801572	0.0450252	0.664253
hsa-miR-4444	0.114484	0.404754	-0.580813	0.649486	-0.191364	0.697253	-0.201932	0.396866	0.112484	0.763421	0.95656	1.00735	0.059695	0.769034
hsa-miR-5572	0.114905	0.404754	-0.856716	0.810156	-0.077975	1.06097	-0.426342	1.15397	0.0257791	0.582875	0.352038	1.27312	0.211407	0.742069
hsa-miR-5187-3p	0.115724	0.405812	-0.949054	1.14241	-1.10816	0.971975	-0.410334	0.995459	0.676731	1.1166	0.0408979	0.616499	0.159805	0.688382
hsa-miR-449b-3p	0.117105	0.406622	-0.274878	0.38154	0.0173141	0.460678	-0.0483736	0.368704	0.0591837	0.81666	0.642575	1.04658	0.0914292	0.854703
hsa-miR-424-3p	0.117477	0.406622	-0.423723	0.473365	-0.157854	0.502947	-0.104878	0.398918	0.134172	0.831698	0.730681	0.963945	0.0462	0.801711
hsa-miR-1915-3p	0.117748	0.406622	0.183963	0.624609	0.470017	0.836453	-0.110305	0.935858	0.278691	0.820142	0.0576724	1.49518	0.281509	1.22626
hsa-miR-3685	0.118481	0.406622	-0.934684	0.889597	-1.08981	1.08836	-0.43255	0.934506	0.66073	1.11352	0.0622189	0.634083	0.120216	0.706062
hsa-miR-4251	0.119154	0.406622	-0.685591	0.266264	-0.307845	0.585318	-0.489732	0.565826	0.025186	0.769639	0.351198	1.13437	0.193634	0.873053
hsa-miR-143-3p	0.11919	0.406622	1.14696	1.72183	0.581632	1.09548	0.0346271	1.69275	0.286244	1.47972	0.253862	1.46105	0.0692569	2.16195
hsa-miR-15b-5p	0.119719	0.406622	1.31315	1.70123	0.212665	1.25395	0.350235	1.77745	0.049758	2.14426	0.788544	0.909049	0.118366	1.94924
hsa-miR-4328	0.120717	0.406622	0.849129	1.5515	0.299061	0.916088	-0.0781762	1.31117	0.242539	1.46415	0.32061	1.29885	0.0749491	1.90172
hsa-miR-3124-3p	0.121206	0.406622	-0.445178	0.615544	-0.302597	0.69317	-0.0439101	0.371489	0.542346	0.905897	0.182682	0.835849	0.0367434	0.757192
hsa-miR-4500	0.121423	0.406622	1.14471	1.28655	0.535003	1.06867	0.222976	1.4365	0.159238	1.52595	0.462017	1.24145	0.057722	1.89439
hsa-miR-4297	0.121675	0.406622	-0.0615231	0.619657	-0.377153	0.614508	0.0321347	0.581865	0.15944	1.24456	0.048819	0.752995	0.656398	0.937144
hsa-miR-450a-2-3p	0.123483	0.408854	-0.240085	0.552289	-0.443804	0.527244	-0.0532036	0.587126	0.296261	1.15166	0.042937	0.762812	0.348116	0.878502
hsa-miR-3152-5p	0.123844	0.408854	-0.449646	0.641376	-0.315718	0.63337	-0.0149111	0.610028	0.557768	0.911347	0.157116	0.811798	0.0542225	0.739829
hsa-miR-487a-3p	0.123911	0.408854	0.366439	0.548822	0.192159	0.342527	0.0837248	0.269472	0.299753	1.1284	0.303305	1.07806	0.0829573	1.21648
hsa-miR-2115-3p	0.1254	0.411263	-0.00540722	0.445509	0.241639	0.31777	0.00158043	0.406919	0.0865387	0.84262	0.05563	1.18104	0.962705	0.995168
hsa-miR-147a	0.125693	0.411263	0.510047	0.247244	0.495247	0.251764	0.296296	0.455941	0.868084	1.01031	0.111407	1.14786	0.09178	1.1597
hsa-miR-320a	0.126597	0.412159	1.10921	1.43567	0.540818	1.24801	0.165271	1.27333	0.244934	1.48287	0.378318	1.29733	0.0551758	1.92377
hsa-miR-1272	0.127021	0.412159	-0.215958	0.531464	-0.275398	0.503373	0.0985896	0.674372	0.748546	1.04206	0.0665212	0.771647	0.138074	0.804103
hsa-miR-4701-5p	0.128174	0.412539	0.512964	0.995998	0.163003	0.767478	-0.081063	0.733122	0.280318	1.27453	0.337662	1.18433	0.0646249	1.50945
hsa-miR-4475	0.129725	0.412539	-0.91574	1.02851	-1.08579	1.17267	-0.38188	0.992783	0.665231	1.1251	0.0623976	0.613906	0.137606	0.690704
hsa-miR-4725-3p	0.129741	0.412539	-0.933867	0.922229	-0.230754	0.987058	-0.536863	0.969838	0.0459714	0.614245	0.355679	1.23637	0.232382	0.759433
hsa-miR-129-1-3p	0.130036	0.412539	0.0570758	1.05876	0.758968	1.05356	0.23928	0.931775	0.0706321	0.614765	0.12855	1.43364	0.60366	0.881355
hsa-miR-16-2-3p	0.130224	0.412539	0.392571	0.490342	0.108986	0.298614	0.292183	0.392319	0.0644432	1.21722	0.122271	0.880749	0.523677	1.07206
hsa-miR-3120-5p	0.130685	0.412539	-0.28704	0.560914	-0.330402	0.625291	0.0307347	0.533782	0.83758	1.03051	0.0732574	0.778551	0.10442	0.802306
hsa-miR-600	0.130831	0.412539	-0.0481003	0.623114	0.279003	0.47049	0.0332418	0.317007	0.109313	0.797136	0.0802203	1.18572	0.650066	0.945178
hsa-miR-553	0.131361	0.412548	-0.169979	0.431971	0.037918	0.381717	0.114463	0.410409	0.162491	0.865798	0.565956	0.948326	0.0609147	0.821059
hsa-miRPlus-A1083	0.132838	0.415517	1.10759	1.14361	0.74573	1.09238	0.324508	1.09486	0.369189	1.28508	0.256739	1.33906	0.0525273	1.7208
hsa-miR-186-5p	0.134033	0.417584	0.96222	1.25036	0.57209	0.916212	0.153802	1.23835	0.328915	1.31051	0.254508	1.33634	0.069852	1.75129
hsa-miR-125a-3p	0.134936	0.418414	-0.168945	0.314664	0.0519209	0.31413	-0.00812323	0.311245	0.0567494	0.858051	0.569111	1.0425	0.147483	0.894516
hsa-miR-874-5p	0.135369	0.418414	0.611753	0.673494	0.699367	0.636746	0.293932	0.579742	0.709125	0.941078	0.0551183	1.32449	0.157781	1.24645
hsa-miR-3935	0.136758	0.421042	-0.0510492	0.39023	-0.184753	0.377658	0.0610963	0.318764	0.334204	1.09711	0.0440563	0.843319	0.375718	0.925211
hsa-let-7i-5p	0.138009	0.422501	1.24397	1.69651	0.685331	1.28032	0.128501	1.74326	0.307767	1.47288	0.279447	1.47103	0.0695884	2.16665
hsa-miR-191-5p	0.138313	0.422501	1.34024	1.4296	0.704331	0.971822	0.464133	1.37223	0.159337	1.55391	0.545614	1.18115	0.0811159	1.83541
hsa-miR-4646-5p	0.139614	0.424818	-0.234279	0.543458	0.143973	0.557239	-0.0509544	0.483607	0.0617414	0.769369	0.273261	1.14467	0.314107	0.880671
hsa-miR-548ao-3p	0.140191	0.424921	-0.314626	0.548956	-0.255582	0.444556	-0.0183163	0.389582	0.742794	0.9599	0.0999212	0.848352	0.0895351	0.814333
hsa-miR-3653	0.142164	0.429237	1.1678	1.44218	0.587277	1.04865	0.291252	1.2883	0.209625	1.49539	0.453014	1.22776	0.0756656	1.83597
hsa-miR-2681-5p	0.143473	0.42972	0.38817	0.822632	-0.0341987	0.427781	0.133276	0.500961	0.0888048	1.34013	0.287034	0.8904	0.302707	1.19325
hsa-miR-4531	0.143612	0.42972	-0.789442	0.783918	-0.369587	0.752041	-0.354263	0.546948	0.134116	0.7475	0.945292	0.989434	0.080073	0.739602
hsa-miR-130a-3p	0.144204	0.42972	1.31361	1.99447	0.280263	1.77579	-0.131167	2.45498	0.134846	2.04677	0.565708	1.33	0.0674199	2.72221
hsa-miR-219a-5p	0.144522	0.42972	-1.36128	2.34588	0.130732	1.66147	-0.476951	2.24942	0.0509554	0.355517	0.360107	1.52381	0.275375	0.54174
hsa-miR-601	0.147166	0.435923	-0.106647	0.463899	0.184648	0.397499	0.0546967	0.374261	0.0686011	0.817168	0.321453	1.09426	0.283414	0.894192
hsa-miR-4323	0.148852	0.439255	0.204225	0.283788	0.27049	0.371697	0.0255099	0.4501	0.572733	0.955108	0.0828768	1.18508	0.168166	1.13188
hsa-miR-4279	0.149415	0.439259	-0.537261	0.730936	-0.197114	0.677079	-0.106232	0.54727	0.184491	0.789961	0.663259	0.938949	0.068687	0.741733
hsa-miR-1273e	0.150071	0.439533	-0.532597	0.840189	-0.499395	0.59952	-0.116946	0.640467	0.899854	0.977249	0.0730247	0.767134	0.124929	0.749681
hsa-miR-4747-5p	0.150759	0.439902	-0.573399	1.08196	-0.0703386	0.745405	-0.0354827	0.740307	0.143413	0.705608	0.889091	0.976129	0.113082	0.688765
hsa-miR-498	0.152358	0.442914	-0.470267	0.534221	-0.210749	0.585645	-0.116066	0.463169	0.199905	0.835367	0.597376	0.936477	0.0515292	0.782302
hsa-miR-518c-5p	0.153588	0.444837	-0.216466	0.330067	0.0215646	0.33167	-0.0609609	0.363198	0.0513255	0.847902	0.48099	1.05887	0.201502	0.897818
hsa-miR-4778-5p	0.154779	0.446631	-0.231885	0.738026	0.188365	0.641802	-0.186647	0.657081	0.0987064	0.747295	0.0926576	1.29685	0.853624	0.96913
hsa-miR-1247-5p	0.1556	0.446632	0.00430941	0.58968	0.368456	0.826019	-0.158738	0.943636	0.158641	0.776929	0.0828032	1.44112	0.542416	1.11965
hsa-miR-492	0.155921	0.446632	-0.817672	1.14683	-1.6671	1.18039	-1.21304	1.31422	0.0480167	1.80179	0.28247	0.729985	0.356577	1.31528
hsa-miR-4723-3p	0.15707	0.44665	0.480242	0.57339	0.573652	0.62304	0.165878	0.732877	0.661984	0.937305	0.080144	1.32664	0.170171	1.24346
hsa-miR-320b	0.15707	0.44665	0.851206	1.23117	0.399422	1.04294	0.100845	1.06425	0.275675	1.36773	0.401714	1.22993	0.0717386	1.68221
hsa-miR-361-5p	0.159164	0.44891	0.930236	1.09176	0.470414	0.810781	0.32383	0.859802	0.192694	1.37537	0.602119	1.10694	0.0896471	1.52246
hsa-miR-2355-5p	0.160041	0.44891	-0.049664	0.235176	-0.0438102	0.171472	0.078262	0.246351	0.93723	0.995951	0.0914779	0.918867	0.133257	0.915146
hsa-miR-4756-3p	0.160101	0.44891	-0.49049	0.669895	-0.457989	0.640653	-0.106827	0.642436	0.889793	0.977724	0.110404	0.783953	0.101864	0.766489
hsa-miR-921	0.160161	0.44891	-0.716009	0.644434	-0.563405	0.613114	-0.330854	0.494889	0.499489	0.899625	0.223253	0.851129	0.0670656	0.765697
hsa-miR-3656	0.161082	0.449865	-1.15603	1.23321	-0.36152	1.08051	-0.624973	1.18426	0.0641951	0.576539	0.48997	1.20035	0.214421	0.692048
hsa-miR-4716-3p	0.162673	0.449865	-0.395758	0.643047	-0.00515404	0.597794	-0.244298	0.491486	0.086961	0.76281	0.202467	1.18029	0.45733	0.900339
hsa-miR-1976	0.162757	0.449865	-0.228912	0.51908	-0.405354	0.594294	-0.0672793	0.448673	0.377145	1.13009	0.0660221	0.791096	0.347071	0.894013
hsa-miR-629-3p	0.163011	0.449865	0.78628	0.951602	0.443461	0.718713	0.250923	0.741822	0.265552	1.26823	0.434847	1.14277	0.0849145	1.4493
hsa-miR-4762-5p	0.164231	0.449865	-0.624985	0.663068	-0.489938	0.648609	-0.231976	0.507564	0.565785	0.91064	0.197385	0.836268	0.0689744	0.761539
hsa-miR-4532	0.164543	0.449865	-0.754178	0.676019	-0.470224	0.506588	-0.298123	0.81377	0.195077	0.821337	0.447192	0.887549	0.0838759	0.728977
hsa-miR-551b-5p	0.164775	0.449865	-0.640531	0.439482	-0.162589	0.735104	-0.276839	0.875599	0.0321196	0.718001	0.673255	1.08241	0.12629	0.777173
hsa-miR-4480	0.165104	0.449865	-0.269229	0.705909	-0.304471	0.565187	0.0391801	0.493859	0.87835	1.02473	0.0621978	0.788045	0.163549	0.807532
hsa-miR-3156-3p	0.166427	0.451618	0.330119	0.59028	-0.0745615	0.582343	-0.051531	0.770616	0.0610772	1.3238	0.919547	0.984163	0.111844	1.30283
hsa-miR-487a-5p	0.166902	0.451618	0.0926108	0.429968	-0.181736	0.554591	0.0864582	0.422712	0.126357	1.20945	0.116339	0.830359	0.966984	1.00427
hsa-miR-3686	0.167636	0.452038	-1.32156	1.2298	-0.978343	1.03967	-0.492113	1.45502	0.404581	0.788284	0.253586	0.713888	0.0812911	0.562747
hsa-miR-4795-3p	0.169991	0.456285	-0.829803	1.07998	-1.2536	1.26563	-0.52406	1.05569	0.314994	1.34145	0.0714528	0.603096	0.414348	0.809026
hsa-miR-433-5p	0.170478	0.456285	0.0407708	0.719602	-0.268579	0.607209	-0.462221	0.902012	0.202742	1.23915	0.451456	1.14365	0.0799187	1.41715
hsa-miR-411-3p	0.170961	0.456285	0.0767326	0.849881	-0.25298	0.530381	0.11577	0.46314	0.207804	1.25676	0.0343596	0.774453	0.87436	0.973304
hsa-miR-3175	0.17246	0.458069	0.51266	1.26588	-0.00799488	0.800405	-0.17401	1.10175	0.183979	1.43461	0.605941	1.12196	0.107698	1.60956
hsa-miR-4445-5p	0.173018	0.458069	-0.57961	0.899771	-0.768196	1.04701	-0.177015	0.898119	0.587793	1.13965	0.0801128	0.663799	0.204634	0.756496
hsa-miR-4417	0.173387	0.458069	-0.0789355	0.733201	0.350146	0.776194	-0.216163	1.13391	0.118549	0.742735	0.0873654	1.48073	0.672673	1.09979
hsa-miR-513b-5p	0.178461	0.468984	-0.826367	0.866379	-0.708548	1.04591	-0.226113	1.02605	0.730015	0.92158	0.172501	0.715769	0.0738466	0.659638
hsa-miR-3142	0.178718	0.468984	0.683492	1.63685	-0.0762955	1.23882	-0.203768	1.43717	0.154882	1.69324	0.776795	1.09238	0.108993	1.84966
hsa-miR-885-3p	0.180298	0.469095	-0.773142	0.790911	-0.3128	0.632495	-0.35646	0.826378	0.0827514	0.726814	0.859001	1.03073	0.145009	0.749146
hsa-miR-5684	0.180345	0.469095	0.0135441	0.298167	-0.24592	0.433909	-0.0922418	0.418928	0.0563066	1.19703	0.288662	0.898955	0.396753	1.07608
hsa-miR-3196	0.181402	0.469095	-0.725913	0.637827	-0.32344	0.755655	-0.267799	0.824435	0.112845	0.75656	0.833941	0.962167	0.0770888	0.727937
hsa-miR-4317	0.181754	0.469095	0.577975	1.16435	-0.0182348	0.708201	0.21644	0.807789	0.0987814	1.51174	0.359568	0.849877	0.316194	1.28479
hsa-miR-892a	0.181759	0.469095	-0.152778	0.497295	-0.305947	0.614039	0.0538917	0.599885	0.442152	1.11201	0.0850988	0.779252	0.280415	0.866535
hsa-miR-30e-5p	0.182875	0.470421	1.11546	1.9598	0.383891	1.96711	-0.275734	2.41499	0.301372	1.66044	0.37336	1.57967	0.0729752	2.62296
hsa-miR-5585-3p	0.183559	0.470633	-0.497216	0.796025	-0.271273	0.505311	-0.10588	0.502843	0.354819	0.855036	0.332806	0.891685	0.110732	0.762423
hsa-miR-645	0.18424	0.470837	0.179432	0.46911	-0.0740631	0.391032	-0.0171884	0.341106	0.110804	1.19209	0.646809	0.961344	0.184994	1.14601
hsa-miR-664a-3p	0.187911	0.476258	-0.00429805	0.371663	-0.237701	0.338325	-0.0757832	0.382226	0.0748905	1.1756	0.186489	0.893836	0.586374	1.0508
hsa-miR-483-5p	0.188721	0.476258	-0.4252	0.615761	0.0255495	0.785366	-0.246895	0.661807	0.0793911	0.731663	0.271826	1.20785	0.423495	0.883741
hsa-miR-518e-5p/hsa-miR-519a-5p/hsa-miR-519b-5p/hsa-miR-519c-5p/hsa-miR-522-5p/hsa-miR-523-5p	0.189154	0.476258	-0.655597	0.592712	-0.320096	0.721947	-0.221541	0.747326	0.159512	0.792509	0.690093	0.933968	0.0680239	0.740178
hsa-miR-508-5p	0.189251	0.476258	-1.0052	1.4682	-1.7969	0.889699	-1.43994	1.21811	0.0828939	1.73111	0.319414	0.780808	0.3641	1.35167
hsa-miR-4743-5p	0.189407	0.476258	-0.479559	0.702678	-0.174257	0.653634	-0.123287	0.397575	0.215235	0.809273	0.782708	0.965287	0.093983	0.78118
hsa-miR-3121-5p	0.190727	0.47804	0.0239948	0.438986	-0.101635	0.687472	0.256834	0.596123	0.538341	1.09098	0.106245	0.779992	0.199273	0.850958
hsa-miR-1275	0.193439	0.481405	-2.01795	1.71969	-1.63449	1.35357	-1.09202	1.34726	0.493452	0.766596	0.23737	0.686597	0.0988559	0.526342
hsa-miR-378b	0.193441	0.481405	0.154965	0.252327	-0.0255334	0.326332	0.0859459	0.257204	0.0886358	1.13328	0.26764	0.925638	0.438402	1.049
hsa-miR-93-5p	0.193916	0.481405	1.20817	1.54021	0.682651	1.405	0.223788	1.66587	0.324047	1.43946	0.376489	1.37446	0.0840456	1.97847
hsa-miR-4501	0.196295	0.485355	-1.4044	1.31689	-1.7595	1.22454	-0.97292	1.30695	0.437955	1.27908	0.0710221	0.579715	0.348791	0.741502
hsa-let-7c-5p	0.197021	0.485355	1.07596	1.78625	0.487853	1.45287	-0.0705801	2.09479	0.319915	1.50327	0.355705	1.47267	0.0949178	2.21382
hsa-miR-4700-3p	0.197529	0.485355	-0.0574707	0.423232	-0.122074	0.411823	0.119495	0.398147	0.66577	1.0458	0.0834197	0.845825	0.223906	0.884562
hsa-miR-4484	0.19799	0.485355	-0.904632	0.746073	-0.394088	0.829913	-0.52348	0.848435	0.0768299	0.701958	0.646971	1.09383	0.173704	0.767824
hsa-miR-5197-5p	0.199872	0.486104	-0.182617	0.587244	-0.347316	0.713406	0.0678777	0.731587	0.47962	1.12093	0.0941559	0.749919	0.276348	0.840608
hsa-miR-4462	0.200766	0.486104	-0.854101	0.809708	-0.434491	0.674097	-0.399474	0.8497	0.125349	0.747627	0.89135	0.97602	0.12194	0.729699
hsa-miR-4508	0.201028	0.486104	-0.637974	0.64489	-0.221168	0.882068	-0.679538	0.870987	0.134989	0.749081	0.126803	1.37399	0.874048	1.02923
hsa-miR-574-3p	0.201162	0.486104	0.395059	0.32497	0.124335	0.481931	0.186622	0.469851	0.0702642	1.20641	0.697746	0.957745	0.137001	1.15544
hsa-miR-638	0.201404	0.486104	-1.16486	1.16924	-0.528895	0.989791	-0.592972	1.08719	0.110507	0.64351	0.854252	1.04542	0.154901	0.672735
hsa-miR-5571-5p	0.203611	0.48964	-0.105025	0.644381	-0.521866	0.549362	-0.290407	0.731651	0.0606574	1.335	0.287941	0.851773	0.43866	1.13712
hsa-miR-100-5p	0.204168	0.48964	1.11161	1.75855	0.404148	1.44545	0.0808854	1.76416	0.228019	1.63293	0.550062	1.25116	0.100432	2.04306
hsa-miR-299-3p	0.204747	0.48964	-0.128165	0.965927	-0.721984	0.711573	-0.444703	1.05127	0.061266	1.50924	0.356853	0.825144	0.368572	1.24534
hsa-miR-26a-5p	0.209129	0.497506	1.11441	1.67592	0.419416	1.39107	0.0120601	2.10627	0.215978	1.61887	0.494509	1.32625	0.0989377	2.14703
hsa-miR-2467-3p	0.209309	0.497506	-0.504173	0.73877	-0.29864	0.617503	-0.130056	0.451794	0.404048	0.867218	0.362276	0.889716	0.0988614	0.771578
hsa-miR-5701	0.211317	0.500758	1.13165	1.84358	0.160369	1.69419	0.0373867	2.07288	0.133405	1.96058	0.846033	1.08898	0.113853	2.13504
hsa-miR-320d	0.213917	0.505386	1.03907	1.38262	0.578549	1.29977	0.203773	1.36672	0.341574	1.37604	0.405194	1.29664	0.0889345	1.78423
hsa-miR-3940-5p	0.21562	0.506152	-0.839995	0.630793	-0.366091	0.78176	-0.545858	0.814453	0.0677015	0.720013	0.504071	1.1327	0.244097	0.81556
hsa-miR-3911	0.216147	0.506152	0.117659	0.283916	0.257805	0.267787	0.0994124	0.302478	0.163142	0.907427	0.104803	1.11604	0.857729	1.01273
hsa-let-7d-5p	0.216182	0.506152	1.15914	1.49649	0.61445	1.34079	0.192896	1.8048	0.289872	1.4587	0.429044	1.33937	0.0977048	1.95374
hsa-miR-144-3p	0.220532	0.513137	0.0683016	2.20762	0.10619	1.44639	-1.04381	2.69144	0.955332	0.97408	0.116502	2.21914	0.195094	2.16162
hsa-miR-26b-5p	0.22089	0.513137	0.96075	1.70371	0.216743	1.61385	-0.253978	2.45717	0.216448	1.67482	0.497817	1.3858	0.0991933	2.32097
hsa-miR-4632-3p	0.221134	0.513137	-0.23233	0.589498	0.14795	0.557154	0.0528307	0.714212	0.0718444	0.768288	0.657142	1.06815	0.211481	0.82065
hsa-miR-5096	0.22197	0.513553	-0.459288	0.543048	-0.270274	0.509481	-0.0988579	0.688228	0.320234	0.877205	0.398752	0.887971	0.0975307	0.778932
hsa-miR-320c	0.223869	0.515749	1.00637	1.43802	0.516808	1.31772	0.17249	1.36255	0.326002	1.40402	0.446535	1.26955	0.0963014	1.78248
hsa-miR-489-3p	0.224654	0.515749	0.119984	0.409267	0.306516	0.363553	0.0519465	0.528326	0.186034	0.878715	0.0991298	1.19298	0.675046	1.04829
hsa-miR-490-3p	0.22566	0.515749	-0.543053	0.699819	-0.637781	0.700166	-0.272837	0.552538	0.705183	1.06786	0.0951975	0.776499	0.231745	0.829195
hsa-miR-936	0.2274	0.515749	-0.408319	0.519016	0.0196587	0.863616	-0.256094	0.673103	0.0968061	0.743303	0.297704	1.21063	0.461996	0.899862
hsa-miR-4503	0.227527	0.515749	-0.452503	0.702155	-0.197538	0.480605	-0.100039	0.594439	0.248264	0.838007	0.590386	0.934652	0.131708	0.783245
hsa-miR-519d-3p	0.230093	0.515749	0.111994	0.677644	-0.393001	0.89118	0.0684082	1.11208	0.0795825	1.41912	0.176724	0.726277	0.888889	1.03067
hsa-miR-4698	0.231543	0.515749	-0.538436	0.699075	-0.208132	0.683632	-0.185248	0.548495	0.18809	0.795369	0.913172	0.984263	0.120485	0.782853
hsa-miR-4268	0.231586	0.515749	-0.480023	0.702948	-0.23859	0.865279	-0.0517078	0.556241	0.391166	0.845904	0.453382	0.878502	0.0644103	0.743129
hsa-miR-1285-5p	0.23184	0.515749	-0.23259	0.719218	-0.19369	0.552025	0.0881776	0.535335	0.866383	0.973397	0.130253	0.822525	0.161976	0.800644
hsa-miR-106b-5p	0.231916	0.515749	1.13847	1.45351	0.551066	1.10328	0.363365	1.40309	0.213797	1.50254	0.656743	1.13895	0.127556	1.71132
hsa-miR-4658	0.232259	0.515749	-0.176302	0.576592	0.0961189	0.411058	0.0359371	0.403263	0.140963	0.827929	0.66099	1.0426	0.237687	0.863196
hsa-miR-124-3p	0.232586	0.515749	-1.64129	2.10319	-0.373579	2.00544	-1.41208	2.53239	0.0926222	0.415318	0.179602	2.05409	0.77504	0.853102
hsa-miR-548k	0.233034	0.515749	-0.23778	0.66508	-0.430348	0.719242	0.0203138	0.911664	0.43765	1.1428	0.107318	0.731707	0.347405	0.836192
hsa-miR-425-3p	0.23326	0.515749	-0.626012	0.61898	-0.65013	0.556679	-0.301792	0.795633	0.909036	1.01686	0.134722	0.785489	0.190851	0.79873
hsa-miR-5191	0.235018	0.515749	-0.223368	0.568721	0.0822788	0.437694	-0.159408	0.584958	0.103511	0.809079	0.167166	1.18237	0.75	0.956634
hsa-miR-27b-3p	0.235122	0.515749	1.17103	1.7421	0.308151	1.54199	0.172703	1.98247	0.151256	1.81867	0.819473	1.09843	0.128563	1.99768
hsa-miR-99a-5p	0.235529	0.515749	0.877736	1.75403	0.52059	1.4577	-0.0352374	1.48272	0.53934	1.28089	0.265248	1.47001	0.118429	1.88292
hsa-miR-1257	0.236577	0.515749	-0.198854	0.307567	-0.161609	0.556336	0.0378216	0.403616	0.81387	0.974514	0.232822	0.870894	0.0612186	0.848699
hsa-miR-4506	0.236888	0.515749	-0.354305	0.526088	-0.541012	0.603931	-0.202727	0.618587	0.35744	1.13816	0.106451	0.790981	0.446048	0.900265
hsa-miR-30d-5p	0.237638	0.515749	0.934583	1.65316	0.499992	1.43552	-0.042509	1.8325	0.43676	1.35153	0.327427	1.4565	0.112911	1.96849
hsa-miR-3126-5p	0.237677	0.515749	-0.304322	0.559652	-0.315595	0.601477	-0.0391985	0.47399	0.956581	1.00784	0.139079	0.825651	0.15399	0.832128
hsa-miR-1297	0.23785	0.515749	1.26301	1.64004	0.638566	1.51925	0.285456	1.76964	0.27515	1.54162	0.523871	1.27731	0.105673	1.96912
hsa-let-7e-5p	0.238089	0.515749	0.0641615	0.284645	0.246044	0.269305	0.167583	0.332432	0.0745504	0.881552	0.44003	1.05589	0.336217	0.930823
hsa-miR-664b-3p	0.238884	0.516043	-0.275357	0.522679	-0.411136	0.607266	-0.0599554	0.693392	0.501906	1.09869	0.114492	0.783942	0.309563	0.861307
hsa-miR-4290	0.241161	0.519526	-0.584822	0.705012	-0.403443	0.822571	-0.173614	0.562964	0.506981	0.88186	0.341834	0.852736	0.0766678	0.751994
hsa-let-7g-5p	0.242676	0.520068	1.06484	1.83433	0.546006	1.48911	-0.0655741	2.30001	0.391377	1.4328	0.34621	1.52793	0.120706	2.18922
hsa-miR-4455	0.242743	0.520068	-0.306151	0.77592	-0.16409	0.73867	0.105552	0.652473	0.60111	0.906223	0.256596	0.829526	0.111154	0.751735
hsa-miR-542-5p	0.244678	0.522564	-1.3034	1.68148	-1.9392	1.15373	-1.12324	1.57697	0.230096	1.5538	0.0836754	0.568028	0.752143	0.882601
hsa-miR-4659b-5p	0.245683	0.522564	-0.902181	0.778272	-0.495488	0.717747	-0.261191	1.50419	0.137026	0.754351	0.549564	0.850099	0.119631	0.641273
hsa-miR-1293	0.247753	0.522564	0.41408	0.173528	0.324824	0.179747	0.255511	0.377184	0.163776	1.06382	0.480669	1.04922	0.115509	1.11618
hsa-miR-4496	0.248516	0.522564	0.0666544	0.256925	-0.0549961	0.436414	0.153262	0.376645	0.338972	1.08798	0.137335	0.865582	0.43256	0.941735
hsa-miR-5190	0.248977	0.522564	-0.882317	0.684073	-0.439053	0.780904	-0.580047	0.774492	0.097291	0.735469	0.59078	1.10266	0.236594	0.810975
hsa-miR-299-5p	0.249951	0.522564	-0.223151	0.790948	0.329869	1.4135	-0.311426	1.2761	0.177707	0.681592	0.164407	1.55973	0.806331	1.0631
hsa-miR-1261	0.250447	0.522564	0.368326	0.764119	0.399628	0.564971	0.0578414	0.679035	0.897339	0.978536	0.108731	1.26733	0.226935	1.24012
hsa-miR-34a-5p	0.251648	0.522564	1.13627	1.94711	0.0954972	1.51881	0.224403	2.12441	0.106751	2.05733	0.834203	0.914525	0.20234	1.88148
hsa-miR-374b-3p	0.252037	0.522564	0.519915	0.444001	0.269203	0.401776	0.308974	0.491033	0.1066	1.18979	0.791083	0.972809	0.198901	1.15744
hsa-miR-4709-3p	0.252512	0.522564	-0.555636	0.797512	-0.236688	0.772847	-0.151018	0.596757	0.261321	0.801654	0.714654	0.942346	0.114169	0.755436
hsa-let-7b-5p	0.252793	0.522564	0.97218	1.62321	0.379991	1.43861	-0.0222616	1.98188	0.286698	1.50753	0.487733	1.32157	0.117642	1.99231
hsa-miR-920	0.253055	0.522564	-0.331038	0.659146	-0.403413	0.618872	-0.0816025	0.540118	0.752064	1.05145	0.108026	0.800065	0.246441	0.841226
hsa-miR-149-3p	0.253185	0.522564	-0.833559	0.820414	-0.37403	0.77862	-0.515815	0.764843	0.116195	0.727224	0.585963	1.10327	0.25741	0.802323
hsa-miR-4483	0.253715	0.522564	-0.340717	0.564116	-0.263182	0.543459	-0.023727	0.624823	0.695931	0.947675	0.227273	0.847065	0.1309	0.802743
hsa-miR-4775	0.253931	0.522564	0.0988803	0.339797	-0.159177	0.425984	-0.0483881	0.501343	0.0666449	1.19587	0.478533	0.926082	0.316444	1.10747
hsa-miR-1246	0.255827	0.523261	-0.803548	1.14192	-0.750717	0.816301	-0.336802	0.763581	0.882936	0.964042	0.12697	0.750584	0.186512	0.723594
hsa-miR-451a	0.256089	0.523261	-0.271949	1.90909	0.0245862	1.21995	-1.03072	2.45418	0.610865	0.814205	0.108651	2.07817	0.318198	1.69205
hsa-miR-4677-3p	0.257997	0.523261	-0.25175	0.717126	-0.317454	0.574197	-0.00335035	0.499889	0.778904	1.0466	0.0912802	0.804351	0.265311	0.84183
hsa-miR-122-3p	0.258036	0.523261	-0.189735	0.268983	0.0301708	0.436953	-0.0338375	0.400087	0.0940434	0.858622	0.651013	1.04537	0.185288	0.897574
hsa-miR-126-3p	0.258284	0.523261	1.17722	1.88646	0.652956	1.53291	0.0734777	2.23748	0.399746	1.4382	0.36742	1.49431	0.128701	2.14912
hsa-miR-30a-5p	0.258347	0.523261	1.04224	1.86957	0.566961	1.79993	-0.0815324	2.18858	0.471061	1.39018	0.336645	1.56753	0.116542	2.17915
hsa-miR-5189-5p	0.258954	0.523261	-0.569858	0.655848	-0.28172	0.614797	-0.249984	0.52977	0.211751	0.818958	0.870008	0.978243	0.136672	0.80114
hsa-miR-98-5p	0.264426	0.52891	1.10781	1.7687	0.639247	1.58161	0.0465646	2.13739	0.438588	1.38373	0.348039	1.50805	0.123108	2.08673
hsa-miR-335-5p	0.264447	0.52891	1.08523	2.01571	0.0121715	1.56298	0.218605	2.15295	0.107462	2.10389	0.742341	0.866677	0.236252	1.82339
hsa-miR-382-5p	0.264563	0.52891	0.291621	0.742394	-0.0390511	0.575848	0.192967	0.441557	0.174903	1.2576	0.18881	0.851443	0.653625	1.07077
hsa-miR-767-5p	0.264746	0.52891	0.812193	1.19138	0.376639	0.865866	0.237687	1.03569	0.25315	1.35243	0.664034	1.10111	0.150575	1.48917
hsa-miR-3136-3p	0.265532	0.52891	-1.23178	1.09512	-1.24455	1.30734	-0.663252	1.18298	0.976213	1.00889	0.173132	0.66836	0.156896	0.674304
hsa-miR-3682-5p	0.265808	0.52891	0.210985	0.312206	0.0194959	0.40527	0.236866	0.503808	0.142606	1.14194	0.161181	0.860132	0.855499	0.982221
hsa-miR-4472	0.267468	0.529872	-0.918026	0.935082	-0.458619	0.824522	-0.48363	0.885729	0.153874	0.727285	0.930608	1.01749	0.179046	0.740003
hsa-miR-1253	0.267646	0.529872	-0.123671	0.599273	0.196959	0.562506	0.0378403	0.496044	0.130988	0.80072	0.377099	1.11661	0.40778	0.894088
hsa-miR-103a-3p	0.269631	0.532209	0.526616	1.2534	0.469622	0.950437	-0.0791142	1.37309	0.887048	1.0403	0.1694	1.4628	0.18951	1.52175
hsa-miR-659-5p	0.270188	0.532209	-0.80566	0.832702	-0.991151	0.768345	-0.572436	0.711362	0.519619	1.1372	0.100445	0.748091	0.395007	0.850732
hsa-miR-4656	0.272038	0.533417	-0.636108	0.568616	-0.282268	0.686857	-0.370982	0.623371	0.121564	0.782498	0.688806	1.06342	0.205286	0.832126
hsa-let-7a-5p	0.272165	0.533417	1.25342	2.04714	0.676001	1.78348	0.00995302	2.64326	0.405041	1.49218	0.377958	1.58672	0.131997	2.36767
hsa-miR-622	0.277136	0.535756	-0.134629	0.537114	0.178545	0.542018	0.0750257	0.562138	0.11183	0.804869	0.577737	1.07439	0.276842	0.864744
hsa-miR-4768-5p	0.279771	0.535756	-0.368335	0.754874	-0.426081	0.627141	-0.0791167	0.684161	0.817059	1.04084	0.121674	0.786237	0.257335	0.818345
hsa-miR-101-3p	0.280274	0.535756	0.872079	1.66161	0.447228	1.39111	-0.0598262	1.91265	0.442986	1.34243	0.366334	1.42115	0.138798	1.90779
hsa-miRPlus-A1072	0.280274	0.535756	-0.691813	0.768173	-0.617477	0.673649	-0.317558	0.739102	0.774492	0.94978	0.211408	0.812298	0.161971	0.771504
hsa-miR-4456	0.280575	0.535756	-0.771108	0.736784	-0.461003	0.532622	-0.402924	0.781931	0.189471	0.806583	0.794451	0.960543	0.169072	0.774757
hsa-miR-630	0.281839	0.535756	-0.469192	0.663625	-0.199609	0.615242	-0.146978	0.550309	0.245133	0.82956	0.789435	0.964177	0.141621	0.799842
hsa-miR-200c-5p	0.282463	0.535756	0.268612	0.389004	0.10662	0.397743	0.303765	0.368333	0.254017	1.11883	0.133817	0.872275	0.790714	0.975928
hsa-miR-4451	0.282485	0.535756	0.128936	0.500577	-0.134298	0.57188	-0.125166	0.491345	0.175221	1.20017	0.95957	0.99369	0.148883	1.19259
hsa-miR-204-5p	0.283237	0.535756	0.325577	1.43435	0.569029	1.59612	-0.208424	1.41734	0.652797	0.844722	0.133844	1.7141	0.287197	1.44794
hsa-miR-1972	0.2835	0.535756	-0.0403826	0.418694	-0.132561	0.375289	0.0706744	0.349914	0.51948	1.06598	0.103498	0.868601	0.416663	0.925909
hsa-miR-195-3p	0.28434	0.535756	-0.064453	0.428061	-0.134691	0.549122	0.10766	0.410639	0.687784	1.04989	0.148007	0.845367	0.245396	0.887542
hsa-miR-4706	0.284498	0.535756	-0.365339	0.509153	-0.0887546	0.556523	-0.166272	0.431343	0.152547	0.825543	0.646581	1.0552	0.236653	0.871114
hsa-miR-1306-5p	0.284568	0.535756	0.0488003	0.187767	0.159847	0.311496	-0.0229104	0.445279	0.226829	0.925916	0.159959	1.13505	0.531635	1.05096
hsa-miR-5003-5p	0.284652	0.535756	-0.286597	0.561782	-0.249419	0.511294	-0.00569008	0.611359	0.846913	0.974559	0.201748	0.84456	0.173703	0.823073
hsa-miR-4329	0.284956	0.535756	0.5486	0.803063	0.491567	0.5332	0.223537	0.585771	0.817455	1.04032	0.15982	1.20416	0.200341	1.25272
hsa-miR-320e	0.285255	0.535756	0.825508	1.2928	0.489634	1.25501	0.126437	1.25425	0.463102	1.26214	0.392044	1.28627	0.123249	1.62346
hsa-miR-32-5p	0.285622	0.535756	1.16324	1.92562	0.851143	1.94328	0.112161	2.0584	0.652029	1.24151	0.27583	1.669	0.135453	2.07209
hsa-miR-766-3p	0.285691	0.535756	-0.0727666	0.293964	-0.15572	0.322299	0.00118507	0.263449	0.452402	1.05918	0.122446	0.896947	0.452214	0.950032
hsa-miR-106b-3p	0.287523	0.536313	0.278735	0.516304	0.0727527	0.289504	0.215618	0.308527	0.185779	1.15347	0.161028	0.905719	0.679934	1.04472
hsa-miR-92b-3p	0.287993	0.536313	0.410685	0.820112	0.0070072	1.0464	-0.0569282	0.808179	0.231598	1.32288	0.840179	1.04531	0.107049	1.38282
hsa-miR-4711-3p	0.288045	0.536313	-0.148926	0.587643	-0.230801	0.606302	0.0970196	0.70899	0.701154	1.05839	0.144142	0.796739	0.277129	0.843263
hsa-miR-19b-3p	0.289479	0.537496	0.995905	1.78735	0.322487	1.44579	0.0535963	1.91854	0.255469	1.59485	0.635921	1.20488	0.149584	1.9216
hsa-miR-15a-5p	0.290055	0.537496	1.12629	1.88224	0.321708	1.54771	0.119116	2.1727	0.201075	1.74664	0.747511	1.15076	0.157791	2.00997
hsa-miR-361-3p	0.292652	0.538994	0.947525	0.761871	1.03344	0.742822	0.601254	1.0208	0.749667	0.942185	0.153082	1.34928	0.265988	1.27127
hsa-miR-491-3p	0.292794	0.538994	-0.281974	0.520198	-0.634699	0.865356	-0.270668	0.818605	0.168476	1.27697	0.205128	0.776991	0.961262	0.992194
hsa-miR-488-3p	0.292931	0.538994	0.501559	1.50206	0.878572	1.43227	0.108813	1.43383	0.474781	0.77003	0.116982	1.70499	0.446081	1.31289
hsa-miR-374b-5p	0.293674	0.539091	1.42559	1.75869	0.796791	1.6133	0.469376	1.87075	0.302933	1.54627	0.576622	1.25476	0.136073	1.94021
hsa-miR-493-5p	0.295733	0.5416	0.891272	1.63574	0.217841	0.955423	0.247858	1.4044	0.176103	1.59486	0.940182	0.979409	0.236031	1.56202
hsa-miR-943	0.297812	0.543464	-0.461825	0.82528	-0.101609	1.04775	-0.668139	1.26849	0.286148	0.779048	0.151787	1.48096	0.571442	1.15374
hsa-miR-154-5p	0.298141	0.543464	0.282468	0.728922	-0.000168833	0.597641	0.241827	0.325373	0.244427	1.21642	0.150698	0.845575	0.843114	1.02857
hsa-miR-296-3p	0.299373	0.544079	-0.295639	0.335934	-0.0403388	0.504972	-0.126607	0.507724	0.0999942	0.837813	0.613103	1.06162	0.253292	0.88944
hsa-miR-2392	0.300407	0.544079	-0.270777	0.645495	0.034346	0.556767	-5.75951e-05	0.593088	0.165981	0.809373	0.858638	1.02413	0.218369	0.828906
hsa-miR-92a-3p	0.300565	0.544079	0.956501	1.45832	0.369446	1.37181	0.21054	1.43909	0.252202	1.50218	0.736687	1.11644	0.146765	1.67709
hsa-miR-147b	0.30467	0.54808	-0.0717252	0.438738	0.173628	0.471267	0.0545463	0.414668	0.137857	0.843609	0.429143	1.08604	0.400238	0.916196
hsa-let-7f-5p	0.305536	0.54808	1.45356	2.30931	0.773492	2.00736	0.178834	2.6811	0.384511	1.60221	0.453791	1.51011	0.146621	2.41952
hsa-miR-106a-5p	0.306259	0.54808	1.25172	1.67657	0.709073	1.21801	0.448864	1.59118	0.310276	1.45664	0.583212	1.19765	0.166749	1.74455
hsa-miR-374c-5p	0.307416	0.54808	1.18692	1.9829	0.515577	1.92475	0.054239	2.34276	0.34051	1.59256	0.521337	1.37682	0.13691	2.19266
hsa-miR-218-2-3p	0.307535	0.54808	-0.108733	0.184926	-0.0599542	0.335348	0.0682952	0.441108	0.609483	0.966755	0.330389	0.914941	0.126057	0.884523
hsa-miR-1258	0.307583	0.54808	-0.324967	0.343458	-0.247511	0.539529	-0.0726351	0.537393	0.628028	0.947727	0.337671	0.885844	0.106745	0.839539
hsa-miR-1255b-2-3p	0.307682	0.54808	-0.265061	0.412357	-0.351222	0.600145	-0.0445333	0.738692	0.636469	1.06154	0.178864	0.808495	0.279523	0.858252
hsa-miR-3614-3p	0.3097	0.549788	0.445267	0.453106	0.262343	0.320045	0.280695	0.321419	0.204573	1.13518	0.864932	0.98736	0.245506	1.12083
hsa-miR-30e-3p	0.310047	0.549788	0.943004	1.47503	0.703176	1.42283	0.182847	1.52148	0.644214	1.18085	0.296596	1.43428	0.151382	1.69367
hsa-miR-19a-3p	0.316855	0.55953	0.993504	1.88882	0.346428	1.61684	0.00536083	2.02692	0.310048	1.56599	0.578719	1.26669	0.152588	1.98363
hsa-miR-4298	0.319419	0.55953	0.182071	0.33188	0.253152	0.406961	0.0841354	0.24766	0.590615	0.951924	0.14989	1.12429	0.349869	1.07024
hsa-miR-944	0.319556	0.55953	0.345694	0.187939	0.189753	0.228614	0.214793	0.422533	0.0427563	1.11415	0.824196	0.982794	0.238075	1.09498
hsa-miR-664a-5p	0.320198	0.55953	0.301754	0.325152	0.12246	0.337473	0.338957	0.589536	0.13679	1.13233	0.181292	0.860652	0.816852	0.974542
hsa-miR-4639-3p	0.320571	0.55953	-0.184167	0.518969	-0.339149	0.7612	-0.00320882	0.662662	0.50241	1.11341	0.169751	0.792268	0.378545	0.882117
hsa-miR-576-5p	0.320927	0.55953	0.160174	0.424282	-0.0666784	0.486926	0.137613	0.499469	0.169326	1.17028	0.222981	0.867965	0.887728	1.01576
hsa-miR-4796-3p	0.321252	0.55953	-0.27238	0.597429	-0.261253	0.541752	-0.0285799	0.485303	0.956591	0.992317	0.186055	0.851056	0.211001	0.844518
hsa-miR-30b-5p	0.321713	0.55953	1.18742	1.70959	0.705554	1.55324	0.255817	1.98583	0.413222	1.39655	0.452125	1.36579	0.15179	1.9074
hsa-miR-338-3p	0.32198	0.55953	-0.472989	2.33168	0.509	1.89129	-0.517306	2.40815	0.205458	0.506281	0.1622	2.0368	0.957099	1.03119
hsa-miR-520a-5p	0.324744	0.563059	-0.13535	0.508212	0.0892168	0.493956	0.0935015	0.456464	0.216252	0.855852	0.978681	0.997035	0.183502	0.853314
hsa-miR-4421	0.325611	0.563059	-0.148747	0.584096	0.128921	0.55983	-0.0164507	0.413121	0.181677	0.824923	0.387144	1.10602	0.464765	0.912378
hsa-miR-29b-1-5p	0.326171	0.563059	0.222944	0.32103	0.0947356	0.311294	0.287402	0.478474	0.262108	1.09294	0.158106	0.874987	0.642591	0.956304
hsa-miR-16-5p	0.328304	0.563224	1.24867	2.14451	0.481375	1.79252	0.127033	2.46717	0.285221	1.70208	0.622875	1.2784	0.166379	2.17594
hsa-miR-340-3p	0.328793	0.563224	0.187062	0.481524	0.427474	0.450113	0.250886	0.484919	0.156993	0.846504	0.265173	1.13021	0.704719	0.956725
hsa-miR-4710	0.329391	0.563224	-0.297369	0.455911	-0.118281	0.392596	-0.0803419	0.456137	0.246866	0.883261	0.7902	0.974045	0.178355	0.860336
hsa-miR-1290	0.329589	0.563224	-1.00835	1.5718	-1.06768	1.29578	-0.455523	1.1808	0.908831	1.04198	0.149696	0.654216	0.267824	0.681681
hsa-miR-5580-5p	0.329868	0.563224	0.103599	0.322298	-0.0901207	0.332928	0.0569239	0.464692	0.105286	1.14371	0.279614	0.903099	0.73229	1.03288
hsa-miR-4533	0.330854	0.563677	-0.29081	0.797001	0.00716775	0.553884	-0.00116963	0.553119	0.236844	0.813392	0.964281	1.0058	0.242614	0.818106
hsa-miR-107	0.332772	0.565133	0.620668	1.27595	0.562288	0.950945	0.073643	1.3042	0.885711	1.0413	0.2049	1.40313	0.228413	1.46107
hsa-miR-4301	0.333154	0.565133	0.573126	1.12492	0.130327	1.20117	-0.082864	1.44322	0.290375	1.35924	0.63192	1.15925	0.146175	1.5757
hsa-miR-4728-3p	0.334083	0.565482	-0.397234	0.401163	-0.371606	0.687163	-0.155634	0.442603	0.897086	0.982393	0.278277	0.860966	0.105754	0.845807
hsa-miR-331-3p	0.335318	0.566347	0.788433	1.14139	0.486938	1.11752	0.199257	1.15994	0.457451	1.23242	0.454071	1.22068	0.148152	1.50439
hsa-miR-7-5p	0.33634	0.566603	0.40376	1.44187	0.426582	1.04117	-0.0635622	0.832336	0.959938	0.984305	0.131846	1.40459	0.276533	1.38254
hsa-miR-5002-5p	0.336995	0.566603	-0.0221342	0.341776	0.139682	0.446727	0.197874	0.487371	0.256166	0.893899	0.71091	0.960467	0.132398	0.858561
hsa-miR-3145-5p	0.337787	0.566603	-0.674817	0.703633	-0.475847	0.601156	-0.197895	1.28074	0.400337	0.871172	0.404458	0.824761	0.177976	0.718509
hsa-miR-4275	0.338368	0.566603	0.611567	1.8152	0.141979	1.52976	-0.255772	1.71263	0.438815	1.38471	0.466757	1.31745	0.166677	1.8243
hsa-miR-4728-5p	0.341443	0.569498	-0.429045	0.613616	-0.140428	0.679705	-0.144159	0.585778	0.216573	0.818686	0.986111	1.00259	0.180629	0.820807
hsa-miR-519e-3p	0.341553	0.569498	0.38449	0.669641	0.0623573	0.645027	0.15705	0.574882	0.177601	1.25018	0.646625	0.936472	0.304641	1.17076
hsa-miR-5002-3p	0.342768	0.570308	0.120288	0.671509	-0.175384	0.490556	-0.122801	0.622788	0.171827	1.22746	0.779064	0.964209	0.288154	1.18352
hsa-miR-3135b	0.34434	0.570752	-0.111333	0.392316	0.074687	0.311516	-0.0329919	0.36865	0.152708	0.879027	0.349091	1.07749	0.557293	0.947146
hsa-miR-4289	0.345101	0.570752	0.926186	1.68204	0.537356	1.44104	0.0964911	1.75747	0.491287	1.30933	0.414476	1.35742	0.171495	1.77731
hsa-miR-183-5p	0.345224	0.570752	-0.0175925	0.362446	0.000550307	0.403225	0.18628	0.554773	0.89427	0.987503	0.255597	0.879204	0.206393	0.868217
hsa-miR-148b-3p	0.346142	0.571062	0.853975	1.39684	0.585231	1.23657	0.165748	1.4757	0.571227	1.20476	0.360243	1.33745	0.174075	1.6113
hsa-miR-339-5p	0.349205	0.573796	0.518098	0.727977	0.228284	0.435589	0.312409	0.530184	0.192432	1.22248	0.604961	0.943356	0.36709	1.15324
hsa-miR-151a-3p	0.34927	0.573796	0.887669	1.25388	0.452218	1.00444	0.359367	1.02813	0.292066	1.35233	0.785888	1.06648	0.198314	1.44223
hsa-miR-4326	0.350001	0.573796	-0.0792235	0.531437	0.00207332	0.461013	0.158612	0.465601	0.649572	0.945208	0.318613	0.897175	0.182242	0.848016
hsa-miR-4685-3p	0.351175	0.574516	-0.284645	0.579844	-0.168666	0.54611	-0.0113209	0.520081	0.566267	0.922756	0.383796	0.896674	0.164248	0.827411
hsa-miR-4443	0.351928	0.574547	-0.665019	0.517669	-0.250315	0.897382	-0.519647	0.931425	0.116465	0.750173	0.383459	1.20525	0.568527	0.904146
hsa-miR-4458	0.354487	0.575273	-0.272298	0.685833	-0.134437	0.517738	0.0126616	0.502613	0.530963	0.908866	0.394393	0.903065	0.189629	0.820765
hsa-miR-4753-5p	0.355245	0.575273	-0.385805	0.805943	-0.121772	0.566034	-0.113293	0.413766	0.299785	0.832757	0.959832	0.99414	0.247584	0.827877
hsa-miR-17-5p	0.355331	0.575273	0.92264	1.76502	0.399528	1.44451	0.0797312	1.80815	0.370817	1.43705	0.559815	1.24815	0.181362	1.79366
hsa-miR-1301-3p	0.35565	0.575273	0.43441	0.383735	0.333368	0.331738	0.261019	0.325099	0.435236	1.07255	0.514119	1.05143	0.173242	1.12771
hsa-miR-548an	0.357168	0.575273	0.0214394	0.494327	-0.0742944	0.566465	0.181018	0.532188	0.613432	1.06861	0.174118	0.837806	0.373219	0.895286
hsa-miR-30c-5p	0.358046	0.575273	0.826188	1.35193	0.405427	1.26127	0.116411	1.58909	0.372155	1.33863	0.547738	1.22181	0.169353	1.63555
hsa-miR-376a-3p	0.359246	0.575273	0.970101	1.50649	0.57835	1.03821	0.367643	1.08905	0.406061	1.31199	0.556459	1.15725	0.204551	1.5183
hsa-miR-4534	0.359295	0.575273	-1.17654	1.16434	-0.494292	1.36455	-0.811488	1.42097	0.137514	0.623191	0.499377	1.24591	0.416492	0.776439
hsa-miR-575	0.359818	0.575273	-0.354412	0.591504	-0.273803	0.585686	-0.08823	0.497279	0.701927	0.945659	0.31614	0.8793	0.173847	0.831517
hsa-miR-378d	0.360245	0.575273	0.653993	1.14456	0.191004	0.719667	0.204545	1.15416	0.190474	1.37839	0.966221	0.990658	0.266222	1.36552
hsa-miR-4795-5p	0.360936	0.575273	-0.551762	0.742051	-0.410279	0.882175	-0.183456	0.627305	0.625875	0.906587	0.386391	0.854515	0.135737	0.774691
hsa-miR-20a-5p	0.361411	0.575273	1.14062	1.87223	0.629381	1.67124	0.206801	2.03833	0.424472	1.42527	0.499358	1.34032	0.174841	1.91032
hsa-miR-487b-3p	0.362459	0.575273	0.412229	2.37499	-0.164594	1.81912	-0.628458	2.07719	0.451975	1.49156	0.479937	1.37923	0.190988	2.05721
hsa-miR-378e	0.362672	0.575273	0.541399	0.98224	0.162285	0.510933	0.183274	0.931324	0.193949	1.30054	0.932873	0.985557	0.28895	1.28176
hsa-miR-205-3p	0.365853	0.579143	-0.343811	0.648974	-0.224069	0.499212	-0.0664032	0.547052	0.56739	0.920352	0.372297	0.896474	0.196089	0.825072
hsa-miR-4667-5p	0.366892	0.579615	-0.766739	0.882418	-0.649797	0.870822	-0.378051	0.715933	0.709313	0.92214	0.317622	0.828316	0.177849	0.763824
hsa-miR-3664-5p	0.369142	0.581994	0.0622225	0.271005	-0.0693751	0.364015	0.116466	0.494051	0.25218	1.09551	0.20485	0.879137	0.686842	0.9631
hsa-miR-22-5p	0.370505	0.582968	0.739406	0.72659	0.44936	0.567579	0.46754	0.630997	0.223521	1.22268	0.928019	0.987477	0.260991	1.20737
hsa-miR-4655-5p	0.371262	0.582986	-0.611138	0.719091	-0.286513	0.736705	-0.276892	0.793953	0.21756	0.798506	0.970142	0.993353	0.208179	0.793199
hsa-miR-5690	0.372828	0.583554	-0.63523	0.664482	-0.545161	0.878039	-0.280652	0.731335	0.744224	0.939478	0.336716	0.832482	0.149508	0.782099
hsa-miR-29a-5p	0.373205	0.583554	0.835324	1.2379	0.392894	1.05807	0.340661	0.970402	0.289707	1.35889	0.878752	1.03687	0.215309	1.40899
hsa-miR-665	0.374198	0.583554	-0.576869	1.14544	-0.231956	0.834077	-0.122855	0.880778	0.344859	0.787355	0.705162	0.927166	0.216308	0.730009
hsa-miR-1298-5p	0.374609	0.583554	-0.25651	0.910492	-0.802092	0.991585	-0.33665	1.52639	0.115232	1.45961	0.281622	0.724249	0.850581	1.05712
hsa-miR-5006-5p	0.375548	0.583854	-0.136751	0.531377	-0.0334215	0.549598	0.116522	0.499236	0.593105	0.930882	0.399784	0.901286	0.167007	0.838991
hsa-miR-3201	0.376849	0.584714	-0.180389	0.586409	0.07372	0.392271	-0.151611	0.679334	0.168187	0.838505	0.226979	1.16905	0.895472	0.98025
hsa-miR-342-3p	0.381728	0.590604	0.730134	1.54486	0.505007	1.21107	0.0452079	1.57514	0.653193	1.16888	0.330583	1.37535	0.212804	1.60762
hsa-miR-425-5p	0.382156	0.590604	0.807666	1.41817	0.356365	1.05263	0.190428	1.39934	0.32146	1.36727	0.688407	1.12189	0.214723	1.53394
hsa-miR-4764-5p	0.383365	0.591304	-0.417747	0.720079	-0.195354	0.544078	-0.13695	0.5454	0.338363	0.857143	0.750075	0.960326	0.221593	0.823136
hsa-miRPlus-C1076	0.385756	0.593822	-0.469416	0.445672	-0.29857	0.635751	-0.602286	0.784842	0.381948	0.888322	0.208869	1.23432	0.538863	1.09647
hsa-miR-208a-5p	0.388069	0.594031	0.159211	0.965886	0.309459	1.03537	-0.205527	1.34211	0.674216	0.901096	0.203826	1.42898	0.364236	1.28765
hsa-miR-302c-5p	0.388742	0.594031	-0.427538	0.451783	-0.145235	0.489598	-0.287193	0.711853	0.100273	0.822277	0.48711	1.1034	0.489615	0.907302
hsa-miR-4324	0.388797	0.594031	0.576128	1.27689	0.143608	0.983176	0.0310763	1.25488	0.297483	1.34959	0.765252	1.08112	0.222686	1.45907
hsa-miR-552-3p	0.390639	0.594031	-0.761861	1.06905	-1.1893	1.49558	-0.637253	1.08531	0.356163	1.34484	0.219616	0.682053	0.739771	0.917253
hsa-miR-32-3p	0.39136	0.594031	-0.141091	0.691665	-0.242483	0.785037	0.090056	0.735521	0.700458	1.07281	0.200233	0.794138	0.354099	0.851957
hsa-miRPlus-C1066	0.392218	0.594031	0.196236	0.336955	0.0407359	0.275523	0.150741	0.368298	0.16773	1.11381	0.314595	0.926584	0.710102	1.03204
hsa-miR-204-3p	0.39235	0.594031	-1.39346	1.19369	-0.876115	1.16411	-0.954767	1.05537	0.225646	0.698657	0.833841	1.05603	0.272445	0.737804
hsa-miR-23c	0.392601	0.594031	0.656243	1.29277	0.016838	1.11229	0.225047	1.51424	0.1475	1.55769	0.639076	0.865611	0.377502	1.34835
hsa-miR-4722-5p	0.392729	0.594031	-0.209211	0.576165	-0.22186	0.574049	0.0200279	0.615566	0.950918	1.00881	0.230974	0.845638	0.272327	0.853085
hsa-miR-5089-5p	0.39375	0.594425	0.715232	1.63891	0.298937	1.02442	0.0822715	1.31847	0.405012	1.3345	0.583602	1.16204	0.234353	1.55074
hsa-miR-1236-3p	0.396204	0.595235	-0.301336	0.425797	-0.0690542	0.409128	-0.12235	0.604219	0.127569	0.851288	0.756599	1.03763	0.31937	0.883324
hsa-miR-484	0.396439	0.595235	0.592279	0.601435	0.450346	0.609033	0.301259	0.631362	0.512941	1.10338	0.476079	1.10887	0.180451	1.22351
hsa-miR-4778-3p	0.397161	0.595235	-0.290774	0.601581	-0.253234	0.478655	-0.0513444	0.585254	0.847963	0.974315	0.263366	0.869411	0.252799	0.84708
hsa-miR-3178	0.399171	0.595235	-0.658025	0.800104	-0.454642	1.22223	-0.90153	0.85314	0.578018	0.868512	0.218679	1.3631	0.39875	1.18387
hsa-miR-935	0.39952	0.595235	-0.0137974	0.301451	0.158578	0.488872	0.1326	0.324262	0.234748	0.88738	0.854134	1.01817	0.183699	0.903504
hsa-miR-4524b-5p	0.400204	0.595235	-0.108822	0.680009	-0.0769683	0.553024	0.16096	0.683154	0.886435	0.978162	0.256865	0.847962	0.260659	0.829445
hsa-miR-4704-5p	0.401873	0.595235	-0.124865	0.511365	-0.0381292	0.526632	0.121462	0.564393	0.64027	0.941651	0.386406	0.895279	0.192462	0.84304
hsa-miR-4433-3p	0.402581	0.595235	-0.738067	0.768981	-0.367286	0.678705	-0.476378	0.879967	0.161544	0.773364	0.678046	1.07855	0.362386	0.834111
hsa-miR-4768-3p	0.402676	0.595235	-0.300514	0.595576	-0.185437	0.453282	-0.0778699	0.374624	0.547956	0.923333	0.446602	0.928152	0.219274	0.856993
hsa-miR-206	0.402741	0.595235	0.259907	0.329147	0.246147	0.208497	0.122247	0.413028	0.89055	1.00958	0.258692	1.08968	0.28755	1.10012
hsa-miR-4739	0.402889	0.595235	-0.456339	0.720297	-0.115933	0.703385	-0.308195	0.709429	0.187721	0.789819	0.420564	1.14255	0.553385	0.902411
hsa-miR-663a	0.40342	0.595235	-1.38494	1.30667	-0.782813	1.11103	-0.992877	1.34972	0.174252	0.658784	0.612151	1.15674	0.398571	0.762042
hsa-miR-4682	0.404206	0.595271	-0.864104	1.08568	-1.33061	0.951665	-0.921974	1.18215	0.209378	1.38176	0.259292	0.753337	0.883006	1.04093
hsa-miR-550a-3p	0.40724	0.597842	-0.795717	0.486639	-0.667085	0.835779	-0.426973	0.96915	0.594189	0.914699	0.430384	0.846679	0.159992	0.774457
hsa-miR-5580-3p	0.408431	0.597842	-0.511342	0.578682	-0.497726	0.539736	-0.303299	0.427764	0.945828	0.990607	0.243856	0.873919	0.255465	0.865711
hsa-miR-486-5p	0.409025	0.597842	0.59162	1.05641	0.170955	0.771392	0.18648	1.11304	0.214982	1.33854	0.961189	0.989297	0.286623	1.32422
hsa-miR-761	0.409408	0.597842	-0.237518	0.57316	-0.165624	0.567525	-0.00445918	0.42563	0.724585	0.951388	0.347347	0.894303	0.200552	0.850829
hsa-miR-3976	0.409774	0.597842	-0.543586	0.857202	-0.299092	0.679825	-0.203553	0.698017	0.383609	0.844112	0.680288	0.935922	0.224024	0.790023
hsa-miR-1307-5p	0.411739	0.598565	0.211598	0.856906	0.318762	0.691176	0.000421528	0.628922	0.702489	0.928412	0.159603	1.2469	0.431561	1.15763
hsa-miR-4645-5p	0.411801	0.598565	-0.272263	0.689048	-0.257809	0.672947	-0.00937764	0.613097	0.952671	0.990032	0.257277	0.841811	0.256072	0.83342
hsa-miR-1273a	0.417072	0.603778	-0.375818	0.736022	-0.214059	0.565976	-0.103882	0.458219	0.496263	0.893935	0.528671	0.926474	0.223518	0.828207
hsa-miR-4273	0.41827	0.603778	-0.0801494	0.450273	-0.10771	0.621942	0.109378	0.501509	0.885938	1.01929	0.261324	0.8603	0.255302	0.876893
hsa-miR-197-3p	0.418383	0.603778	0.581283	0.680797	0.37754	0.560794	0.315869	0.547022	0.367345	1.15168	0.741039	1.04367	0.229902	1.20198
hsa-miR-423-5p	0.418475	0.603778	-0.439298	0.589011	-0.486151	0.508254	-0.68359	0.623784	0.812597	1.03301	0.303305	1.14666	0.251006	1.18451
hsa-miR-513c-3p	0.422186	0.60801	-0.141677	0.480134	0.0265959	0.308006	0.0114435	0.385051	0.256749	0.889907	0.896575	1.01056	0.32356	0.899303
hsa-miR-5006-3p	0.423218	0.608376	-0.301967	0.668685	-0.335365	0.638684	-0.0731302	0.635531	0.886505	1.02342	0.226254	0.833795	0.319484	0.853323
hsa-miR-4741	0.425103	0.609965	-0.911525	1.14689	-0.280963	1.41712	-0.661623	1.4659	0.174856	0.645925	0.434108	1.30194	0.580931	0.840954
hsa-miR-659-3p	0.42853	0.613755	-0.279164	0.66267	0.0435278	0.825335	-0.263181	0.874343	0.23003	0.799577	0.286752	1.23688	0.952037	0.988982
hsa-miR-675-3p	0.429703	0.614311	-0.237363	0.30191	-0.19368	0.362447	-0.094167	0.318071	0.712663	0.970175	0.3902	0.933348	0.189684	0.905511
hsa-miR-1255b-5p	0.433299	0.618321	-0.156341	0.643851	-0.0943877	0.559298	0.0830396	0.484919	0.774906	0.957966	0.319447	0.884279	0.242473	0.847109
hsa-miR-548e-3p	0.436754	0.621734	0.582695	1.0635	0.24202	0.853273	0.147352	1.06321	0.330643	1.26635	0.76909	1.06782	0.245146	1.35223
hsa-miR-495-3p	0.437281	0.621734	-0.100985	0.9904	0.306212	0.937008	-0.0913294	1.16291	0.243595	0.754087	0.264667	1.31726	0.979318	0.993329
hsa-miR-377-3p	0.439941	0.62438	0.829656	1.82185	0.472175	1.22017	0.135169	1.58651	0.526168	1.28119	0.477511	1.26313	0.252799	1.61831
hsa-miR-4633-5p	0.442798	0.627297	-0.84409	1.16164	-1.24864	1.19849	-0.754403	1.23327	0.340578	1.32367	0.231515	0.709938	0.829233	0.939727
hsa-miR-635	0.443704	0.627444	-0.338561	0.55103	-0.12723	0.557326	-0.13641	0.464085	0.290248	0.86374	0.957791	1.00638	0.265146	0.869253
hsa-miR-4699-5p	0.445528	0.628214	-0.0426382	0.267692	0.0339935	0.317201	0.0982301	0.351066	0.464481	0.948269	0.567916	0.956451	0.19381	0.906973
hsa-miR-383-5p	0.446107	0.628214	-0.0149181	0.489955	0.190524	0.56218	0.0251768	0.412185	0.278136	0.867273	0.327226	1.12144	0.801502	0.972591
hsa-miR-1226-3p	0.446659	0.628214	0.260617	0.215956	0.16286	0.229709	0.258038	0.2961	0.224553	1.07011	0.286412	0.936157	0.976776	1.00179
hsa-miR-140-3p	0.449775	0.631461	0.863733	1.56879	0.628095	1.26698	0.224993	1.57906	0.646753	1.17743	0.40212	1.32235	0.248992	1.55697
hsa-miR-1251-3p	0.450773	0.631729	-0.465423	0.574051	-0.479289	0.925406	-0.171951	0.86929	0.959263	1.00966	0.313464	0.808131	0.246507	0.815936
hsa-miR-4450	0.452414	0.632433	-0.324973	0.580513	-0.277929	0.483667	-0.103975	0.559236	0.806621	0.967917	0.324074	0.88641	0.271653	0.857971
hsa-miR-499a-3p	0.453684	0.632433	0.207301	0.59348	0.0587743	0.542988	-0.0529315	0.634617	0.468257	1.10844	0.573096	1.08051	0.227515	1.19767
hsa-miR-363-5p	0.453702	0.632433	0.741575	1.17493	0.617652	0.882607	0.304406	1.07923	0.741252	1.08969	0.345342	1.2425	0.273436	1.35394
hsa-miR-4687-5p	0.454906	0.632496	-0.167236	0.420836	0.00823945	0.477297	-0.283847	0.968502	0.277846	0.885475	0.253923	1.22441	0.641278	1.08418
hsa-miR-5004-3p	0.455365	0.632496	-0.729923	0.847938	-0.775109	0.869389	-0.428248	0.949512	0.88283	1.03182	0.260573	0.786293	0.336126	0.81131
hsa-miR-4649-5p	0.460727	0.63881	-0.978317	1.03174	-0.5664	0.923616	-0.568241	1.18117	0.246442	0.751623	0.995852	1.00128	0.288676	0.752583
hsa-miR-451b	0.462555	0.639483	-0.0470327	0.376035	-0.133663	0.208818	-0.0159675	0.269142	0.437618	1.06189	0.149908	0.921658	0.789433	0.978697
hsa-miR-130b-5p	0.463114	0.639483	0.0146505	0.406749	-0.0558602	0.499511	0.146914	0.548951	0.66327	1.05009	0.253986	0.868878	0.425885	0.912399
hsa-miR-3611	0.463666	0.639483	-0.368003	0.686104	-0.0930746	0.515527	-0.246045	0.660354	0.216138	0.826491	0.441602	1.11186	0.604718	0.91894
hsa-miR-5699-3p	0.465815	0.64033	-0.0768192	0.44256	-0.150251	0.581078	0.0702597	0.570663	0.688608	1.05222	0.259792	0.858262	0.403624	0.903077
hsa-miR-708-5p	0.465918	0.64033	1.03802	1.67918	0.668147	1.64	0.340736	1.55694	0.534462	1.29224	0.544431	1.25476	0.224436	1.62145
hsa-miR-4497	0.467037	0.640742	-0.769088	1.18461	-0.469724	1.06259	-0.942119	1.17922	0.460326	0.812611	0.214718	1.38741	0.674763	1.12742
hsa-miR-4797-5p	0.468107	0.640869	0.434121	2.37343	-0.00434665	1.75582	-0.447928	2.04379	0.561982	1.35516	0.488499	1.35998	0.262744	1.84299
hsa-miR-642b-5p	0.469228	0.640869	-0.384289	0.776586	-0.305785	0.675374	-0.121633	0.46544	0.763976	0.947039	0.354353	0.880166	0.260168	0.833552
hsa-miR-342-5p	0.471593	0.640869	0.162093	0.631813	-0.0549292	0.377711	0.104789	0.532185	0.258345	1.16233	0.303124	0.8952	0.780648	1.04052
hsa-miR-4732-5p	0.4721	0.640869	-0.526661	1.16768	-0.784991	0.940607	-0.383917	0.844788	0.500276	1.19609	0.189609	0.757294	0.693859	0.905795
hsa-miR-125b-5p	0.472261	0.640869	0.39203	1.1122	0.0840193	0.951007	-0.136028	1.52476	0.410158	1.238	0.603257	1.16477	0.251967	1.44199
hsa-miR-4426	0.472412	0.640869	-0.372882	0.659804	-0.229483	0.535013	-0.135711	0.484014	0.508785	0.905383	0.586712	0.937069	0.254532	0.848407
hsa-miR-4314	0.473746	0.640869	-0.0751245	0.195875	-0.0421271	0.308997	0.0410268	0.321612	0.717936	0.977387	0.434644	0.943992	0.203924	0.922646
hsa-miR-4478	0.474253	0.640869	-0.353745	0.71437	-0.211596	0.56494	-0.0879155	0.600831	0.541404	0.906168	0.528812	0.917843	0.258296	0.83172
hsa-miR-4502	0.474506	0.640869	-0.184842	0.611597	-0.126654	0.629934	0.0722921	0.690929	0.792973	0.960469	0.372533	0.871187	0.259107	0.836748
hsa-miR-5698	0.475762	0.640876	-0.0903107	0.41436	0.0448535	0.537007	0.131172	0.58034	0.42901	0.910566	0.645996	0.941923	0.204068	0.857683
hsa-miR-5581-3p	0.476149	0.640876	0.183361	1.01435	-0.234904	0.74016	-0.0682778	1.09307	0.199526	1.33632	0.59276	0.890924	0.492841	1.19056
hsa-miR-33a-5p	0.478013	0.641292	0.575066	2.01804	0.6282	1.64368	-0.0752622	2.04511	0.936047	0.96384	0.261275	1.62841	0.36098	1.56953
hsa-miR-652-5p	0.478114	0.641292	-1.01274	1.0307	-0.888589	1.02069	-0.595453	1.04098	0.735101	0.917546	0.400113	0.816126	0.252303	0.748833
hsa-miR-374c-3p	0.482522	0.641292	0.530738	0.482886	0.312342	0.493027	0.376124	0.557171	0.216003	1.16344	0.717816	0.956752	0.393064	1.11312
hsa-miR-676-5p	0.4826	0.641292	-0.682202	1.20145	-0.728239	1.55895	-0.226482	1.30414	0.925641	1.03243	0.305991	0.706246	0.298457	0.729146
hsa-miR-136-5p	0.482758	0.641292	0.550719	2.06361	0.0954966	1.46136	-0.220754	1.94774	0.483483	1.37099	0.582974	1.24509	0.276265	1.70701
hsa-miR-934	0.483376	0.641292	-0.107691	0.665898	-0.256243	0.672081	-0.000128264	0.564187	0.535462	1.10846	0.227647	0.83734	0.621186	0.928155
hsa-miR-125a-5p	0.483555	0.641292	0.64623	0.960989	0.332752	0.914694	0.275669	0.921468	0.354042	1.2427	0.853346	1.04036	0.264751	1.29285
hsa-miR-3149	0.483919	0.641292	-0.00139184	0.678297	-0.00404619	0.650022	0.231372	0.669529	0.991089	1.00184	0.292409	0.849439	0.325686	0.851003
hsa-miRPlus-G1246-3p	0.484713	0.641292	0.421053	0.701883	0.295357	0.709994	0.591447	0.780931	0.618824	1.09103	0.241699	0.814457	0.508606	0.8886
hsa-miR-3121-3p	0.485151	0.641292	-0.180397	0.341217	-0.1852	0.54604	-0.0227714	0.44658	0.976133	1.00333	0.339511	0.89352	0.252026	0.896499
hsa-miR-1204	0.485479	0.641292	-0.300003	0.43739	-0.0642334	0.740974	-0.108795	0.511517	0.276659	0.849232	0.837029	1.03137	0.249114	0.875872
hsa-miR-432-5p	0.488485	0.643684	0.730213	0.907959	0.634977	0.680397	0.419939	0.734705	0.742431	1.06824	0.368394	1.16074	0.292184	1.23994
hsa-miR-4690-5p	0.488937	0.643684	-0.459849	0.520345	-0.241762	0.513849	-0.349696	0.500295	0.243536	0.859704	0.528439	1.07768	0.537806	0.92649
hsa-miR-3924	0.49078	0.645025	0.199196	0.484691	0.0254446	0.357589	0.181429	0.516585	0.264404	1.12799	0.296095	0.89752	0.918562	1.01239
hsa-miR-1304-5p	0.492345	0.645311	-0.24476	0.671106	-0.274311	0.571294	-0.0573481	0.529288	0.895004	1.02069	0.247416	0.860375	0.383815	0.87818
hsa-miR-4436b-3p	0.492648	0.645311	-0.235067	0.750576	0.0291614	0.58513	-0.10701	0.540704	0.281253	0.832644	0.475143	1.09898	0.582872	0.915063
hsa-miR-4716-5p	0.49617	0.648837	-0.567276	0.541315	-0.530869	0.480987	-0.345078	0.704573	0.842924	0.97508	0.358323	0.879167	0.306217	0.857258
hsa-miR-5004-5p	0.499452	0.652039	-0.299071	0.600466	-0.128578	0.740738	-0.0507792	0.471272	0.478069	0.888539	0.713548	0.947502	0.200398	0.841892
hsa-miR-4284	0.501457	0.652917	0.107268	1.87342	0.640223	1.70943	-0.00380331	1.56972	0.409774	0.691138	0.249368	1.56268	0.855231	1.08003
hsa-miR-134-3p	0.501795	0.652917	0.411933	0.771424	0.190676	0.530192	0.189558	0.528704	0.359839	1.16575	0.994993	1.00077	0.349907	1.16665
hsa-miR-1273f	0.504959	0.655943	-0.346075	0.789758	-0.148568	0.604162	-0.0916409	0.539251	0.438624	0.872056	0.76848	0.96131	0.296819	0.838316
hsa-miR-4659b-3p	0.507747	0.658472	0.0303884	0.582641	-0.01741	0.576213	0.184731	0.465547	0.817542	1.03369	0.259303	0.86926	0.410333	0.898542
hsa-miR-3184-3p	0.51069	0.661191	-0.248283	0.572909	-0.322612	0.528352	-0.111995	0.54442	0.706892	1.05287	0.247425	0.864168	0.486988	0.909857
hsa-miR-1184	0.511848	0.661595	0.0502129	0.581357	0.212359	0.59129	-0.0524005	0.816863	0.44097	0.893695	0.270057	1.20144	0.671999	1.07372
hsa-miR-3667-5p	0.517111	0.667187	-0.642484	0.779164	-0.703578	0.711809	-0.351096	1.26111	0.819375	1.04326	0.304112	0.783235	0.414728	0.817115
hsa-miR-151a-5p/hsa-miR-151b	0.519275	0.667187	0.913369	1.40848	0.61991	1.17702	0.410569	1.20617	0.53085	1.22558	0.601954	1.15616	0.280684	1.41696
hsa-miR-4791	0.519823	0.667187	0.698216	1.0882	0.33365	1.05601	0.30637	1.07377	0.34546	1.28749	0.939261	1.01909	0.302712	1.31207
hsa-miR-4514	0.521086	0.667187	-0.271437	0.706431	-0.0990476	0.64131	-0.027179	0.530062	0.477895	0.887372	0.718306	0.951405	0.275652	0.84425
hsa-miR-4477a	0.522314	0.667187	-0.212547	0.625815	-0.151271	0.666366	0.04663	0.772353	0.790447	0.958416	0.415026	0.871818	0.287879	0.835564
hsa-miR-151a-5p	0.522488	0.667187	0.895984	1.41142	0.591868	1.26903	0.366412	1.33476	0.528869	1.23466	0.606939	1.16915	0.274927	1.4435
hsa-miR-4765	0.522885	0.667187	-0.0719925	0.358729	0.0863204	0.610149	0.166351	0.740521	0.372713	0.896072	0.724637	0.946038	0.228577	0.847718
hsa-miR-323b-5p	0.523447	0.667187	0.420601	0.541647	0.222629	0.370476	0.285869	0.551858	0.245169	1.14708	0.686498	0.957112	0.480542	1.09789
hsa-miR-340-5p	0.523853	0.667187	-0.255051	0.57478	-0.24075	0.449976	-0.0072555	0.981888	0.938701	0.990136	0.359539	0.850572	0.365681	0.842182
hsa-miR-1260b	0.526019	0.668856	-0.190622	0.701834	-0.191542	0.528579	-0.43598	0.907161	0.996725	1.00064	0.32544	1.18463	0.380571	1.18539
hsa-miR-574-5p	0.528673	0.670347	0.0706047	0.394658	-0.0694608	0.535643	0.122073	0.575159	0.403174	1.10196	0.308281	0.875674	0.75957	0.964954
hsa-miR-758-5p	0.529115	0.670347	-0.210575	0.619064	-0.0436142	0.571701	-0.0127683	0.403604	0.436552	0.890717	0.854541	0.978846	0.295376	0.871875
hsa-miR-363-3p	0.529762	0.670347	0.773572	1.20993	0.764458	1.49165	0.291021	1.58376	0.984914	1.00634	0.362351	1.38841	0.321475	1.39721
hsa-miR-219b-5p	0.541426	0.683759	-0.050295	0.430005	-0.0856084	0.546478	0.100576	0.567225	0.839559	1.02478	0.323288	0.878927	0.384369	0.900707
hsa-miR-3123	0.542677	0.683759	-0.0365216	0.407576	0.109873	0.35504	0.0933804	0.44121	0.290829	0.903506	0.901971	1.0115	0.380471	0.913894
hsa-miR-4441	0.542985	0.683759	-0.15671	0.481389	0.0131118	0.459991	-0.0871898	0.370986	0.317635	0.888952	0.480123	1.072	0.648309	0.952955
hsa-miR-4653-3p	0.547227	0.687155	-0.514405	1.01369	-0.933592	1.05029	-0.700646	1.12825	0.260228	1.33717	0.525544	0.850895	0.616428	1.1378
hsa-miR-4753-3p	0.548033	0.687155	-0.214735	0.471467	-0.099455	0.403849	-0.0216604	0.604906	0.466808	0.923203	0.650093	0.947505	0.30344	0.874739
hsa-miR-4707-5p	0.548923	0.687155	-0.890745	1.14236	-0.498568	0.959931	-0.52963	1.20761	0.305722	0.761979	0.932108	1.02176	0.379087	0.778563
hsa-miR-4300	0.549843	0.687155	-0.100162	0.53992	-0.102713	0.530605	0.0499325	0.351306	0.989363	1.00177	0.3236	0.8996	0.360994	0.901192
hsa-miR-500a-5p	0.550164	0.687155	0.229854	0.376573	0.133487	0.229619	0.215495	0.203396	0.398817	1.06908	0.267347	0.944742	0.89539	1.01
hsa-miR-4488	0.550954	0.687155	-0.7607	0.983935	-0.385844	0.934839	-0.429164	1.18249	0.279995	0.771182	0.903213	1.03048	0.379062	0.79469
hsa-miR-195-5p	0.552247	0.687671	0.940477	1.86233	0.430225	1.75088	0.225648	2.08489	0.432866	1.4243	0.751051	1.15235	0.299928	1.64129
hsa-miR-494-5p	0.553992	0.688747	-0.0179305	0.2704	0.0598004	0.258992	0.0713851	0.226428	0.414586	0.947547	0.887872	0.992002	0.313736	0.939969
hsa-miR-4518	0.556196	0.690026	0.596855	1.08453	0.265136	0.802672	0.309799	0.891258	0.339836	1.25851	0.875237	0.969516	0.415	1.22015
hsa-miR-24-1-5p	0.556786	0.690026	0.362721	0.856287	0.102479	0.614734	0.21421	0.555266	0.338428	1.19768	0.572762	0.925477	0.566247	1.10842
hsa-miR-4651	0.559202	0.690922	-1.07687	1.15094	-0.638487	0.950112	-0.760715	1.34082	0.253806	0.737963	0.752513	1.08841	0.46523	0.80321
hsa-miR-1273g-3p	0.559905	0.690922	0.191148	0.367796	0.256683	0.497207	0.0777266	0.588464	0.672547	0.955591	0.329859	1.13206	0.497156	1.08179
hsa-miR-3606-5p	0.560159	0.690922	-0.194246	0.451723	-0.130314	0.432052	-0.0281396	0.471317	0.686445	0.956654	0.502004	0.931628	0.304444	0.891245
hsa-miR-4419b	0.569672	0.700551	-0.299299	0.714564	-0.168685	0.6305	-0.0567207	0.609354	0.590002	0.913443	0.592521	0.925327	0.303751	0.845234
hsa-miR-890	0.569758	0.700551	0.0913526	0.274513	0.0137939	0.292047	0.11479	0.30739	0.445014	1.05523	0.319443	0.932389	0.816184	0.983886
hsa-miR-1285-3p	0.572264	0.702528	-0.115732	0.4932	-0.191038	0.412135	-0.0411168	0.364123	0.645478	1.05358	0.258262	0.9013	0.628449	0.949595
hsa-miR-516b-5p	0.576552	0.70624	-0.14671	0.501403	0.0182367	0.470768	-0.0701383	0.350467	0.34721	0.891961	0.531729	1.06317	0.619912	0.948308
hsa-miR-3127-5p	0.577094	0.70624	-0.196309	0.627061	-0.472868	0.573678	-0.427944	1.03211	0.205494	1.2113	0.87121	0.969341	0.425662	1.17417
hsa-miR-4640-5p	0.578751	0.706904	-0.235815	0.502161	-0.0963367	0.460931	-0.106257	0.273209	0.421944	0.907847	0.938911	1.0069	0.378792	0.914111
hsa-miR-1321	0.579444	0.706904	0.0280435	0.454114	-0.0071897	0.486016	0.151146	0.481083	0.833612	1.02472	0.33386	0.896058	0.45037	0.918211
hsa-miR-20b-5p	0.588185	0.71645	0.850871	1.74265	0.557572	1.64737	0.207233	1.93265	0.629627	1.22544	0.561099	1.27486	0.316041	1.56226
hsa-miR-589-5p	0.58927	0.716655	0.462493	1.25258	0.150989	1.02264	0.0620141	1.18621	0.451293	1.241	0.810508	1.06361	0.351118	1.31995
hsa-miR-4764-3p	0.590571	0.716908	-0.263439	0.333818	-0.0930444	0.939659	0.0158303	0.874271	0.492236	0.8886	0.722171	0.927311	0.212939	0.824009
hsa-miR-302a-3p	0.591621	0.716908	-0.323995	0.656021	-0.453466	0.657982	-0.238074	0.57389	0.582169	1.09389	0.305617	0.861312	0.691819	0.942182
hsa-miR-4646-3p	0.592228	0.716908	-0.128876	0.3724	-0.026499	0.363874	0.00566786	0.420411	0.43909	0.931497	0.807123	0.97795	0.330719	0.910958
hsa-miR-514b-3p	0.593904	0.717825	0.385428	0.319852	0.301047	0.286786	0.270025	0.373704	0.440977	1.06023	0.780453	1.02174	0.339649	1.08328
hsa-miR-138-2-3p	0.596947	0.718844	0.562221	1.93482	0.239561	1.40776	-0.0357568	1.70816	0.598524	1.25063	0.599777	1.21026	0.354288	1.51359
hsa-miR-365a-3p/hsa-miR-365b-3p	0.598087	0.718844	0.823716	1.73231	0.70674	1.24989	0.361187	1.20092	0.830352	1.08446	0.40495	1.27064	0.387357	1.37795
hsa-miR-1538	0.598323	0.718844	0.243202	0.351977	0.136283	0.263729	0.155073	0.324992	0.344951	1.07693	0.849459	0.98706	0.459473	1.06299
hsa-miR-4311	0.60008	0.718844	0.12165	0.296546	0.0217466	0.39543	0.141657	0.400495	0.422175	1.0717	0.37303	0.920245	0.868207	0.986228
hsa-miR-3915	0.600235	0.718844	-0.510687	0.675294	-0.387893	0.546593	-0.298203	0.598207	0.579685	0.918407	0.641323	0.939724	0.346377	0.86305
hsa-miR-3148	0.60046	0.718844	-0.154038	0.673342	-0.131803	0.70408	0.0553689	0.647973	0.92791	0.984706	0.414386	0.878326	0.36734	0.864893
hsa-miR-1228-5p	0.601181	0.718844	-0.131991	0.627851	0.0290053	0.558384	-0.213372	0.899707	0.452269	0.894407	0.333926	1.18294	0.758539	1.05803
hsa-miR-141-5p	0.608155	0.726072	-0.195909	1.17261	-0.059396	1.19728	0.216634	1.2707	0.747157	0.909715	0.506865	0.82586	0.333883	0.751298
hsa-miR-3133	0.615631	0.733878	0.338814	0.974768	0.525932	1.30574	0.138948	1.14841	0.647097	0.878359	0.354538	1.30766	0.587151	1.14859
hsa-miR-4423-3p	0.619246	0.737062	-0.0231668	0.670132	-0.207461	0.604213	-0.0166417	0.64527	0.423087	1.13626	0.366094	0.876108	0.977332	0.995487
hsa-miR-3174	0.620402	0.737317	0.21096	0.279549	0.269568	0.244974	0.166134	0.388258	0.535778	0.96019	0.341563	1.07433	0.69841	1.03156
hsa-miR-3607-3p	0.632871	0.750994	0.538396	2.35627	0.217584	1.92601	-0.219716	2.45723	0.679057	1.24903	0.554323	1.35407	0.367813	1.69128
hsa-miR-370-3p	0.639688	0.757934	-0.242258	0.47109	-0.101617	0.480045	-0.0943156	0.51196	0.410245	0.907116	0.965045	0.994952	0.388288	0.902537
hsa-miR-372-5p	0.64128	0.75867	-0.128131	0.264946	-0.0131834	0.391379	-0.0505559	0.360775	0.334242	0.923416	0.768533	1.02624	0.475292	0.947649
hsa-miR-3914	0.647499	0.76319	-0.0586127	0.472439	-0.119946	0.556588	0.0438692	0.535545	0.73839	1.04343	0.375934	0.892662	0.558118	0.931429
hsa-miR-656-3p	0.648589	0.76319	0.0922959	0.613078	0.134713	0.375947	0.229803	0.323548	0.818473	0.971027	0.424654	0.936214	0.440762	0.909089
hsa-miR-423-3p	0.65047	0.76319	0.230342	0.615557	0.0470266	0.545312	0.112465	0.522974	0.382793	1.13549	0.716349	0.955655	0.558719	1.08514
hsa-miR-3926	0.650837	0.76319	-0.18638	0.541513	-0.196577	0.538438	-0.0591953	0.401069	0.957852	1.00709	0.39676	0.909168	0.454416	0.915617
hsa-miR-3591-5p	0.650939	0.76319	0.185975	0.354577	0.0198271	0.584194	0.169331	0.68104	0.333472	1.12206	0.483275	0.901561	0.927419	1.0116
hsa-miR-4669	0.650956	0.76319	-0.152476	0.320322	-0.159667	0.275088	-0.0650967	0.399234	0.946529	1.005	0.410134	0.936551	0.484036	0.941231
hsa-miR-1255a	0.652725	0.764118	-0.213779	0.737322	-0.24786	0.735413	-0.0320017	0.768763	0.896947	1.0239	0.395541	0.861034	0.488916	0.881616
hsa-miR-1303	0.654409	0.764945	-0.369665	0.475609	-0.330277	0.591031	-0.189184	0.701455	0.836124	0.973068	0.517086	0.906832	0.379402	0.882409
hsa-miR-376a-5p	0.663248	0.77412	0.654446	1.2661	0.559532	1.00018	0.334733	0.884467	0.817423	1.068	0.482314	1.16861	0.414168	1.24808
hsa-miR-1265	0.665328	0.775389	-0.027463	0.671693	0.0853851	0.744486	0.223285	0.938285	0.655422	0.924761	0.626752	0.908841	0.371191	0.84046
hsa-miR-224-3p	0.669885	0.779539	-0.515317	0.563332	-0.473005	0.952573	-0.241117	1.20156	0.878008	0.971097	0.523493	0.85152	0.386827	0.826909
hsa-miR-1914-5p	0.674079	0.78245	-0.200758	0.451317	-0.375515	0.555188	-0.202139	0.836568	0.334307	1.12877	0.465075	0.886766	0.995135	1.00096
hsa-miR-5000-3p	0.674388	0.78245	0.669173	1.28951	0.36917	1.00178	0.288171	1.47737	0.473126	1.23115	0.84723	1.05775	0.428583	1.30225
hsa-miR-595	0.67611	0.783286	0.128971	0.220537	0.0369481	0.339867	0.129605	0.429139	0.36627	1.06586	0.475534	0.937794	0.995591	0.999561
hsa-miR-4773	0.682553	0.78958	-0.180793	0.688744	-0.041007	0.536928	-0.0132731	0.501251	0.531411	0.907654	0.874143	0.98096	0.43643	0.890372
hsa-miR-937-3p	0.686211	0.792639	-0.456629	0.693282	-0.390014	0.390647	-0.266945	0.771997	0.74541	0.954876	0.545142	0.918232	0.456895	0.876798
hsa-miR-497-5p	0.689636	0.794404	0.628873	1.73625	0.510731	1.5512	0.145076	1.82521	0.841461	1.08534	0.520346	1.28847	0.436331	1.39842
hsa-miR-99b-5p	0.691355	0.794404	0.333523	1.09827	0.116243	0.907626	0.0847735	0.650768	0.55001	1.16254	0.906642	1.02205	0.446071	1.18818
hsa-miR-3689b-3p/hsa-miR-3689c	0.691874	0.794404	0.412778	0.259331	0.353525	0.325414	0.300355	0.483587	0.571301	1.04193	0.698763	1.03754	0.392843	1.08104
hsa-miR-642a-3p	0.692712	0.794404	-0.723638	0.684189	-0.447799	0.760446	-0.617538	1.1704	0.288723	0.82597	0.605997	1.12486	0.74363	0.929097
hsa-miR-942-5p	0.693725	0.794404	0.273876	0.324301	0.151587	0.330455	0.205997	0.500981	0.299931	1.08846	0.700403	0.962988	0.636466	1.04817
hsa-miR-4454	0.693834	0.794404	0.288065	0.64311	0.238151	0.562875	0.111291	0.665184	0.81807	1.0352	0.539682	1.09192	0.439151	1.13035
hsa-miR-3920	0.696152	0.795893	-0.126841	0.513915	-0.0937945	0.463417	0.021299	0.609187	0.850627	0.977354	0.525447	0.923322	0.447738	0.902413
hsa-miR-1264	0.702672	0.802174	0.31456	1.01119	0.0356712	0.735829	0.197444	1.01486	0.386158	1.21326	0.585072	0.893926	0.740094	1.08457
hsa-miR-34c-5p	0.704111	0.802646	0.507693	0.750518	0.37091	0.799641	0.289147	0.710173	0.621497	1.09945	0.748931	1.05831	0.395007	1.16356
hsa-miR-29c-3p	0.708952	0.806988	0.587369	1.79008	0.477582	1.45282	0.132805	1.74812	0.851583	1.07907	0.522745	1.26995	0.463389	1.37037
hsa-miR-490-5p	0.712835	0.810228	-0.474471	0.832523	-0.523721	0.763631	-0.304595	0.883342	0.863419	1.03473	0.430317	0.859085	0.569431	0.888919
hsa-miR-29a-3p	0.714928	0.810619	0.718371	1.63704	0.343302	1.27866	0.286864	1.83356	0.480608	1.2969	0.914672	1.03989	0.474651	1.34864
hsa-miR-23a-5p	0.715252	0.810619	-0.289685	0.479477	-0.277804	0.416636	-0.169339	0.531979	0.941264	0.991799	0.498344	0.927574	0.493859	0.919967
hsa-miR-1185-2-3p	0.717146	0.81159	-0.548892	0.587111	-0.392518	0.550353	-0.392463	0.697139	0.445098	0.897277	0.999793	0.999962	0.482949	0.897243
hsa-miR-874-3p	0.724926	0.819209	-0.214383	0.666834	-0.32759	0.475536	-0.195306	0.397259	0.589726	1.08163	0.375031	0.912386	0.922895	0.986864
hsa-miR-1299	0.726206	0.81947	-0.026987	0.51517	-0.0648645	0.610522	0.0844306	0.598825	0.850361	1.0266	0.464991	0.901691	0.564244	0.925678
hsa-miR-376c-3p	0.729263	0.821309	0.593783	1.63473	0.352506	1.2562	0.217551	1.21497	0.646841	1.18204	0.745855	1.09806	0.463882	1.29795
hsa-miR-1827	0.732221	0.821309	0.0477826	0.543847	-0.0204165	0.45816	0.103461	0.401703	0.706231	1.04841	0.397203	0.917718	0.743029	0.962142
hsa-miR-1183	0.732799	0.821309	0.133209	0.280738	0.12929	0.461653	0.226638	0.460444	0.976775	1.00272	0.531405	0.934749	0.471432	0.937292
hsa-miR-3135a	0.732986	0.821309	0.00441345	0.551993	-0.118409	0.654233	0.0268389	0.534113	0.569012	1.08886	0.474195	0.904224	0.905831	0.984576
hsa-miR-212-3p	0.733087	0.821309	0.0459855	0.488308	0.0307722	0.524323	0.143361	0.378768	0.932864	1.0106	0.470675	0.924927	0.530402	0.934732
hsa-miR-4510	0.734972	0.822243	0.293539	0.388161	0.324926	0.416763	0.196505	0.647738	0.826979	0.978479	0.480222	1.0931	0.592243	1.06957
hsa-miR-518d-5p/hsa-miR-520c-5p/hsa-miR-526a	0.73621	0.82235	-0.0101734	0.346574	-0.015078	0.327569	-0.0998786	0.448481	0.967587	1.00341	0.518725	1.06054	0.515331	1.06415
hsa-miR-30c-1-3p	0.738238	0.82235	-0.754756	1.03199	-0.647531	0.950652	-0.480409	1.09631	0.763092	0.928372	0.627421	0.890617	0.459667	0.826824
hsa-miR-877-3p	0.738636	0.82235	-0.0995604	0.302462	-0.107965	0.512356	-0.00343182	0.473932	0.954764	1.00584	0.531066	0.930106	0.478113	0.93554
hsa-miR-4255	0.739274	0.82235	-0.0638633	0.510413	-0.0332968	0.432817	0.0571343	0.485396	0.857362	0.979036	0.558485	0.939242	0.488627	0.919552
hsa-miR-1207-3p	0.742984	0.825303	0.168453	0.521612	0.145253	0.602428	0.0334629	0.520925	0.907835	1.01621	0.557872	1.08057	0.459239	1.09809
hsa-miR-3607-5p	0.752475	0.83466	0.664311	1.81604	0.558686	1.53375	0.242703	1.68637	0.861212	1.07596	0.559925	1.24486	0.493471	1.33942
hsa-let-7f-1-3p	0.754081	0.834944	0.15041	0.491114	0.0787005	0.378046	0.189625	0.456558	0.650543	1.05096	0.431099	0.925995	0.813219	0.973185
hsa-miR-382-3p	0.756384	0.834944	0.0938698	0.788711	-0.106163	0.671846	-0.0332963	0.797989	0.449585	1.14872	0.768042	0.950747	0.645684	1.09215
hsa-miR-605-5p	0.756842	0.834944	-0.451679	0.817382	-0.167718	1.17106	-0.371127	1.26164	0.428893	0.821333	0.619186	1.15142	0.823556	0.945696
hsa-miR-3664-3p	0.757002	0.834944	-0.117976	0.468578	-0.0547165	0.465022	0.00326025	0.473623	0.704869	0.957099	0.713552	0.96061	0.461685	0.9194
hsa-miR-4436a	0.77336	0.850339	0.0601213	0.460492	-0.00664647	0.545978	0.113763	0.435939	0.710176	1.04737	0.473592	0.919927	0.732362	0.963501
hsa-miR-639	0.773515	0.850339	-0.394886	0.484937	-0.242352	0.438486	-0.349262	0.82465	0.360939	0.899668	0.626129	1.07692	0.841979	0.96887
hsa-miR-550b-3p	0.774222	0.850339	-0.132848	0.376308	-0.0402795	0.441102	-0.0280118	0.510155	0.526699	0.937852	0.938786	0.991533	0.495684	0.929911
hsa-miR-4784	0.778633	0.853984	-0.127089	0.549279	-0.0162001	0.414274	-0.0269032	0.475277	0.529081	0.926017	0.942877	1.00745	0.579931	0.932913
hsa-miR-3195	0.783418	0.85803	-0.413951	0.844453	-0.357515	0.907035	-0.584726	1.18137	0.856651	0.961637	0.519577	1.17057	0.626834	1.12566
hsa-miR-548as-3p	0.787609	0.860942	0.0706437	0.555392	0.180537	0.919514	-0.000852415	0.790212	0.681835	0.926657	0.532466	1.13398	0.759113	1.05081
hsa-miR-3934-5p	0.788279	0.860942	0.0406842	0.207649	0.116044	0.335182	0.07322	0.349005	0.445712	0.949105	0.70977	1.03013	0.73798	0.9777
hsa-miR-3690	0.791812	0.862589	0.14961	0.579296	0.0620736	0.635535	0.196444	0.547443	0.686495	1.06255	0.504041	0.911067	0.812158	0.968059
hsa-miR-3907	0.791994	0.862589	0.0334995	0.898105	-0.0694221	0.784102	-0.198879	1.20241	0.734014	1.07395	0.701836	1.09388	0.523643	1.17477
hsa-miR-542-3p	0.797018	0.866128	0.289682	0.915668	0.505822	0.860471	0.352202	0.99672	0.498556	0.860865	0.622935	1.11236	0.850477	0.95759
hsa-miR-138-5p	0.797458	0.866128	0.657221	1.56746	0.444587	1.04957	0.383582	1.00871	0.6605	1.1588	0.86033	1.04319	0.563016	1.20885
hsa-miR-29b-3p	0.799997	0.867049	0.322159	1.84155	0.399295	1.57285	0.0185475	1.93432	0.90022	0.947938	0.519689	1.30202	0.643919	1.23423
hsa-miR-4468	0.800524	0.867049	-0.143944	0.392245	-0.206888	0.574306	-0.0937567	0.520349	0.717459	1.0446	0.541724	0.924579	0.750613	0.965811
hsa-miR-518b	0.802354	0.86783	0.00905655	0.283078	0.0304868	0.282889	-0.0586496	0.577244	0.832194	0.985255	0.555098	1.06373	0.657954	1.04805
hsa-miR-4769-3p	0.803554	0.867927	-0.100154	0.309115	-0.0855356	0.324132	-0.011143	0.562888	0.89706	0.989919	0.626337	0.949742	0.562198	0.940167
hsa-miR-877-5p	0.807605	0.870628	0.0743613	0.373103	0.161077	0.327853	0.112374	0.405612	0.49324	0.941664	0.693217	1.03433	0.77843	0.973995
hsa-miR-181a-5p	0.808281	0.870628	0.517743	1.51337	0.351075	1.26881	0.160794	1.87031	0.740097	1.12246	0.720955	1.14099	0.542862	1.28072
hsa-miR-376b-3p	0.816595	0.878265	0.159942	0.635131	0.116469	0.516194	0.0500507	0.321632	0.834694	1.03059	0.651403	1.04711	0.548151	1.07915
hsa-miR-424-5p	0.817618	0.878265	0.611158	1.62848	0.52131	1.31794	0.269521	1.88764	0.866194	1.06426	0.643081	1.19068	0.575378	1.26719
hsa-miR-365b-5p	0.821231	0.880662	0.0152659	0.380665	0.0431647	0.428108	0.0989053	0.370906	0.846604	0.980848	0.680761	0.9621	0.524906	0.943674
hsa-miR-378a-3p	0.823124	0.880662	0.10967	0.417621	0.182336	0.796751	0.256794	0.728237	0.745388	0.950879	0.772529	0.949699	0.465207	0.903049
hsa-miR-3158-5p	0.823228	0.880662	-1.46171	1.20654	-1.48457	1.17604	-1.24686	1.36285	0.957194	1.01598	0.578029	0.848091	0.629791	0.86164
hsa-miR-620	0.828486	0.885076	0.000757964	0.622797	0.129016	0.490545	0.0977592	0.668668	0.526897	0.914935	0.873073	1.0219	0.665515	0.934974
hsa-miR-3182	0.839004	0.895091	-0.0320795	1.28407	-0.160458	0.918604	0.0630704	1.06767	0.750585	1.09306	0.50419	0.856468	0.819178	0.936175
hsa-miR-422a	0.841388	0.896411	0.0454356	1.10782	0.209738	1.71123	-0.0843653	1.52392	0.746905	0.89236	0.591561	1.22612	0.775706	1.09414
hsa-miR-3675-3p	0.844667	0.89721	-0.594153	0.50895	-0.488076	0.550656	-0.610759	0.840806	0.575509	0.929111	0.604719	1.08876	0.943751	1.01158
hsa-miR-135a-3p	0.844735	0.89721	-0.121371	0.415535	-0.224443	0.435502	-0.201645	0.651551	0.498889	1.07406	0.901664	0.984322	0.665672	1.05722
hsa-miR-9-3p	0.84558	0.89721	0.316097	1.86503	0.659619	1.8906	0.318443	2.13748	0.609259	0.788115	0.614602	1.26679	0.997299	0.998376
hsa-miR-99b-3p	0.848814	0.899421	-0.523749	0.552	-0.446158	0.656869	-0.374299	0.930432	0.719171	0.947638	0.789036	0.951411	0.564734	0.901594
hsa-miR-3591-3p	0.850661	0.899717	-0.0274619	0.410012	-0.0311909	0.673843	0.0690309	0.635367	0.984863	1.00259	0.650198	0.93289	0.59605	0.935304
hsa-miR-17-3p	0.851395	0.899717	0.354822	1.02071	0.205652	0.762544	0.202367	0.809061	0.647036	1.10893	0.990069	1.00228	0.640148	1.11146
hsa-miR-3941	0.855992	0.902027	0.0975789	0.621313	-0.0433113	0.764019	0.00812689	0.713068	0.569713	1.10259	0.836434	0.964974	0.698847	1.06397
hsa-miR-491-5p	0.856007	0.902027	0.109804	0.366438	0.0392353	0.483921	0.10027	0.325916	0.643165	1.05013	0.664372	0.958576	0.937541	1.00663
hsa-miR-193b-3p	0.857041	0.902027	0.0324844	0.719773	0.14739	0.631456	0.0871937	0.382203	0.636945	0.923443	0.735794	1.04261	0.792762	0.962788
hsa-miR-25-5p	0.85894	0.902811	-1.00915	0.837451	-0.837882	1.09208	-0.82943	1.10313	0.620158	0.88806	0.98173	0.994159	0.592995	0.882873
hsa-miR-1262	0.861921	0.904727	0.180142	0.222088	0.203303	0.321215	0.13603	0.488827	0.812483	0.984074	0.625683	1.04773	0.728963	1.03105
hsa-miR-4303	0.864949	0.906689	-0.0638758	0.363388	-0.0318762	0.459252	0.00711769	0.306115	0.827591	0.978064	0.769359	0.973333	0.549662	0.951982
hsa-miR-9-5p	0.872655	0.913543	-0.00992749	1.8545	0.365949	2.14383	0.043967	2.42419	0.598806	0.770637	0.675024	1.25005	0.941915	0.963332
hsa-miR-323a-3p	0.878989	0.918943	-0.150084	0.823048	-0.163575	0.566423	-0.0604085	0.541674	0.957914	1.0094	0.581319	0.930987	0.718967	0.939734
hsa-miR-181b-5p	0.882688	0.920905	0.658027	1.60281	0.543584	1.17121	0.399449	1.63287	0.821477	1.08256	0.761111	1.10507	0.646496	1.1963
hsa-miR-3183	0.883221	0.920905	-0.14538	0.481946	-0.117177	0.397609	-0.0716382	0.430158	0.859145	0.980641	0.743398	0.968928	0.64596	0.95017
hsa-miR-548t-5p	0.887553	0.924189	0.0630901	0.527236	0.0367303	0.657691	-0.0372051	0.639748	0.900816	1.01844	0.735176	1.05258	0.619795	1.07199
hsa-miR-298	0.891424	0.92648	-0.157256	0.501852	-0.184443	0.489449	-0.109884	0.405896	0.878113	1.01902	0.624636	0.949632	0.76886	0.967698
hsa-miR-4723-5p	0.892122	0.92648	-0.839575	0.750074	-0.944325	0.903719	-0.807826	0.949848	0.722759	1.07531	0.661557	0.909724	0.913957	0.978233
hsa-miR-10a-3p	0.895162	0.927602	-0.572289	0.6594	-0.550342	0.586411	-0.470538	0.726899	0.921893	0.984903	0.718052	0.946186	0.672337	0.931901
hsa-miR-3680-5p	0.89631	0.927602	0.193342	0.415423	0.254415	0.6534	0.162366	0.647496	0.752027	0.958551	0.674434	1.06588	0.866852	1.0217
hsa-miR-668-3p	0.896761	0.927602	0.300628	0.65911	0.301518	0.600343	0.214391	0.656552	0.996857	0.999383	0.680106	1.06225	0.707011	1.0616
hsa-miR-593-5p	0.899574	0.929282	0.110443	0.753443	0.0947272	0.54652	0.0145693	0.657237	0.947298	1.01095	0.692201	1.05713	0.699834	1.06871
hsa-miR-5100	0.903149	0.931745	0.0200192	0.455822	0.00705986	0.428259	-0.0611476	0.720488	0.934771	1.00902	0.729252	1.04841	0.691915	1.05787
hsa-miR-181d-5p	0.9168	0.943306	0.550752	1.48333	0.529693	1.19956	0.353826	1.55805	0.965397	1.0147	0.705189	1.12964	0.709566	1.14625
hsa-miR-4486	0.917021	0.943306	-0.427725	0.766966	-0.414894	0.658017	-0.514268	0.877353	0.960125	0.991146	0.701337	1.07131	0.761236	1.06182
hsa-miR-551b-3p	0.917975	0.943306	0.400723	1.71287	0.464195	1.39211	0.619684	1.66551	0.910023	0.956959	0.762277	0.897828	0.710583	0.859184
hsa-miR-657	0.923034	0.946858	-0.0464746	0.321486	0.00148322	0.416474	-0.0376881	0.319536	0.716373	0.967305	0.75581	1.02752	0.937286	0.993928
hsa-miR-625-3p	0.923853	0.946858	-0.0733901	0.41684	-0.136377	0.419271	-0.132607	0.60455	0.673636	1.04463	0.982649	0.997391	0.738116	1.0419
hsa-miR-548aa/hsa-miR-548ap-3p/hsa-miR-548t-3p	0.925116	0.946912	0.0663537	0.554428	0.15729	0.655247	0.102459	0.718778	0.67376	0.938913	0.812214	1.03874	0.869716	0.975284
hsa-miR-4286	0.926548	0.947138	0.274227	1.39634	0.10237	1.02447	0.176358	1.25878	0.697962	1.12651	0.847173	0.950008	0.833713	1.07019
hsa-miR-2114-5p	0.937706	0.957292	0.0988904	0.713138	0.179893	1.04841	0.0872807	0.401147	0.798262	0.9454	0.735536	1.0663	0.955561	1.00808
hsa-miR-3621	0.944323	0.962791	-1.8367	1.58998	-1.85634	1.44994	-1.67605	1.85809	0.971268	1.01371	0.746266	0.882525	0.787801	0.894622
hsa-miR-194-3p	0.946802	0.963744	0.180531	0.488984	0.149668	0.382011	0.132313	0.37606	0.845274	1.02162	0.891783	1.0121	0.755055	1.03399
hsa-miR-548aa/hsa-miR-548t-3p	0.947723	0.963744	0.296157	0.424697	0.312638	0.404429	0.346337	0.515224	0.911576	0.988641	0.827675	0.976912	0.757651	0.965816
hsa-miR-505-5p	0.950024	0.96483	-0.0954399	0.538895	-0.126913	0.417016	-0.146219	0.397951	0.85623	1.02206	0.888182	1.01347	0.762793	1.03582
hsa-miR-127-5p	0.95176	0.965339	0.0518583	0.736622	0.0872588	0.459211	0.108823	0.31769	0.873805	0.975761	0.872458	0.985164	0.782896	0.961285
hsa-let-7c-3p	0.961604	0.97406	0.28835	0.569699	0.234536	0.451898	0.27271	0.491495	0.771517	1.03801	0.809651	0.973887	0.933353	1.0109
hsa-miR-5007-3p	0.965752	0.976996	0.116249	0.721988	0.133316	0.799476	0.185196	0.748295	0.949828	0.98824	0.842458	0.964679	0.787396	0.953334
hsa-miR-4715-3p	0.967622	0.977506	0.206118	0.731416	0.258549	0.605046	0.206372	0.665791	0.828103	0.96431	0.806901	1.03683	0.999175	0.999824
hsa-miR-4431	0.968756	0.977506	-0.124875	0.37755	-0.100312	0.362188	-0.132744	0.422289	0.852816	0.983119	0.805631	1.02273	0.954701	1.00547
hsa-miR-4695-3p	0.975916	0.982618	-0.438646	0.667304	-0.507333	0.769237	-0.510133	1.14837	0.788652	1.04876	0.993136	1.00194	0.821909	1.0508
hsa-miR-1260a	0.976335	0.982618	-0.471693	0.924185	-0.447153	0.910211	-0.528991	1.4441	0.940336	0.983134	0.838487	1.05837	0.889306	1.04052
hsa-miR-328-3p	0.990978	0.994538	0.298222	0.353981	0.297576	0.402447	0.27432	0.356324	0.996176	1.00045	0.856205	1.01625	0.846749	1.01671
hsa-miR-297	0.991914	0.994538		0.413389		0.555945		0.621567	0.914416	1	0.975343	1	0.890368	1
hsa-miR-922	0.991994	0.994538	0.161253	0.410684	0.142573	0.345544	0.147346	0.50037	0.891076	1.01303	0.973417	0.996697	0.929642	1.00969
hsa-miR-3116	0.994049	0.994694	-0.0803613	0.536165	-0.0519267	0.701496	-0.0725991	0.717086	0.897737	0.980484	0.930911	1.01443	0.971426	0.994634
hsa-miR-132-3p	0.994694	0.994694	0.181757	1.38453	0.227754	1.0922	0.205534	1.10251	0.918437	0.96862	0.951983	1.01552	0.957108	0.983654
hsa-miR-3125			0.151658	0.328957	0.154874	0.319924	0.14312	0.398889	0.977889	0.997773	0.922545	1.00818	0.94591	1.00594
