# Supplementary material for: Expression-based decision tree model reveals distinct microRNA expression pattern in pediatric neuronal and mixed neuronal-glial tumors
Source: BMC Cancer. 2019 Jun 6;19:544. doi: 10.1186/s12885-019-5739-5 (PMC6555720; doi:10.1186/s12885-019-5739-5)
Supplement: Supplementary file 5 — Table S5. List of miRNAs differentially expressed in BRAFV600E mutated and wild type cases (GG12, GG25, GG28, GG33, GG55). Negative fold change indicates downregulation in mutated cases. miRNAs selected for validation has been appended to the Table. FC fold change, FDR false detection rate. (XLSX 11 kb) [file 12885_2019_5739_MOESM5_ESM.xlsx]

## Sheet: Table S5
Table S5 List of miRNAs differentially expressed in BRAFV600E mutated and wild type cases (GG12, GG25, GG28, GG33, GG55). Negative fold change indicates downregulation in mutated cases. miRNAs selected for validation has been appended to the table. FC fold change, FDR false detection rate
miRNA	p value	FDR	FC
			mutated vs. wild type
hsa-miR-485-3p	1.58E-06	0.000983	-1.51602
hsa-miR-4513	3.2E-06	0.000983	-1.30899
hsa-miR-615-3p	3.77E-06	0.000983	-0.78093
hsa-miR-551a	1.26E-05	0.002318	-1.82424
hsa-miR-5000-5p	1.48E-05	0.002318	-1.73094
hsa-miR-501-5p	2.03E-05	0.002645	-1.80274
hsa-miR-129-1-3p	2.61E-05	0.002891	1.357842
hsa-miR-4501	2.96E-05	0.002891	-1.79871
hsa-miR-4762-5p	3.37E-05	0.002924	-0.71622
hsa-miR-15a-3p	7.84E-05	0.006128	-0.87029
hsa-miR-4636	0.000104	0.007402	-3.19628
hsa-miR-519e-5p	0.000156	0.009358	-0.73907
hsa-miR-2113	0.000156	0.009358	-1.80189
hsa-miR-1976	0.000168	0.009371	-0.57432
hsa-miR-5004-3p	0.000193	0.010084	-1.25013
hsa-miR-4679	0.000208	0.010164	-2.28035
hsa-miR-224-3p	0.000249	0.011442	-1.42475
hsa-miR-4788	0.00031	0.013475	-2.07343
hsa-miR-125a-3p	0.000354	0.014554	-0.46018
hsa-miR-1275	0.000455	0.01778	-2.07386
hsa-miR-600	0.000483	0.017976	0.468636
hsa-miR-4682	0.000513	0.018251	-1.30311
hsa-miR-5696	0.000622	0.021101	-1.2779
hsa-miR-7-5p	0.000648	0.021101	1.388463
hsa-miR-4758-3p	0.000826	0.025847	-0.49812
hsa-miR-4656	0.00104	0.031277	-0.66127
hsa-miR-3934-5p	0.001428	0.040472	-0.35001
hsa-miR-652-5p	0.001449	0.040472	-1.28259
hsa-miR-30a-5p	0.001579	0.041468	2.36319
hsa-miR-10a-3p	0.001696	0.041468	-0.82505
hsa-miR-381-5p	0.001703	0.041468	-0.93491
hsa-miR-3685	0.001715	0.041468	-1.03058
hsa-miR-5190	0.001754	0.041468	-0.88859
hsa-miR-483-5p	0.001814	0.041468	-0.63893
hsa-miR-128-3p	0.001866	0.041468	1.832522
hsa-miR-1268b	0.001952	0.041468	-0.48101
hsa-miR-1204	0.00205	0.041468	-0.55225
hsa-miR-4722-5p	0.002051	0.041468	-0.83
hsa-miR-4728-5p	0.002133	0.041468	-0.57716
hsa-miR-4506	0.002154	0.041468	-0.90551
hsa-miR-1284	0.002174	0.041468	-0.76734
hsa-miR-938	0.002395	0.044598	-0.32608
hsa-miR-548as-3p	0.002528	0.045975	0.842922
hsa-miR-1915-5p	0.002697	0.047936	-0.66488
hsa-miR-29b-3p	0.002882	0.049918	1.860469
hsa-miR-4653-3p	0.002936	0.049918	-1.07812
hsa-miR-155-5p	0.239209	0.444326	-1.07333
hsa-miR-4754	0.903967	0.931445	-0.08442
hsa-miR-4530	0.785506	0.847263	0.187921
hsa-miR-628-3p	0.533327	0.66696	0.306307
hsa-let-7b-3p	0.117195	0.344612	-0.36319
hsa-miR-4758-3p	0.000826	0.025847	-0.49812
hsa-miR-891a-5p	0.201596	0.415073	-0.21863
hsa-miRPlus-A1086	0.537822	0.667583	0.524378
