# Supplementary material for: Expression-based decision tree model reveals distinct microRNA expression pattern in pediatric neuronal and mixed neuronal-glial tumors
Source: BMC Cancer. 2019 Jun 6;19:544. doi: 10.1186/s12885-019-5739-5 (PMC6555720; doi:10.1186/s12885-019-5739-5)
Supplement: Supplementary file 6 — Table S6. Transformed delta Ct (2^-dCt) values of miRNAs expression obtained in validation stage. (XLSX 25 kb) [file 12885_2019_5739_MOESM6_ESM.xlsx]

## Sheet: Table S6
Table S6 Transformed delta Ct (2^-dCt) values of miRNAs expression obtained in validation stage
Sample	miR-4754	miR-4530	miR-155-5p	miRPlus-A1086	miR-7b-3p	miR-891-5p	miR-4758-3p	miR-628-3p
DNET28	0.0292585	23.3039	1.0479	0.448289	11.2941		0.777816	0.103306
DNET27	0.0073655	371.573	3.85706	0.885768	7.55536	0.0491216	0.258368	3.56154
PA1	0.145088	37.5307	0.949342	0.244008	10.1965		0.30566	0.510506
DNET11		761.394	1.36841	0.941152	16.0277	0.861546	2.36608	0.842355
DNET10		3704.34	0.574349	0.326465	17.5695	0.0915054	0.724471	1.48968
DNET32	0.0207248	267.334	9.36643	1.44143	15.1107	1.79938	1.1708	0.220294
DNET31	0.0168046	81.5719	2.04911	2.17347	11.8351	0.742262	0.251739	0.0658351
DNET9		12.5969	11.7533	0.0320174	23.8348	2.77984	0.18621	1.74715
DNET8	0.156312	547.798	2.13243	0.893475	6.201	0.622006	2.70851	0.293717
GG44		18.7004	14.5707	0.188156	10.6664	0.302499	0.118668
GG5		135.298	60.9688	3.36359	23.5883		3.70635	3.43426
GG10		40.5745	11.8146	0.129408	11.4915	0.29937	0.381565	1.12311
GG39		18.0322	1.78695	0.241066	15.2158	0.067102	0.234474	1.25919
GG40		8.70896	4.06287	0.336225	8.52973	0.148394	0.54055	1.19956
GG53		21.4068	2.15099	0.194791	7.6211	0.166662	0.117848	2.28153
GG19	0.00673083	35.139	4.01389	0.157672	10.091		0.0446561	0.765779
GG2	0.000865007	36.5678	4.69948	0.339739	26.9554	0.526681	0.835088	2.03144
GG20	0.0056993	35.8773	1.81504	0.147624	9.41525	0.282241	0.280292	0.342696
GG6	0.00814426	38.3193	2.24233	0.0871715	7.23504	0.0847878	0.0605806	4.65893
GG16	0.0102908	68.951	7.52922	0.00694408	3.88388	0.10493	0.166951	2.49234
GG48		30.5903	13.7847	0.238986	5.50217	0.972655	0.192776	1.59107
GG11	0.000835542	38.6528	73.1355	0.43152	11.5314	1.85639	0.405423	3.03669
GG14		100.079	3.84371	0.30619	8.4415	0.292194	0.261975	3.66167
GG43	0.00199416	24.8901	3.72567	0.531264				1.00696
GG9		38.1206	4.35448	0.310464	7.71411	0.268874	0.119908	1.81819
GG30	0.00485942	153.543	3.50035	0.242322	9.36643	0.231246	0.274048	2.26184
GG22		91.4556	2.87787	0.266093	9.51366	0.292194	0.843816	2.39496
GG8		93.0542	19.5962	0.504351	8.86119	0.382227	0.352941	0.522137
GG7	0.00716409	138.381	2.46656	0.13467	6.64606		0.665495	4.00694
GG1		168.021	1.66152	0.437544	12.1468	0.0806322	0.203415	1.74412
GG51		177.91	1.42899	0.100481	4.54727	0.340329	0.65293	3.06312
GG50	0.00562083	82.9977	2.47084	0.0977337	4.42292	1.09809	0.765779	1.3333
GG45	0.00625836	112.79	1.54489	0.0687498	8.92282	0.238573	2.14726	1.81819
GG26		50.2134	12.4666	1.26576	10.5927	0.0561333	0.219151	0.917004
GG46		308.152	2.00347	0.192443	0.282731	0.301452	0.0958884	49.608
GG13	0.00118574	131.599	1.69349	0.650671	7.67411	0.183011	0.82932	0.757858
GG34		156.227	2.74632	0.0948966	9.49719	0.75132	0.896577	0.76977
GG52	0.00601383	97.6806	8.12574	2.39911	6.78571	0.0243911	0.581359	1.01924
GG24		8.58906	1.8954	0.114427	23.9591	0.75132	0.0243911	0.312624
GG35	0.0108212	25.3252	3.54922	0.53868	11.255	0.180179	0.157399	2.83333
GG42		11.432	7.03719	0.37501	11.5115	0.680657	0.198196	1.54221
GG36	0.014885	40.0853	10.3388	1.78386	12.3377	0.175556	2.62079	2.15099
GG49		13.6895	8.05564	1.23328	12.0211	0.327031	0.325335	0.123922
GG15				0.424842	15.7251	0.418994	4.18434	13.6895
GG38	0.0176401	151.692	16.8538		4.36203	7.64756	1.78386	0.229251
GG57	0.0212705	14.8769	5.01066		0.00851959		1.89868	0.750019
DNET34		56.9846	4.41526	0.0166596	16.7664	0.220294	1.76541	0.857079
DNET25		34.6552	4.04181	0.128514	18.0634	0.0691082	0.312083	0.72951
DNET24		77.1717	4.15544	0.0691082	14.6721		1.21841	1.52626
DNET20	0.00645664	82.2817	8.47081	0.212053	4.31691		0.994815	0.881175
DNET6		265.948	2.6805	0.113243	7.12307	0.0942411	0.802459	0.813661
DNET40		69.4306	1.23328	0.03697	15.6436	0.216509	0.509622	1.90198
DNET42		87.4266	2.44952	0.102061	16.3079	0.07708	0.298851	1.76847
DNET38		25.5455	2.64818	0.235696	13.9772	0.091823	1.05702	3.12748
DNET2	0.579347	681.467	3.20984	1.18715	5.10708	0.112852	1.70232	0.54431
DNET12	0.00200109	16.2515	1.42405	0.848214	10.2852	0.288671	0.262884	0.221826
DNET13	0.0204041	12.042	0.959264	1.75321	8.51496	0.314253	0.0977337	0.385553
DNET14	0.0120904	289.015	1.6245	1.21841	17.3878	0.343885	4.56305	1.02101
DNET15	0.0331465	73.5167	1.72907	0.484645	9.41525	0.124568	0.858565	0.564482
DNET16	0.00297066	32.503	0.287673	0.0923016	8.26778	0.155501	0.17739	0.905948
DNET43	0.464902	1200.98	7.51618	4.87364	8.75435		1.15269	0.939523
DNET22	0.043965	94.1899	1.2812	0.285686	9.07879	0.213159	0.0360839	1.16675
DNET23	0.0133224	151.692	1.70527	0.129857	16.5642	0.420448	0.547147	4.82323
DNET29		86.5223	2.43682	0.0356489	11.0043	0.0886952	0.180491	0.870551
DNET35	0.257028	49.3507	1.87254	3.86375	15.6165	0.279322	0.744839	0.246558
DNET21	0.182378	219.793	2.81864	1.96564	6.25496	0.194117	1.27899	0.436786
DNET3	0.00114932	53.6312	1.26576	0.210954	5.31474	0.768438	0.35233	0.523042
PA14	0.0631532	21.9325	39.1245	11.1967	4.25748	2.77022	0.287175	1.58008
PA17	0.00140521	3.56154	5.82598	0.473029	15.5355	0.210589	0.141365	0.825019
PA11	0.00660374	7.23504	8.84585	1.08862	10.2496	0.761808	0.60186	0.642826
PA12	0.00475117	6.85663	4.96743	1.1708	9.69674	0.0817578	0.848214	0.964264
PA5		5.54044	9.66319	0.20986	15.0063	0.242322	0.636177	0.991373
PA15		8.36868	15.6707	0.600818	15.2951	0.680657	0.281265	1.02101
PA10	0.00594132	102.182	17.5695	4.5789	27.7612	1.50004	1.33793	2.48802
PA40	0.00632377	81.2897	1.49485	0.486327	8.57419	0.356013	0.835088	3.63008
PA18		10.0735	4.55515	2.50967	3.14378	0.402623	0.120116	0.488862
PA16	0.00148533	4.64282	9.61309	0.200963	7.03719	0.188156	0.101884	0.417544
PA19	0.0187106	88.0347	20.7494	7.59474	6.84476	0.712025	0.0676859	1.12506
PA20	0.0211236	140.556	19.1597	0.108067	4.61075	0.49827	0.188156	0.503478
PA21	0.00315094	10.1965	94.3532	3.03143	27.0021	0.962594	0.297302	0.747425
PA13	0.0018574	11.4915	6.71552	1.37793	13.7609	0.188482	0.428539	1.75625
PA22	0.00379286	7.60791	7.24758	0.358489	9.04738	0.128292	0.20986	0.86304
PA23		10.9853	26.2183	0.569394	18.1576	7.02501	0.124784	0.805245
PA24		5.52127	9.91766	1.24401	12.1257	0.373712	0.110721	0.64842
PA41		7.12307	8.32529	0.565461	7.84895	0.0834757	0.0382738	0.595635
PA25		5.65685	13.5479	0.194791	14.2709	0.176777	0.234881	0.913831
PA26		13.3152	6.25496	0.395021	13.2691	0.122428	0.186856	0.349896
PA27	0.000829771	8.52973	2.79433	0.0226005	29.192	0.625248	0.0316314	0.246986
PA28		6.49802	5.65685	0.205185	13.9772	0.421908	0.171348	0.323088
PA29	0.00142482	9.51366	7.21	0.215387	9.95209	0.302499	0.300409	0.401925
PA30	0.00296038	7.79474	4.55515	0.122216	9.66319	0.100656	0.0128686	0.454547
PA31		12.1889	4.73216	0.110529	7.09843	0.148909	0.623085	1.03347
PA32	0.00276214	14.3204	7.97232	1.5966	4.28709	0.360982	0.219912	0.295248
PA33	0.00269593	9.95209	2.20381	0.976032	9.48074	0.219912	0.35233	0.744839
PA34	0.00210787	14.395	8.92282	0.110913	10.1788	0.283712	0.206971	0.569394
PA42	0.00197354	16.4213	2.76542	0.168113	8.70896	0.07708	0.480464	0.937896
PA35	0.00216713	13.7133	5.30554	0.660898	15.2158	0.563505	0.756546	0.902814
PA36		13.7133	8.29648	0.59152	11.6924	0.175252	0.705883	0.525769
PA37		7.51618	7.3615	0.348686	4.97605	0.120742	0.404721	0.48971
PA38	0.00157547	14.445	6.35327	0.658612	9.14194	0.542427	0.287673	0.681838
PA39		28.443	45.2548	0.815072	7.88986	2.81864	0.552865	1.13682
DNET18	0.00878952	83.575	3.59253	0.184284	12.1257	0.237336	0.334482	1.48968
DNET19		148.828	2.88286	0.384885	14.1969	0.107507	0.354167	2.29342
DNET36		178.527	3.87716	0.101532	1.99308	0.359733	1.52098	4.83998
DNET37		56.8859	0.959264	0.182378	15.0846	0.0777507	0.521233	1.11342
DNET30	0.00256825	823.143	9.84916	1.60214	11.1193	2.23457	0.450625	6.16884
PA2	0.00360696	39.1923	8.52973	0.10863	16.3645	15.1895	0.208772	0.0446561
