# Supplementary material for: Expression-based decision tree model reveals distinct microRNA expression pattern in pediatric neuronal and mixed neuronal-glial tumors
Source: BMC Cancer. 2019 Jun 6;19:544. doi: 10.1186/s12885-019-5739-5 (PMC6555720; doi:10.1186/s12885-019-5739-5)
Supplement: Supplementary file 7 — Table S7. Results of pairwise comparisons between the three groups in qPCR validation. AVG average, DNET dysembryoplastic neuroepithelial tumor, FC fold change, FDR false discovery rate, GG ganglioglioma, PA pilocytic astrocytoma, SD standard deviation. (XLSX 11 kb) [file 12885_2019_5739_MOESM7_ESM.xlsx]

## Sheet: Table S7
Table S7 Results of pairwise comparisons between the three groups in qPCR validation. AVG average, DNET dysembryoplastic neuroepithelial tumor, FC fold change, FDR false discovery rate, GG ganglioglioma, PA pilocytic astrocytoma, SD standard deviation
Subgroup	ANOVA p value	ANOVA FDR	PA		DNET		GG		PA vs DNET		DNET vs GG		GG vs PA
miRNA			AVG	SD	AVG	SD	AVG	SD	p value	FC	p value	FC	p value	FC
miR-4754	0.0113301	0.0281556	0.0132822	0.0309318	0.0930492	0.159359	0.00766347	0.00564952	0.0440688	0.142744	0.0307074	12.1419	0.412993	1.73319
miR-4530	0.00350203	0.0280162	22.3983	30.5538	315.331	650.136	75.4895	65.504	0.0143038	0.071031	0.0424555	4.17716	6.88539e-05	0.296707
miR-155-5p	0.0137091	0.0281556	12.7412	16.7214	3.28046	2.80048	9.16174	14.877	0.00215159	3.88397	0.0273393	0.358061	0.347367	1.3907
miRPlus-A1086	0.125412	0.167217	1.2475	2.21796	0.807667	1.08409	0.512449	0.69779	0.299573	1.54457	0.191826	1.57609	0.0687716	2.43439
let-7b-3p	0.297388	0.322429	11.7086	6.14892	11.8348	4.83346	9.9534	5.64848	0.925099	0.989337	0.143958	1.18902	0.217796	1.17635
miR-891a-5p	0.322429	0.322429	1.12618	2.71803	0.467851	0.650609	0.610427	1.31646	0.179512	2.40713	0.59388	0.766431	0.328507	1.8449
miR-4758-3p	0.0140778	0.0281556	0.352757	0.28338	0.898196	0.899956	0.755224	0.986855	0.00190476	0.39274	0.53422	1.18931	0.0254893	0.46709
miR-628-3p	0.0727334	0.116373	0.85158	0.652066	1.42601	1.44408	3.40421	8.12775	0.041997	0.597176	0.16495	0.418896	0.0723568	0.250155
