# Supplementary material for: Expression-based decision tree model reveals distinct microRNA expression pattern in pediatric neuronal and mixed neuronal-glial tumors
Source: BMC Cancer. 2019 Jun 6;19:544. doi: 10.1186/s12885-019-5739-5 (PMC6555720; doi:10.1186/s12885-019-5739-5)
Supplement: Supplementary file 8 — Table S8. Genes targeted by selected 8 miRNAs along with the list of targeting miRNAs. Only experimentally validated targets have been summarized in this table showing results of in silico analysis. (XLSX 11 kb) [file 12885_2019_5739_MOESM8_ESM.xlsx]

## Sheet: Table S8
Table S8 Genes targeted by selected 8 miRNAs along with the list of targeting miRNAs. Only experimentally validated targets have been summarized in this table showing results of in silico analysis.
Gene	Targted by [numer]	Targeted by [specific miRNAs]
LCOR	2	hsa-let-7b-3p,hsa-miR-4530
LNPK	2	hsa-let-7b-3p,hsa-miR-155-5p
RORA	1	hsa-let-7b-3p
USF3	1	hsa-let-7b-3p
GSK3B	1	hsa-let-7b-3p
SPAG9	1	hsa-let-7b-3p
PCTP	1	hsa-let-7b-3p
ZNF264	1	hsa-let-7b-3p
NOLC1	1	hsa-let-7b-3p
PGGT1B	1	hsa-let-7b-3p
CDKN1B	1	hsa-let-7b-3p
ABCC4	1	hsa-let-7b-3p
C1orf52	1	hsa-let-7b-3p
SYT4	1	hsa-let-7b-3p
WNK1	1	hsa-let-7b-3p
ZNF546	1	hsa-let-7b-3p
CREB1	1	hsa-let-7b-3p
FZD5	1	hsa-let-7b-3p
NCOA7	1	hsa-let-7b-3p
AFAP1	1	hsa-let-7b-3p
GREM1	1	hsa-let-7b-3p
GLIPR1	1	hsa-miR-155-5p
DCAF10	1	hsa-miR-155-5p
CPEB4	1	hsa-miR-155-5p
RREB1	1	hsa-miR-155-5p
CAB39L	1	hsa-miR-155-5p
ASPH	1	hsa-miR-155-5p
PKIA	1	hsa-miR-155-5p
TPD52	1	hsa-miR-155-5p
TP53INP1	1	hsa-miR-155-5p
ATP6V1C1	1	hsa-miR-155-5p
TRPS1	1	hsa-miR-155-5p
MYLK	1	hsa-miR-155-5p
SHANK2	1	hsa-miR-155-5p
PSME3	1	hsa-miR-155-5p
WDFY1	1	hsa-miR-155-5p
ANXA2	1	hsa-miR-155-5p
SMAD3	1	hsa-miR-155-5p
ANTXR1	1	hsa-miR-155-5p
CCNT2	1	hsa-miR-155-5p
SCD	1	hsa-miR-155-5p
GOLT1B	1	hsa-miR-155-5p
SLC11A2	1	hsa-miR-155-5p
TROVE2	1	hsa-miR-155-5p
TWSG1	1	hsa-miR-155-5p
SIRT1	1	hsa-miR-155-5p
GNAS	1	hsa-miR-155-5p
NFKB1	1	hsa-miR-155-5p
TMEM123	1	hsa-miR-155-5p
TRIM32	1	hsa-miR-155-5p
RAB3B	1	hsa-miR-155-5p
TSHZ3	1	hsa-miR-155-5p
NCKAP1	1	hsa-miR-155-5p
EIF4G2	1	hsa-miR-155-5p
CHD9	1	hsa-miR-155-5p
PHACTR2	1	hsa-miR-155-5p
CEP41	1	hsa-miR-155-5p
MKLN1	1	hsa-miR-155-5p
SLC39A14	1	hsa-miR-155-5p
PPP2R2A	1	hsa-miR-155-5p
PIK3CA	1	hsa-miR-155-5p
KCTD5	1	hsa-miR-155-5p
CUX1	1	hsa-miR-155-5p
PHF6	1	hsa-miR-155-5p
LDOC1	1	hsa-miR-155-5p
RAPGEF2	1	hsa-miR-155-5p
CASP3	1	hsa-miR-155-5p
CDH6	1	hsa-miR-155-5p
HMGCS1	1	hsa-miR-155-5p
KIAA0895	1	hsa-miR-4530
TRADD	1	hsa-miR-4530
ORC4	1	hsa-miR-4530
FAM131B	1	hsa-miR-4530
SLC36A1	1	hsa-miR-4530
ANAPC13	1	hsa-miR-4530
GNAI2	1	hsa-miR-4530
MRPL45	1	hsa-miR-4530
BCL2L13	1	hsa-miR-4530
KREMEN1	1	hsa-miR-4530
LRRC47	1	hsa-miR-4530
ZFP91	1	hsa-miR-4530
EIF1AD	1	hsa-miR-4530
PGAM4	1	hsa-miR-4530
DGKE	1	hsa-miR-4530
RPP25	1	hsa-miR-4530
DUSP2	1	hsa-miR-4530
CDC42SE1	1	hsa-miR-4530
C2orf71	1	hsa-miR-4530
RUNX1	1	hsa-miR-4530
BEND4	1	hsa-miR-4530
RPL7L1	1	hsa-miR-4530
PARS2	1	hsa-miR-4530
NCAN	1	hsa-miR-4530
HSP90AB1	1	hsa-miR-4530
RNF217	1	hsa-miR-4530
PCDH7	1	hsa-miR-4530
PRRT2	1	hsa-miR-4530
ZNF34	1	hsa-miR-4530
KANSL3	1	hsa-miR-4754
ARMCX6	1	hsa-miR-4754
RBM14	1	hsa-miR-4758-3p
WIPF2	1	hsa-miR-4758-3p
DYNLL2	1	hsa-miR-4758-3p
RIMKLB	1	hsa-miR-4758-3p
DPY19L1	1	hsa-miR-4758-3p
SLC35F6	1	hsa-miR-4758-3p
EPAS1	1	hsa-miR-4758-3p
MDGA1	1	hsa-miR-4758-3p
SCAI	1	hsa-miR-4758-3p
TOR1B	1	hsa-miR-4758-3p
NHLRC4	1	hsa-miR-4758-3p
GTF2A1	1	hsa-miR-4758-3p
KCNK10	1	hsa-miR-4758-3p
PHLPP2	1	hsa-miR-628-3p
RBFOX2	1	hsa-miR-628-3p
JMY	1	hsa-miR-628-3p
SINHCAF	1	hsa-miR-628-3p
CBX4	1	hsa-miR-628-3p
KLHL8	1	hsa-miR-628-3p
AGO1	1	hsa-miR-628-3p
REPIN1	1	hsa-miR-628-3p
