# Supplementary material for: Expression-based decision tree model reveals distinct microRNA expression pattern in pediatric neuronal and mixed neuronal-glial tumors
Source: BMC Cancer. 2019 Jun 6;19:544. doi: 10.1186/s12885-019-5739-5 (PMC6555720; doi:10.1186/s12885-019-5739-5)
Supplement: Supplementary file 9 — Table S9. Genes targeted by selected 8 miRNAs along with the list of targeting miRNAs. Experimentally validated and predicted targets have been summarized in this table showing results of in silico analysis. (XLSX 164 kb) [file 12885_2019_5739_MOESM9_ESM.xlsx]

## Sheet: Table S9
Table S9 Genes targeted by selected 8 miRNAs along with the list of targeting miRNAs. Experimentally validated and predicted targets have been summarized in this table showing results of in silico analysis.
Gene	Targted by [numer]	Targeted by [specific miRNAs]
ZBTB20	6	hsa-let-7b-3p, hsa-miR-4530, hsa-miR-4754, hsa-miR-4758-3p, hsa-miR-628-3p, hsa-miR-891a-5p
LCOR	6	hsa-let-7b-3p, hsa-miR-155-5p, hsa-miR-4530, hsa-miR-4754, hsa-miR-4758-3p, hsa-miR-628-3p
PFKFB2	6	hsa-let-7b-3p, hsa-miR-155-5p, hsa-miR-4530, hsa-miR-4754, hsa-miR-4758-3p, hsa-miR-628-3p
SYNJ2BP	6	hsa-let-7b-3p, hsa-miR-155-5p, hsa-miR-4754, hsa-miR-4758-3p, hsa-miR-628-3p, hsa-miR-891a-5p
TPD52	6	hsa-miR-155-5p, hsa-miR-4530, hsa-miR-4754, hsa-miR-4758-3p, hsa-miR-628-3p, hsa-miR-891a-5p
RUNX1T1	5	hsa-let-7b-3p, hsa-miR-4530, hsa-miR-4754, hsa-miR-4758-3p, hsa-miR-628-3p
ENSA	5	hsa-let-7b-3p, hsa-miR-4530, hsa-miR-4758-3p, hsa-miR-628-3p, hsa-miR-891a-5p
ACTR8	5	hsa-let-7b-3p, hsa-miR-4530, hsa-miR-4754, hsa-miR-4758-3p, hsa-miR-628-3p
SORBS1	5	hsa-let-7b-3p, hsa-miR-155-5p, hsa-miR-4530, hsa-miR-4754, hsa-miR-628-3p
NRL	5	hsa-let-7b-3p, hsa-miR-155-5p, hsa-miR-4530, hsa-miR-4758-3p, hsa-miR-891a-5p
FIGNL1	5	hsa-let-7b-3p, hsa-miR-4530, hsa-miR-4754, hsa-miR-628-3p, hsa-miR-891a-5p
UBASH3B	5	hsa-let-7b-3p, hsa-miR-4754, hsa-miR-4758-3p, hsa-miR-628-3p, hsa-miR-891a-5p
RBMS2	5	hsa-let-7b-3p, hsa-miR-4530, hsa-miR-4754, hsa-miR-4758-3p, hsa-miR-628-3p
RBM27	5	hsa-let-7b-3p, hsa-miR-4530, hsa-miR-4758-3p, hsa-miR-628-3p, hsa-miR-891a-5p
KCNQ3	5	hsa-let-7b-3p, hsa-miR-4530, hsa-miR-4754, hsa-miR-4758-3p, hsa-miR-891a-5p
RAB6B	5	hsa-let-7b-3p, hsa-miR-155-5p, hsa-miR-4530, hsa-miR-4758-3p, hsa-miR-628-3p
FOXP1	5	hsa-let-7b-3p, hsa-miR-4530, hsa-miR-4754, hsa-miR-4758-3p, hsa-miR-891a-5p
NCBP3	5	hsa-let-7b-3p, hsa-miR-155-5p, hsa-miR-4754, hsa-miR-628-3p, hsa-miR-891a-5p
PMP22	5	hsa-let-7b-3p, hsa-miR-4754, hsa-miR-4758-3p, hsa-miR-628-3p, hsa-miR-891a-5p
AMER1	5	hsa-let-7b-3p, hsa-miR-155-5p, hsa-miR-4754, hsa-miR-4758-3p, hsa-miR-891a-5p
ZBTB37	5	hsa-let-7b-3p, hsa-miR-4530, hsa-miR-4754, hsa-miR-4758-3p, hsa-miR-891a-5p
PYGO1	5	hsa-let-7b-3p, hsa-miR-4530, hsa-miR-4754, hsa-miR-628-3p, hsa-miR-891a-5p
BLCAP	5	hsa-let-7b-3p, hsa-miR-4530, hsa-miR-4754, hsa-miR-628-3p, hsa-miR-891a-5p
SH3PXD2A	5	hsa-let-7b-3p, hsa-miR-4530, hsa-miR-4754, hsa-miR-4758-3p, hsa-miR-628-3p
ACADSB	5	hsa-let-7b-3p, hsa-miR-155-5p, hsa-miR-4530, hsa-miR-4754, hsa-miR-628-3p
NSL1	5	hsa-let-7b-3p, hsa-miR-4530, hsa-miR-4758-3p, hsa-miR-628-3p, hsa-miR-891a-5p
HOMEZ	5	hsa-let-7b-3p, hsa-miR-4530, hsa-miR-4754, hsa-miR-628-3p, hsa-miR-891a-5p
GBP5	5	hsa-let-7b-3p, hsa-miR-4530, hsa-miR-4754, hsa-miR-4758-3p, hsa-miR-628-3p
QKI	5	hsa-let-7b-3p, hsa-miR-4530, hsa-miR-4754, hsa-miR-4758-3p, hsa-miR-628-3p
ZNF248	5	hsa-let-7b-3p, hsa-miR-4530, hsa-miR-4758-3p, hsa-miR-628-3p, hsa-miR-891a-5p
SUMO3	5	hsa-let-7b-3p, hsa-miR-4530, hsa-miR-4758-3p, hsa-miR-628-3p, hsa-miR-891a-5p
MTF1	5	hsa-let-7b-3p, hsa-miR-4530, hsa-miR-4754, hsa-miR-4758-3p, hsa-miR-891a-5p
SOX6	5	hsa-let-7b-3p, hsa-miR-4530, hsa-miR-4754, hsa-miR-4758-3p, hsa-miR-628-3p
TMEM30A	5	hsa-let-7b-3p, hsa-miR-4754, hsa-miR-4758-3p, hsa-miR-628-3p, hsa-miR-891a-5p
UBN2	5	hsa-let-7b-3p, hsa-miR-4530, hsa-miR-4754, hsa-miR-4758-3p, hsa-miR-891a-5p
MAP3K13	5	hsa-let-7b-3p, hsa-miR-4530, hsa-miR-4754, hsa-miR-628-3p, hsa-miR-891a-5p
SMIM14	5	hsa-let-7b-3p, hsa-miR-155-5p, hsa-miR-4530, hsa-miR-4754, hsa-miR-628-3p
LITAF	5	hsa-let-7b-3p, hsa-miR-4530, hsa-miR-4754, hsa-miR-4758-3p, hsa-miR-891a-5p
DCX	5	hsa-let-7b-3p, hsa-miR-4530, hsa-miR-4754, hsa-miR-628-3p, hsa-miR-891a-5p
CXorf40B	5	hsa-let-7b-3p, hsa-miR-155-5p, hsa-miR-4758-3p, hsa-miR-628-3p, hsa-miR-891a-5p
NTRK2	5	hsa-let-7b-3p, hsa-miR-4530, hsa-miR-4754, hsa-miR-4758-3p, hsa-miR-891a-5p
MCFD2	5	hsa-miR-155-5p, hsa-miR-4530, hsa-miR-4754, hsa-miR-4758-3p, hsa-miR-628-3p
NME9	5	hsa-miR-155-5p, hsa-miR-4530, hsa-miR-4754, hsa-miR-4758-3p, hsa-miR-628-3p
IGF1	5	hsa-miR-155-5p, hsa-miR-4530, hsa-miR-4758-3p, hsa-miR-628-3p, hsa-miR-891a-5p
IRGQ	5	hsa-miR-155-5p, hsa-miR-4530, hsa-miR-4754, hsa-miR-628-3p, hsa-miR-891a-5p
C1orf21	5	hsa-miR-155-5p, hsa-miR-4530, hsa-miR-4754, hsa-miR-4758-3p, hsa-miR-628-3p
ABHD4	5	hsa-miR-155-5p, hsa-miR-4530, hsa-miR-4754, hsa-miR-4758-3p, hsa-miR-628-3p
HLA-DOA	5	hsa-miR-155-5p, hsa-miR-4530, hsa-miR-4754, hsa-miR-628-3p, hsa-miR-891a-5p
KCNC1	5	hsa-miR-155-5p, hsa-miR-4530, hsa-miR-4758-3p, hsa-miR-628-3p, hsa-miR-891a-5p
TK2	5	hsa-miR-155-5p, hsa-miR-4530, hsa-miR-4754, hsa-miR-4758-3p, hsa-miR-891a-5p
CEP41	5	hsa-miR-155-5p, hsa-miR-4530, hsa-miR-4754, hsa-miR-628-3p, hsa-miR-891a-5p
NCALD	5	hsa-miR-4530, hsa-miR-4754, hsa-miR-4758-3p, hsa-miR-628-3p, hsa-miR-891a-5p
GOSR2	5	hsa-miR-4530, hsa-miR-4754, hsa-miR-4758-3p, hsa-miR-628-3p, hsa-miR-891a-5p
SMAD2	5	hsa-miR-4530, hsa-miR-4754, hsa-miR-4758-3p, hsa-miR-628-3p, hsa-miR-891a-5p
TRAF3IP2	5	hsa-miR-4530, hsa-miR-4754, hsa-miR-4758-3p, hsa-miR-628-3p, hsa-miR-891a-5p
MIEF1	4	hsa-let-7b-3p, hsa-miR-4754, hsa-miR-4758-3p, hsa-miR-891a-5p
TNRC6B	4	hsa-let-7b-3p, hsa-miR-4530, hsa-miR-4758-3p, hsa-miR-628-3p
WIPF2	4	hsa-let-7b-3p, hsa-miR-4530, hsa-miR-4754, hsa-miR-4758-3p
RNLS	4	hsa-let-7b-3p, hsa-miR-4530, hsa-miR-4754, hsa-miR-628-3p
C2orf71	4	hsa-let-7b-3p, hsa-miR-4530, hsa-miR-4758-3p, hsa-miR-628-3p
URM1	4	hsa-let-7b-3p, hsa-miR-4530, hsa-miR-4754, hsa-miR-891a-5p
ZYG11B	4	hsa-let-7b-3p, hsa-miR-4754, hsa-miR-4758-3p, hsa-miR-628-3p
PRKAA2	4	hsa-let-7b-3p, hsa-miR-155-5p, hsa-miR-628-3p, hsa-miR-891a-5p
PAK3	4	hsa-let-7b-3p, hsa-miR-4754, hsa-miR-628-3p, hsa-miR-891a-5p
SV2B	4	hsa-let-7b-3p, hsa-miR-4530, hsa-miR-4754, hsa-miR-628-3p
SPOCK2	4	hsa-let-7b-3p, hsa-miR-4530, hsa-miR-4754, hsa-miR-628-3p
NTNG1	4	hsa-let-7b-3p, hsa-miR-4754, hsa-miR-4758-3p, hsa-miR-628-3p
CBX5	4	hsa-let-7b-3p, hsa-miR-4530, hsa-miR-4754, hsa-miR-4758-3p
GDF11	4	hsa-let-7b-3p, hsa-miR-4758-3p, hsa-miR-628-3p, hsa-miR-891a-5p
CPM	4	hsa-let-7b-3p, hsa-miR-4530, hsa-miR-4754, hsa-miR-4758-3p
PAG1	4	hsa-let-7b-3p, hsa-miR-4758-3p, hsa-miR-628-3p, hsa-miR-891a-5p
CD200	4	hsa-let-7b-3p, hsa-miR-155-5p, hsa-miR-4530, hsa-miR-891a-5p
PFKFB4	4	hsa-let-7b-3p, hsa-miR-4530, hsa-miR-4758-3p, hsa-miR-628-3p
EIF4E3	4	hsa-let-7b-3p, hsa-miR-155-5p, hsa-miR-4530, hsa-miR-4758-3p
CECR2	4	hsa-let-7b-3p, hsa-miR-4530, hsa-miR-4758-3p, hsa-miR-628-3p
MAFF	4	hsa-let-7b-3p, hsa-miR-4530, hsa-miR-4754, hsa-miR-891a-5p
RANGAP1	4	hsa-let-7b-3p, hsa-miR-4530, hsa-miR-4754, hsa-miR-4758-3p
LZIC	4	hsa-let-7b-3p, hsa-miR-4530, hsa-miR-4754, hsa-miR-4758-3p
RBM14	4	hsa-let-7b-3p, hsa-miR-4530, hsa-miR-4758-3p, hsa-miR-891a-5p
ARSA	4	hsa-let-7b-3p, hsa-miR-4530, hsa-miR-4754, hsa-miR-4758-3p
ZBED1	4	hsa-let-7b-3p, hsa-miR-4754, hsa-miR-4758-3p, hsa-miR-891a-5p
CXorf38	4	hsa-let-7b-3p, hsa-miR-4530, hsa-miR-4754, hsa-miR-628-3p
KLF8	4	hsa-let-7b-3p, hsa-miR-155-5p, hsa-miR-4754, hsa-miR-628-3p
ATXN7L3	4	hsa-let-7b-3p, hsa-miR-4530, hsa-miR-4754, hsa-miR-4758-3p
UBTF	4	hsa-let-7b-3p, hsa-miR-4754, hsa-miR-4758-3p, hsa-miR-628-3p
GJC1	4	hsa-let-7b-3p, hsa-miR-4530, hsa-miR-4754, hsa-miR-628-3p
YPEL2	4	hsa-let-7b-3p, hsa-miR-4758-3p, hsa-miR-628-3p, hsa-miR-891a-5p
DNAJB2	4	hsa-let-7b-3p, hsa-miR-4530, hsa-miR-4758-3p, hsa-miR-628-3p
RABGAP1L	4	hsa-let-7b-3p, hsa-miR-4530, hsa-miR-4754, hsa-miR-628-3p
ZSCAN29	4	hsa-let-7b-3p, hsa-miR-4530, hsa-miR-4754, hsa-miR-628-3p
ARPP19	4	hsa-let-7b-3p, hsa-miR-4530, hsa-miR-4754, hsa-miR-4758-3p
RASL12	4	hsa-let-7b-3p, hsa-miR-4530, hsa-miR-4754, hsa-miR-4758-3p
FOSB	4	hsa-let-7b-3p, hsa-miR-4530, hsa-miR-4754, hsa-miR-4758-3p
MXD1	4	hsa-let-7b-3p, hsa-miR-4530, hsa-miR-4758-3p, hsa-miR-628-3p
REEP1	4	hsa-let-7b-3p, hsa-miR-4530, hsa-miR-4754, hsa-miR-4758-3p
TFCP2L1	4	hsa-let-7b-3p, hsa-miR-155-5p, hsa-miR-628-3p, hsa-miR-891a-5p
UGGT1	4	hsa-let-7b-3p, hsa-miR-4530, hsa-miR-4754, hsa-miR-891a-5p
MBD1	4	hsa-let-7b-3p, hsa-miR-4530, hsa-miR-4754, hsa-miR-628-3p
ZNF264	4	hsa-let-7b-3p, hsa-miR-4530, hsa-miR-4754, hsa-miR-891a-5p
ZNF329	4	hsa-let-7b-3p, hsa-miR-4530, hsa-miR-4754, hsa-miR-891a-5p
RALY	4	hsa-let-7b-3p, hsa-miR-4754, hsa-miR-4758-3p, hsa-miR-628-3p
HPSE2	4	hsa-let-7b-3p, hsa-miR-155-5p, hsa-miR-4530, hsa-miR-4754
PIK3R1	4	hsa-let-7b-3p, hsa-miR-4530, hsa-miR-4754, hsa-miR-4758-3p
VAMP1	4	hsa-let-7b-3p, hsa-miR-4530, hsa-miR-4754, hsa-miR-628-3p
CLEC2D	4	hsa-let-7b-3p, hsa-miR-4530, hsa-miR-4754, hsa-miR-4758-3p
GRIN2B	4	hsa-let-7b-3p, hsa-miR-4530, hsa-miR-628-3p, hsa-miR-891a-5p
SYT14	4	hsa-let-7b-3p, hsa-miR-4754, hsa-miR-4758-3p, hsa-miR-628-3p
ZNHIT6	4	hsa-let-7b-3p, hsa-miR-155-5p, hsa-miR-4530, hsa-miR-4754
HS2ST1	4	hsa-let-7b-3p, hsa-miR-4530, hsa-miR-4758-3p, hsa-miR-628-3p
ACOX1	4	hsa-let-7b-3p, hsa-miR-4758-3p, hsa-miR-628-3p, hsa-miR-891a-5p
ZBTB7C	4	hsa-let-7b-3p, hsa-miR-4754, hsa-miR-4758-3p, hsa-miR-628-3p
SOX11	4	hsa-let-7b-3p, hsa-miR-4530, hsa-miR-4758-3p, hsa-miR-891a-5p
CDC42EP3	4	hsa-let-7b-3p, hsa-miR-155-5p, hsa-miR-4530, hsa-miR-891a-5p
ITIH5	4	hsa-let-7b-3p, hsa-miR-4530, hsa-miR-4754, hsa-miR-4758-3p
NEBL	4	hsa-let-7b-3p, hsa-miR-4530, hsa-miR-4754, hsa-miR-4758-3p
A1CF	4	hsa-let-7b-3p, hsa-miR-4754, hsa-miR-4758-3p, hsa-miR-891a-5p
HUNK	4	hsa-let-7b-3p, hsa-miR-4754, hsa-miR-628-3p, hsa-miR-891a-5p
SLC5A3	4	hsa-let-7b-3p, hsa-miR-4530, hsa-miR-4754, hsa-miR-628-3p
C2CD2	4	hsa-let-7b-3p, hsa-miR-4530, hsa-miR-4754, hsa-miR-891a-5p
TMEM150C	4	hsa-let-7b-3p, hsa-miR-4530, hsa-miR-4754, hsa-miR-4758-3p
SPATA5	4	hsa-let-7b-3p, hsa-miR-4754, hsa-miR-4758-3p, hsa-miR-891a-5p
RAB30	4	hsa-let-7b-3p, hsa-miR-4530, hsa-miR-4758-3p, hsa-miR-891a-5p
FUT4	4	hsa-let-7b-3p, hsa-miR-4754, hsa-miR-4758-3p, hsa-miR-628-3p
PGR	4	hsa-let-7b-3p, hsa-miR-4754, hsa-miR-628-3p, hsa-miR-891a-5p
E2F3	4	hsa-let-7b-3p, hsa-miR-4530, hsa-miR-4754, hsa-miR-4758-3p
ZFAND3	4	hsa-let-7b-3p, hsa-miR-4754, hsa-miR-628-3p, hsa-miR-891a-5p
GLP1R	4	hsa-let-7b-3p, hsa-miR-4530, hsa-miR-4758-3p, hsa-miR-891a-5p
PTP4A2	4	hsa-let-7b-3p, hsa-miR-4530, hsa-miR-4758-3p, hsa-miR-628-3p
AK2	4	hsa-let-7b-3p, hsa-miR-155-5p, hsa-miR-4530, hsa-miR-4758-3p
SNIP1	4	hsa-let-7b-3p, hsa-miR-4530, hsa-miR-4758-3p, hsa-miR-891a-5p
RAB3B	4	hsa-let-7b-3p, hsa-miR-155-5p, hsa-miR-4754, hsa-miR-891a-5p
CASP10	4	hsa-let-7b-3p, hsa-miR-4754, hsa-miR-4758-3p, hsa-miR-891a-5p
CYP20A1	4	hsa-let-7b-3p, hsa-miR-4530, hsa-miR-4754, hsa-miR-891a-5p
KLF7	4	hsa-let-7b-3p, hsa-miR-155-5p, hsa-miR-4530, hsa-miR-4754
CREB1	4	hsa-let-7b-3p, hsa-miR-4754, hsa-miR-628-3p, hsa-miR-891a-5p
TRIM66	4	hsa-let-7b-3p, hsa-miR-155-5p, hsa-miR-4530, hsa-miR-891a-5p
PRRG4	4	hsa-let-7b-3p, hsa-miR-155-5p, hsa-miR-4530, hsa-miR-4754
FAM46A	4	hsa-let-7b-3p, hsa-miR-4530, hsa-miR-4754, hsa-miR-628-3p
FXR1	4	hsa-let-7b-3p, hsa-miR-4530, hsa-miR-4754, hsa-miR-4758-3p
ABCC5	4	hsa-let-7b-3p, hsa-miR-4530, hsa-miR-4754, hsa-miR-891a-5p
TFRC	4	hsa-let-7b-3p, hsa-miR-4530, hsa-miR-4754, hsa-miR-891a-5p
TADA2B	4	hsa-let-7b-3p, hsa-miR-4530, hsa-miR-4758-3p, hsa-miR-891a-5p
SELENOS	4	hsa-let-7b-3p, hsa-miR-155-5p, hsa-miR-4758-3p, hsa-miR-891a-5p
CARHSP1	4	hsa-let-7b-3p, hsa-miR-4530, hsa-miR-4758-3p, hsa-miR-891a-5p
GRIN2A	4	hsa-let-7b-3p, hsa-miR-155-5p, hsa-miR-4754, hsa-miR-4758-3p
ZNF727	4	hsa-let-7b-3p, hsa-miR-4530, hsa-miR-4758-3p, hsa-miR-628-3p
HIP1	4	hsa-let-7b-3p, hsa-miR-4530, hsa-miR-4758-3p, hsa-miR-891a-5p
RBM48	4	hsa-let-7b-3p, hsa-miR-4754, hsa-miR-628-3p, hsa-miR-891a-5p
CXorf40A	4	hsa-let-7b-3p, hsa-miR-4754, hsa-miR-4758-3p, hsa-miR-628-3p
SUSD6	4	hsa-let-7b-3p, hsa-miR-4530, hsa-miR-4758-3p, hsa-miR-628-3p
EXD1	4	hsa-let-7b-3p, hsa-miR-4530, hsa-miR-4754, hsa-miR-891a-5p
CHIC1	4	hsa-miR-155-5p, hsa-miR-4530, hsa-miR-4754, hsa-miR-4758-3p
PEX5L	4	hsa-miR-155-5p, hsa-miR-4754, hsa-miR-628-3p, hsa-miR-891a-5p
IL7R	4	hsa-miR-155-5p, hsa-miR-4530, hsa-miR-4754, hsa-miR-891a-5p
DCAF10	4	hsa-miR-155-5p, hsa-miR-4530, hsa-miR-4754, hsa-miR-891a-5p
SLIT3	4	hsa-miR-155-5p, hsa-miR-4530, hsa-miR-4758-3p, hsa-miR-891a-5p
CPEB4	4	hsa-miR-155-5p, hsa-miR-4530, hsa-miR-4758-3p, hsa-miR-891a-5p
N4BP2L1	4	hsa-miR-155-5p, hsa-miR-4530, hsa-miR-4754, hsa-miR-4758-3p
TACC1	4	hsa-miR-155-5p, hsa-miR-4530, hsa-miR-4758-3p, hsa-miR-628-3p
NEPRO	4	hsa-miR-155-5p, hsa-miR-4754, hsa-miR-628-3p, hsa-miR-891a-5p
SH3KBP1	4	hsa-miR-155-5p, hsa-miR-4758-3p, hsa-miR-628-3p, hsa-miR-891a-5p
AFF3	4	hsa-miR-155-5p, hsa-miR-4754, hsa-miR-4758-3p, hsa-miR-628-3p
ENTPD7	4	hsa-miR-155-5p, hsa-miR-4530, hsa-miR-4754, hsa-miR-628-3p
EFNA5	4	hsa-miR-155-5p, hsa-miR-4530, hsa-miR-4754, hsa-miR-4758-3p
TMTC1	4	hsa-miR-155-5p, hsa-miR-4754, hsa-miR-4758-3p, hsa-miR-628-3p
SLC11A2	4	hsa-miR-155-5p, hsa-miR-4530, hsa-miR-4754, hsa-miR-628-3p
MAPK1IP1L	4	hsa-miR-155-5p, hsa-miR-4530, hsa-miR-4754, hsa-miR-628-3p
MXRA7	4	hsa-miR-155-5p, hsa-miR-4530, hsa-miR-4754, hsa-miR-891a-5p
RCHY1	4	hsa-miR-155-5p, hsa-miR-4530, hsa-miR-4754, hsa-miR-4758-3p
PAFAH1B2	4	hsa-miR-155-5p, hsa-miR-4754, hsa-miR-4758-3p, hsa-miR-628-3p
LHX6	4	hsa-miR-155-5p, hsa-miR-4530, hsa-miR-4758-3p, hsa-miR-891a-5p
PLEKHM3	4	hsa-miR-155-5p, hsa-miR-4754, hsa-miR-4758-3p, hsa-miR-891a-5p
SMPD3	4	hsa-miR-155-5p, hsa-miR-4530, hsa-miR-4754, hsa-miR-891a-5p
CHTF8	4	hsa-miR-155-5p, hsa-miR-4530, hsa-miR-4754, hsa-miR-4758-3p
LGSN	4	hsa-miR-155-5p, hsa-miR-4530, hsa-miR-4754, hsa-miR-4758-3p
AFG1L	4	hsa-miR-155-5p, hsa-miR-4530, hsa-miR-4758-3p, hsa-miR-628-3p
PACRGL	4	hsa-miR-155-5p, hsa-miR-4530, hsa-miR-4754, hsa-miR-891a-5p
CALN1	4	hsa-miR-155-5p, hsa-miR-4530, hsa-miR-4758-3p, hsa-miR-628-3p
AMMECR1	4	hsa-miR-155-5p, hsa-miR-4530, hsa-miR-4754, hsa-miR-891a-5p
RAB3C	4	hsa-miR-155-5p, hsa-miR-4754, hsa-miR-4758-3p, hsa-miR-628-3p
TMED8	4	hsa-miR-155-5p, hsa-miR-4530, hsa-miR-628-3p, hsa-miR-891a-5p
SLC12A6	4	hsa-miR-155-5p, hsa-miR-4530, hsa-miR-4754, hsa-miR-891a-5p
MLLT3	4	hsa-miR-155-5p, hsa-miR-4758-3p, hsa-miR-628-3p, hsa-miR-891a-5p
SEC22C	4	hsa-miR-4530, hsa-miR-4758-3p, hsa-miR-628-3p, hsa-miR-891a-5p
GDNF	4	hsa-miR-4530, hsa-miR-4754, hsa-miR-4758-3p, hsa-miR-891a-5p
CCDC69	4	hsa-miR-4530, hsa-miR-4754, hsa-miR-4758-3p, hsa-miR-628-3p
NSD1	4	hsa-miR-4530, hsa-miR-4754, hsa-miR-4758-3p, hsa-miR-628-3p
MAK	4	hsa-miR-4530, hsa-miR-4754, hsa-miR-4758-3p, hsa-miR-628-3p
UBE2W	4	hsa-miR-4530, hsa-miR-4754, hsa-miR-628-3p, hsa-miR-891a-5p
CD86	4	hsa-miR-4530, hsa-miR-4758-3p, hsa-miR-628-3p, hsa-miR-891a-5p
TFDP2	4	hsa-miR-4530, hsa-miR-4754, hsa-miR-4758-3p, hsa-miR-891a-5p
HIC2	4	hsa-miR-4530, hsa-miR-4754, hsa-miR-4758-3p, hsa-miR-628-3p
SUN2	4	hsa-miR-4530, hsa-miR-4754, hsa-miR-4758-3p, hsa-miR-891a-5p
ZNF81	4	hsa-miR-4530, hsa-miR-4754, hsa-miR-4758-3p, hsa-miR-628-3p
RNF43	4	hsa-miR-4530, hsa-miR-4754, hsa-miR-4758-3p, hsa-miR-628-3p
MRO	4	hsa-miR-4530, hsa-miR-4754, hsa-miR-4758-3p, hsa-miR-628-3p
KCNMA1	4	hsa-miR-4530, hsa-miR-4754, hsa-miR-4758-3p, hsa-miR-628-3p
NREP	4	hsa-miR-4530, hsa-miR-4754, hsa-miR-628-3p, hsa-miR-891a-5p
SOX5	4	hsa-miR-4530, hsa-miR-4754, hsa-miR-628-3p, hsa-miR-891a-5p
SLC48A1	4	hsa-miR-4530, hsa-miR-4754, hsa-miR-4758-3p, hsa-miR-628-3p
TOR1AIP2	4	hsa-miR-4530, hsa-miR-4754, hsa-miR-4758-3p, hsa-miR-628-3p
CLCC1	4	hsa-miR-4530, hsa-miR-4754, hsa-miR-4758-3p, hsa-miR-628-3p
KCNA2	4	hsa-miR-4530, hsa-miR-4754, hsa-miR-4758-3p, hsa-miR-891a-5p
VTCN1	4	hsa-miR-4530, hsa-miR-4754, hsa-miR-4758-3p, hsa-miR-628-3p
CRIPT	4	hsa-miR-4530, hsa-miR-4754, hsa-miR-628-3p, hsa-miR-891a-5p
UBE2V1	4	hsa-miR-4530, hsa-miR-4758-3p, hsa-miR-628-3p, hsa-miR-891a-5p
BEND4	4	hsa-miR-4530, hsa-miR-4754, hsa-miR-4758-3p, hsa-miR-628-3p
ANTXR2	4	hsa-miR-4530, hsa-miR-4754, hsa-miR-4758-3p, hsa-miR-891a-5p
ZBTB44	4	hsa-miR-4530, hsa-miR-4754, hsa-miR-4758-3p, hsa-miR-628-3p
TMEM170A	4	hsa-miR-4530, hsa-miR-4754, hsa-miR-628-3p, hsa-miR-891a-5p
RNF32	4	hsa-miR-4530, hsa-miR-4758-3p, hsa-miR-628-3p, hsa-miR-891a-5p
LSM8	4	hsa-miR-4530, hsa-miR-4754, hsa-miR-4758-3p, hsa-miR-628-3p
SLITRK4	4	hsa-miR-4530, hsa-miR-4754, hsa-miR-4758-3p, hsa-miR-891a-5p
UGT3A1	4	hsa-miR-4530, hsa-miR-4754, hsa-miR-4758-3p, hsa-miR-891a-5p
ZFAND5	4	hsa-miR-4530, hsa-miR-4754, hsa-miR-628-3p, hsa-miR-891a-5p
ZBTB39	4	hsa-miR-4754, hsa-miR-4758-3p, hsa-miR-628-3p, hsa-miR-891a-5p
PAPOLG	4	hsa-miR-4754, hsa-miR-4758-3p, hsa-miR-628-3p, hsa-miR-891a-5p
NFAT5	4	hsa-miR-4754, hsa-miR-4758-3p, hsa-miR-628-3p, hsa-miR-891a-5p
CMKLR1	3	hsa-let-7b-3p, hsa-miR-4530, hsa-miR-4754
SPIRE1	3	hsa-let-7b-3p, hsa-miR-4754, hsa-miR-628-3p
COPZ1	3	hsa-let-7b-3p, hsa-miR-4754, hsa-miR-4758-3p
DHFR2	3	hsa-let-7b-3p, hsa-miR-4530, hsa-miR-4754
MSL3	3	hsa-let-7b-3p, hsa-miR-4530, hsa-miR-4758-3p
ZBTB7A	3	hsa-let-7b-3p, hsa-miR-4530, hsa-miR-4754
MAP7	3	hsa-let-7b-3p, hsa-miR-155-5p, hsa-miR-628-3p
ENOX2	3	hsa-let-7b-3p, hsa-miR-4530, hsa-miR-4758-3p
MBNL3	3	hsa-let-7b-3p, hsa-miR-4530, hsa-miR-4754
KMT5B	3	hsa-let-7b-3p, hsa-miR-4530, hsa-miR-4754
RAPGEF3	3	hsa-let-7b-3p, hsa-miR-4530, hsa-miR-4758-3p
MR1	3	hsa-let-7b-3p, hsa-miR-4758-3p, hsa-miR-891a-5p
LRP8	3	hsa-let-7b-3p, hsa-miR-4758-3p, hsa-miR-628-3p
RDH11	3	hsa-let-7b-3p, hsa-miR-628-3p, hsa-miR-891a-5p
RTF1	3	hsa-let-7b-3p, hsa-miR-4530, hsa-miR-628-3p
UHMK1	3	hsa-let-7b-3p, hsa-miR-4754, hsa-miR-4758-3p
ABL2	3	hsa-let-7b-3p, hsa-miR-4754, hsa-miR-628-3p
HMGA2	3	hsa-let-7b-3p, hsa-miR-4758-3p, hsa-miR-891a-5p
ATXN7L3B	3	hsa-let-7b-3p, hsa-miR-4754, hsa-miR-4758-3p
LIN7A	3	hsa-let-7b-3p, hsa-miR-155-5p, hsa-miR-4754
HCFC2	3	hsa-let-7b-3p, hsa-miR-4754, hsa-miR-628-3p
WSCD2	3	hsa-let-7b-3p, hsa-miR-155-5p, hsa-miR-891a-5p
FCHSD1	3	hsa-let-7b-3p, hsa-miR-155-5p, hsa-miR-891a-5p
CAMK2A	3	hsa-let-7b-3p, hsa-miR-4754, hsa-miR-4758-3p
NDST1	3	hsa-let-7b-3p, hsa-miR-4530, hsa-miR-4754
ZNF354C	3	hsa-let-7b-3p, hsa-miR-4754, hsa-miR-628-3p
PHACTR1	3	hsa-let-7b-3p, hsa-miR-4530, hsa-miR-4758-3p
CAMKK2	3	hsa-let-7b-3p, hsa-miR-4754, hsa-miR-4758-3p
FGFR1	3	hsa-let-7b-3p, hsa-miR-4754, hsa-miR-628-3p
NDRG1	3	hsa-let-7b-3p, hsa-miR-4758-3p, hsa-miR-628-3p
USF3	3	hsa-let-7b-3p, hsa-miR-155-5p, hsa-miR-4754
GSK3B	3	hsa-let-7b-3p, hsa-miR-4758-3p, hsa-miR-628-3p
RABL3	3	hsa-let-7b-3p, hsa-miR-4754, hsa-miR-628-3p
EAF2	3	hsa-let-7b-3p, hsa-miR-155-5p, hsa-miR-4754
PLXNA1	3	hsa-let-7b-3p, hsa-miR-4758-3p, hsa-miR-891a-5p
KY	3	hsa-let-7b-3p, hsa-miR-4530, hsa-miR-891a-5p
KCNAB1	3	hsa-let-7b-3p, hsa-miR-4758-3p, hsa-miR-628-3p
ZNF660	3	hsa-let-7b-3p, hsa-miR-4530, hsa-miR-4754
CDC25A	3	hsa-let-7b-3p, hsa-miR-4758-3p, hsa-miR-628-3p
NSUN3	3	hsa-let-7b-3p, hsa-miR-4530, hsa-miR-4754
METTL16	3	hsa-let-7b-3p, hsa-miR-4754, hsa-miR-4758-3p
SHPK	3	hsa-let-7b-3p, hsa-miR-4530, hsa-miR-4754
TP53	3	hsa-let-7b-3p, hsa-miR-4754, hsa-miR-4758-3p
KSR1	3	hsa-let-7b-3p, hsa-miR-4754, hsa-miR-628-3p
APOL6	3	hsa-let-7b-3p, hsa-miR-4530, hsa-miR-4754
POLR3H	3	hsa-let-7b-3p, hsa-miR-4754, hsa-miR-4758-3p
NADK	3	hsa-let-7b-3p, hsa-miR-4754, hsa-miR-4758-3p
MEGF6	3	hsa-let-7b-3p, hsa-miR-4754, hsa-miR-628-3p
CEP104	3	hsa-let-7b-3p, hsa-miR-4530, hsa-miR-628-3p
AKR7A2	3	hsa-let-7b-3p, hsa-miR-4758-3p, hsa-miR-891a-5p
AUNIP	3	hsa-let-7b-3p, hsa-miR-4754, hsa-miR-4758-3p
MARK2	3	hsa-let-7b-3p, hsa-miR-155-5p, hsa-miR-4754
COA4	3	hsa-let-7b-3p, hsa-miR-4530, hsa-miR-891a-5p
PGM2L1	3	hsa-let-7b-3p, hsa-miR-4758-3p, hsa-miR-891a-5p
BCLAF3	3	hsa-let-7b-3p, hsa-miR-4754, hsa-miR-4758-3p
NYX	3	hsa-let-7b-3p, hsa-miR-4530, hsa-miR-4758-3p
ZNF674	3	hsa-let-7b-3p, hsa-miR-4530, hsa-miR-4754
SOCS7	3	hsa-let-7b-3p, hsa-miR-628-3p, hsa-miR-891a-5p
IKZF3	3	hsa-let-7b-3p, hsa-miR-4754, hsa-miR-4758-3p
MSL1	3	hsa-let-7b-3p, hsa-miR-4530, hsa-miR-4758-3p
DUSP3	3	hsa-let-7b-3p, hsa-miR-4758-3p, hsa-miR-628-3p
LIMD2	3	hsa-let-7b-3p, hsa-miR-4754, hsa-miR-891a-5p
AGAP1	3	hsa-let-7b-3p, hsa-miR-155-5p, hsa-miR-4758-3p
ATG4B	3	hsa-let-7b-3p, hsa-miR-4754, hsa-miR-4758-3p
VGLL4	3	hsa-let-7b-3p, hsa-miR-4754, hsa-miR-4758-3p
GRIP2	3	hsa-let-7b-3p, hsa-miR-4754, hsa-miR-891a-5p
RBSN	3	hsa-let-7b-3p, hsa-miR-4530, hsa-miR-4754
CTDSPL	3	hsa-let-7b-3p, hsa-miR-155-5p, hsa-miR-628-3p
TPM3	3	hsa-let-7b-3p, hsa-miR-4754, hsa-miR-4758-3p
MEF2D	3	hsa-let-7b-3p, hsa-miR-155-5p, hsa-miR-4530
ETV3	3	hsa-let-7b-3p, hsa-miR-4754, hsa-miR-4758-3p
KCNJ10	3	hsa-let-7b-3p, hsa-miR-4754, hsa-miR-628-3p
PEX19	3	hsa-let-7b-3p, hsa-miR-4754, hsa-miR-891a-5p
SLAMF7	3	hsa-let-7b-3p, hsa-miR-4754, hsa-miR-4758-3p
RGS4	3	hsa-let-7b-3p, hsa-miR-4758-3p, hsa-miR-628-3p
CENPL	3	hsa-let-7b-3p, hsa-miR-4758-3p, hsa-miR-628-3p
SMAD3	3	hsa-let-7b-3p, hsa-miR-155-5p, hsa-miR-4758-3p
SEMA7A	3	hsa-let-7b-3p, hsa-miR-4530, hsa-miR-4758-3p
NTRK3	3	hsa-let-7b-3p, hsa-miR-4530, hsa-miR-4754
C15orf38-AP3S2	3	hsa-let-7b-3p, hsa-miR-4754, hsa-miR-628-3p
AP3S2	3	hsa-let-7b-3p, hsa-miR-4754, hsa-miR-4758-3p
LRRC28	3	hsa-let-7b-3p, hsa-miR-4530, hsa-miR-4754
PVR	3	hsa-let-7b-3p, hsa-miR-4530, hsa-miR-628-3p
OPA3	3	hsa-let-7b-3p, hsa-miR-155-5p, hsa-miR-4754
ADD2	3	hsa-let-7b-3p, hsa-miR-4758-3p, hsa-miR-891a-5p
TACR1	3	hsa-let-7b-3p, hsa-miR-4754, hsa-miR-4758-3p
ZNF514	3	hsa-let-7b-3p, hsa-miR-155-5p, hsa-miR-4530
TMEM127	3	hsa-let-7b-3p, hsa-miR-4530, hsa-miR-4754
NEURL3	3	hsa-let-7b-3p, hsa-miR-4530, hsa-miR-891a-5p
AMMECR1L	3	hsa-let-7b-3p, hsa-miR-4754, hsa-miR-4758-3p
SMPD4	3	hsa-let-7b-3p, hsa-miR-4530, hsa-miR-891a-5p
CCDC102B	3	hsa-let-7b-3p, hsa-miR-4754, hsa-miR-4758-3p
CD226	3	hsa-let-7b-3p, hsa-miR-4754, hsa-miR-4758-3p
TCF3	3	hsa-let-7b-3p, hsa-miR-4754, hsa-miR-628-3p
MAVS	3	hsa-let-7b-3p, hsa-miR-4754, hsa-miR-4758-3p
RNF24	3	hsa-let-7b-3p, hsa-miR-4754, hsa-miR-628-3p
UQCC1	3	hsa-let-7b-3p, hsa-miR-4530, hsa-miR-628-3p
ADRA2A	3	hsa-let-7b-3p, hsa-miR-4758-3p, hsa-miR-628-3p
MTX3	3	hsa-let-7b-3p, hsa-miR-4754, hsa-miR-891a-5p
VCAN	3	hsa-let-7b-3p, hsa-miR-4758-3p, hsa-miR-628-3p
TNFAIP8	3	hsa-let-7b-3p, hsa-miR-4754, hsa-miR-891a-5p
CDC42SE2	3	hsa-let-7b-3p, hsa-miR-4530, hsa-miR-891a-5p
C5orf24	3	hsa-let-7b-3p, hsa-miR-4754, hsa-miR-628-3p
RIMKLB	3	hsa-let-7b-3p, hsa-miR-4758-3p, hsa-miR-628-3p
SSPN	3	hsa-let-7b-3p, hsa-miR-155-5p, hsa-miR-891a-5p
TSPAN11	3	hsa-let-7b-3p, hsa-miR-155-5p, hsa-miR-4530
VDR	3	hsa-let-7b-3p, hsa-miR-4530, hsa-miR-628-3p
ZNF641	3	hsa-let-7b-3p, hsa-miR-4754, hsa-miR-628-3p
XPR1	3	hsa-let-7b-3p, hsa-miR-4758-3p, hsa-miR-628-3p
RD3	3	hsa-let-7b-3p, hsa-miR-4530, hsa-miR-4758-3p
ARHGEF40	3	hsa-let-7b-3p, hsa-miR-4758-3p, hsa-miR-891a-5p
TOX4	3	hsa-let-7b-3p, hsa-miR-4754, hsa-miR-4758-3p
AJUBA	3	hsa-let-7b-3p, hsa-miR-4530, hsa-miR-4758-3p
SYNE2	3	hsa-let-7b-3p, hsa-miR-4754, hsa-miR-4758-3p
C1orf52	3	hsa-let-7b-3p, hsa-miR-4530, hsa-miR-4754
GSTM3	3	hsa-let-7b-3p, hsa-miR-4530, hsa-miR-891a-5p
FAM212B	3	hsa-let-7b-3p, hsa-miR-4530, hsa-miR-4758-3p
CTTNBP2NL	3	hsa-let-7b-3p, hsa-miR-4530, hsa-miR-4758-3p
RSBN1	3	hsa-let-7b-3p, hsa-miR-155-5p, hsa-miR-4754
TSHB	3	hsa-let-7b-3p, hsa-miR-4758-3p, hsa-miR-628-3p
TBC1D16	3	hsa-let-7b-3p, hsa-miR-4758-3p, hsa-miR-628-3p
TMEM241	3	hsa-let-7b-3p, hsa-miR-155-5p, hsa-miR-891a-5p
SOD2	3	hsa-let-7b-3p, hsa-miR-4530, hsa-miR-4754
INHBA	3	hsa-let-7b-3p, hsa-miR-4754, hsa-miR-4758-3p
GREM2	3	hsa-let-7b-3p, hsa-miR-4530, hsa-miR-4758-3p
DESI2	3	hsa-let-7b-3p, hsa-miR-155-5p, hsa-miR-4530
RNF144A	3	hsa-let-7b-3p, hsa-miR-4754, hsa-miR-628-3p
SNX17	3	hsa-let-7b-3p, hsa-miR-155-5p, hsa-miR-891a-5p
EIF2AK2	3	hsa-let-7b-3p, hsa-miR-4530, hsa-miR-4754
PEX13	3	hsa-let-7b-3p, hsa-miR-4754, hsa-miR-628-3p
DCLRE1C	3	hsa-let-7b-3p, hsa-miR-4754, hsa-miR-628-3p
PLXDC2	3	hsa-let-7b-3p, hsa-miR-628-3p, hsa-miR-891a-5p
MPP7	3	hsa-let-7b-3p, hsa-miR-4754, hsa-miR-628-3p
NCOA4	3	hsa-let-7b-3p, hsa-miR-4530, hsa-miR-628-3p
EIF4EBP2	3	hsa-let-7b-3p, hsa-miR-4754, hsa-miR-891a-5p
ZBTB46	3	hsa-let-7b-3p, hsa-miR-4754, hsa-miR-891a-5p
URB1	3	hsa-let-7b-3p, hsa-miR-4758-3p, hsa-miR-891a-5p
PDXK	3	hsa-let-7b-3p, hsa-miR-4530, hsa-miR-4754
TRAPPC10	3	hsa-let-7b-3p, hsa-miR-4530, hsa-miR-4758-3p
APBB2	3	hsa-let-7b-3p, hsa-miR-4530, hsa-miR-4758-3p
BMP2K	3	hsa-let-7b-3p, hsa-miR-4530, hsa-miR-628-3p
MAPK10	3	hsa-let-7b-3p, hsa-miR-4754, hsa-miR-4758-3p
RAP1GDS1	3	hsa-let-7b-3p, hsa-miR-155-5p, hsa-miR-628-3p
TET2	3	hsa-let-7b-3p, hsa-miR-4754, hsa-miR-4758-3p
CAMK2D	3	hsa-let-7b-3p, hsa-miR-4530, hsa-miR-628-3p
ARRB1	3	hsa-let-7b-3p, hsa-miR-4754, hsa-miR-628-3p
GVQW3	3	hsa-let-7b-3p, hsa-miR-4530, hsa-miR-4754
EMSY	3	hsa-let-7b-3p, hsa-miR-4530, hsa-miR-4758-3p
GUCY1A2	3	hsa-let-7b-3p, hsa-miR-155-5p, hsa-miR-891a-5p
NXPE1	3	hsa-let-7b-3p, hsa-miR-4754, hsa-miR-628-3p
SCN2B	3	hsa-let-7b-3p, hsa-miR-4530, hsa-miR-628-3p
THY1	3	hsa-let-7b-3p, hsa-miR-4754, hsa-miR-4758-3p
DCPS	3	hsa-let-7b-3p, hsa-miR-4754, hsa-miR-891a-5p
ETS1	3	hsa-let-7b-3p, hsa-miR-4754, hsa-miR-891a-5p
NTM	3	hsa-let-7b-3p, hsa-miR-4758-3p, hsa-miR-891a-5p
WNK1	3	hsa-let-7b-3p, hsa-miR-4530, hsa-miR-4758-3p
TRIM26	3	hsa-let-7b-3p, hsa-miR-4530, hsa-miR-4754
HLA-DQB1	3	hsa-let-7b-3p, hsa-miR-4754, hsa-miR-4758-3p
MAPK13	3	hsa-let-7b-3p, hsa-miR-4530, hsa-miR-4754
USP49	3	hsa-let-7b-3p, hsa-miR-155-5p, hsa-miR-4754
PPP2R5D	3	hsa-let-7b-3p, hsa-miR-4530, hsa-miR-4754
KIAA1958	3	hsa-let-7b-3p, hsa-miR-4530, hsa-miR-891a-5p
PAPPA	3	hsa-let-7b-3p, hsa-miR-628-3p, hsa-miR-891a-5p
ZBTB8OS	3	hsa-let-7b-3p, hsa-miR-4754, hsa-miR-4758-3p
CLSPN	3	hsa-let-7b-3p, hsa-miR-4754, hsa-miR-891a-5p
MYCBP	3	hsa-let-7b-3p, hsa-miR-155-5p, hsa-miR-4758-3p
RIMS3	3	hsa-let-7b-3p, hsa-miR-4758-3p, hsa-miR-891a-5p
WIZ	3	hsa-let-7b-3p, hsa-miR-4758-3p, hsa-miR-891a-5p
ZNF546	3	hsa-let-7b-3p, hsa-miR-4530, hsa-miR-4754
GPD2	3	hsa-let-7b-3p, hsa-miR-4754, hsa-miR-4758-3p
COBLL1	3	hsa-let-7b-3p, hsa-miR-628-3p, hsa-miR-891a-5p
PPIG	3	hsa-let-7b-3p, hsa-miR-4758-3p, hsa-miR-628-3p
GPR155	3	hsa-let-7b-3p, hsa-miR-4754, hsa-miR-4758-3p
IGFBP5	3	hsa-let-7b-3p, hsa-miR-4754, hsa-miR-4758-3p
STK33	3	hsa-let-7b-3p, hsa-miR-4530, hsa-miR-4758-3p
MYLK3	3	hsa-let-7b-3p, hsa-miR-4530, hsa-miR-4754
C16orf87	3	hsa-let-7b-3p, hsa-miR-4530, hsa-miR-628-3p
GPT2	3	hsa-let-7b-3p, hsa-miR-4758-3p, hsa-miR-891a-5p
PHKB	3	hsa-let-7b-3p, hsa-miR-4754, hsa-miR-4758-3p
SNTB2	3	hsa-let-7b-3p, hsa-miR-4530, hsa-miR-628-3p
ZNF778	3	hsa-let-7b-3p, hsa-miR-155-5p, hsa-miR-4530
CRK	3	hsa-let-7b-3p, hsa-miR-4754, hsa-miR-891a-5p
POLH	3	hsa-let-7b-3p, hsa-miR-4754, hsa-miR-891a-5p
RUNX2	3	hsa-let-7b-3p, hsa-miR-4530, hsa-miR-4754
CLIC5	3	hsa-let-7b-3p, hsa-miR-4530, hsa-miR-628-3p
LIN28B	3	hsa-let-7b-3p, hsa-miR-4758-3p, hsa-miR-628-3p
BVES	3	hsa-let-7b-3p, hsa-miR-4530, hsa-miR-4754
CLEC5A	3	hsa-let-7b-3p, hsa-miR-4754, hsa-miR-4758-3p
REPIN1	3	hsa-let-7b-3p, hsa-miR-4530, hsa-miR-628-3p
XPO7	3	hsa-let-7b-3p, hsa-miR-4530, hsa-miR-4754
ZMAT3	3	hsa-let-7b-3p, hsa-miR-4758-3p, hsa-miR-628-3p
KLHL24	3	hsa-let-7b-3p, hsa-miR-4754, hsa-miR-4758-3p
TBCCD1	3	hsa-let-7b-3p, hsa-miR-4530, hsa-miR-4754
UBE2K	3	hsa-let-7b-3p, hsa-miR-4530, hsa-miR-628-3p
N4BP2	3	hsa-let-7b-3p, hsa-miR-4754, hsa-miR-4758-3p
GP2	3	hsa-let-7b-3p, hsa-miR-4530, hsa-miR-4758-3p
CRCP	3	hsa-let-7b-3p, hsa-miR-4754, hsa-miR-628-3p
KCTD7	3	hsa-let-7b-3p, hsa-miR-4530, hsa-miR-628-3p
IFT22	3	hsa-let-7b-3p, hsa-miR-4758-3p, hsa-miR-891a-5p
CUX1	3	hsa-let-7b-3p, hsa-miR-155-5p, hsa-miR-628-3p
NAPEPLD	3	hsa-let-7b-3p, hsa-miR-4754, hsa-miR-4758-3p
FAM71F2	3	hsa-let-7b-3p, hsa-miR-4530, hsa-miR-4754
RIPPLY1	3	hsa-let-7b-3p, hsa-miR-4754, hsa-miR-891a-5p
MCTS1	3	hsa-let-7b-3p, hsa-miR-4530, hsa-miR-4754
ZDHHC9	3	hsa-let-7b-3p, hsa-miR-4530, hsa-miR-4758-3p
ELF2	3	hsa-let-7b-3p, hsa-miR-4758-3p, hsa-miR-891a-5p
HPGD	3	hsa-let-7b-3p, hsa-miR-155-5p, hsa-miR-4754
PRLR	3	hsa-let-7b-3p, hsa-miR-4758-3p, hsa-miR-628-3p
ELOVL7	3	hsa-let-7b-3p, hsa-miR-4530, hsa-miR-4754
DNAL1	3	hsa-let-7b-3p, hsa-miR-4530, hsa-miR-4754
GPATCH2L	3	hsa-let-7b-3p, hsa-miR-4530, hsa-miR-4758-3p
CALM1	3	hsa-let-7b-3p, hsa-miR-4758-3p, hsa-miR-628-3p
WDR20	3	hsa-let-7b-3p, hsa-miR-4754, hsa-miR-4758-3p
ZNF770	3	hsa-let-7b-3p, hsa-miR-4754, hsa-miR-4758-3p
AK3	3	hsa-let-7b-3p, hsa-miR-4530, hsa-miR-4758-3p
NFIB	3	hsa-let-7b-3p, hsa-miR-4754, hsa-miR-4758-3p
SLC24A2	3	hsa-let-7b-3p, hsa-miR-155-5p, hsa-miR-4754
TAF1L	3	hsa-let-7b-3p, hsa-miR-4530, hsa-miR-4754
CDKL5	3	hsa-miR-155-5p, hsa-miR-4758-3p, hsa-miR-628-3p
LYPD5	3	hsa-miR-155-5p, hsa-miR-4530, hsa-miR-4758-3p
CACNB3	3	hsa-miR-155-5p, hsa-miR-4758-3p, hsa-miR-628-3p
NR5A1	3	hsa-miR-155-5p, hsa-miR-4758-3p, hsa-miR-628-3p
CYB5B	3	hsa-miR-155-5p, hsa-miR-4530, hsa-miR-4754
IKZF4	3	hsa-miR-155-5p, hsa-miR-4530, hsa-miR-4754
MDM2	3	hsa-miR-155-5p, hsa-miR-4530, hsa-miR-4754
SH3RF2	3	hsa-miR-155-5p, hsa-miR-4530, hsa-miR-4754
FBXO21	3	hsa-miR-155-5p, hsa-miR-4754, hsa-miR-4758-3p
MTUS2	3	hsa-miR-155-5p, hsa-miR-4758-3p, hsa-miR-891a-5p
ASPH	3	hsa-miR-155-5p, hsa-miR-4530, hsa-miR-628-3p
OSGIN2	3	hsa-miR-155-5p, hsa-miR-4758-3p, hsa-miR-628-3p
TMEM74	3	hsa-miR-155-5p, hsa-miR-4754, hsa-miR-4758-3p
FBXO32	3	hsa-miR-155-5p, hsa-miR-4530, hsa-miR-4758-3p
WDR48	3	hsa-miR-155-5p, hsa-miR-4530, hsa-miR-4758-3p
PRMT2	3	hsa-miR-155-5p, hsa-miR-4754, hsa-miR-4758-3p
SPSB1	3	hsa-miR-155-5p, hsa-miR-4530, hsa-miR-4758-3p
KRBOX4	3	hsa-miR-155-5p, hsa-miR-4530, hsa-miR-891a-5p
PSME3	3	hsa-miR-155-5p, hsa-miR-4530, hsa-miR-4758-3p
IGF2BP1	3	hsa-miR-155-5p, hsa-miR-4530, hsa-miR-4758-3p
SKA2	3	hsa-miR-155-5p, hsa-miR-4530, hsa-miR-4754
HDAC4	3	hsa-miR-155-5p, hsa-miR-4758-3p, hsa-miR-891a-5p
GATAD2B	3	hsa-miR-155-5p, hsa-miR-4758-3p, hsa-miR-628-3p
SKA1	3	hsa-miR-155-5p, hsa-miR-4530, hsa-miR-4754
MBP	3	hsa-miR-155-5p, hsa-miR-4530, hsa-miR-628-3p
RASSF2	3	hsa-miR-155-5p, hsa-miR-4758-3p, hsa-miR-628-3p
SLX4IP	3	hsa-miR-155-5p, hsa-miR-4754, hsa-miR-891a-5p
PLEKHA1	3	hsa-miR-155-5p, hsa-miR-4530, hsa-miR-628-3p
SSBP2	3	hsa-miR-155-5p, hsa-miR-4530, hsa-miR-4754
GLRX	3	hsa-miR-155-5p, hsa-miR-4754, hsa-miR-4758-3p
TROVE2	3	hsa-miR-155-5p, hsa-miR-4754, hsa-miR-628-3p
NAV1	3	hsa-miR-155-5p, hsa-miR-4530, hsa-miR-4754
GPR37L1	3	hsa-miR-155-5p, hsa-miR-4530, hsa-miR-4754
PIGR	3	hsa-miR-155-5p, hsa-miR-4754, hsa-miR-628-3p
SERTAD4	3	hsa-miR-155-5p, hsa-miR-4530, hsa-miR-628-3p
KLF12	3	hsa-miR-155-5p, hsa-miR-4530, hsa-miR-4758-3p
GPC6	3	hsa-miR-155-5p, hsa-miR-4530, hsa-miR-4754
ZNF326	3	hsa-miR-155-5p, hsa-miR-4530, hsa-miR-4754
KCNC4	3	hsa-miR-155-5p, hsa-miR-4754, hsa-miR-891a-5p
TDRKH	3	hsa-miR-155-5p, hsa-miR-4754, hsa-miR-891a-5p
KCNJ2	3	hsa-miR-155-5p, hsa-miR-4754, hsa-miR-628-3p
RNF213	3	hsa-miR-155-5p, hsa-miR-4754, hsa-miR-4758-3p
DTNA	3	hsa-miR-155-5p, hsa-miR-4754, hsa-miR-4758-3p
PDE1C	3	hsa-miR-155-5p, hsa-miR-4754, hsa-miR-628-3p
PLD5	3	hsa-miR-155-5p, hsa-miR-4754, hsa-miR-4758-3p
PREPL	3	hsa-miR-155-5p, hsa-miR-4754, hsa-miR-891a-5p
ZNF33B	3	hsa-miR-155-5p, hsa-miR-4754, hsa-miR-628-3p
NAAA	3	hsa-miR-155-5p, hsa-miR-4758-3p, hsa-miR-891a-5p
GRIA4	3	hsa-miR-155-5p, hsa-miR-4530, hsa-miR-4758-3p
PCSK7	3	hsa-miR-155-5p, hsa-miR-4754, hsa-miR-628-3p
ZKSCAN8	3	hsa-miR-155-5p, hsa-miR-4530, hsa-miR-4754
SLC31A1	3	hsa-miR-155-5p, hsa-miR-4530, hsa-miR-4754
TMEM268	3	hsa-miR-155-5p, hsa-miR-4530, hsa-miR-4758-3p
ZBTB43	3	hsa-miR-155-5p, hsa-miR-4754, hsa-miR-4758-3p
MED22	3	hsa-miR-155-5p, hsa-miR-4530, hsa-miR-628-3p
ZYG11A	3	hsa-miR-155-5p, hsa-miR-4530, hsa-miR-4754
MIER1	3	hsa-miR-155-5p, hsa-miR-628-3p, hsa-miR-891a-5p
ZNF490	3	hsa-miR-155-5p, hsa-miR-4754, hsa-miR-4758-3p
ORC4	3	hsa-miR-155-5p, hsa-miR-4530, hsa-miR-4754
VWC2L	3	hsa-miR-155-5p, hsa-miR-4754, hsa-miR-628-3p
TNS1	3	hsa-miR-155-5p, hsa-miR-628-3p, hsa-miR-891a-5p
RANBP10	3	hsa-miR-155-5p, hsa-miR-4530, hsa-miR-628-3p
CENPN	3	hsa-miR-155-5p, hsa-miR-4754, hsa-miR-4758-3p
PHACTR2	3	hsa-miR-155-5p, hsa-miR-4754, hsa-miR-628-3p
PPP2R2A	3	hsa-miR-155-5p, hsa-miR-4758-3p, hsa-miR-891a-5p
PHC3	3	hsa-miR-155-5p, hsa-miR-4754, hsa-miR-891a-5p
CDK6	3	hsa-miR-155-5p, hsa-miR-4530, hsa-miR-4754
MFAP3L	3	hsa-miR-155-5p, hsa-miR-4530, hsa-miR-628-3p
ACSL1	3	hsa-miR-155-5p, hsa-miR-4530, hsa-miR-4754
CDH6	3	hsa-miR-155-5p, hsa-miR-4754, hsa-miR-891a-5p
GHR	3	hsa-miR-155-5p, hsa-miR-4758-3p, hsa-miR-628-3p
MIER3	3	hsa-miR-155-5p, hsa-miR-4754, hsa-miR-628-3p
PDE4D	3	hsa-miR-155-5p, hsa-miR-4530, hsa-miR-891a-5p
TMEM87A	3	hsa-miR-155-5p, hsa-miR-4530, hsa-miR-4754
RAB34	3	hsa-miR-4530, hsa-miR-4754, hsa-miR-628-3p
KIAA0930	3	hsa-miR-4530, hsa-miR-4754, hsa-miR-891a-5p
NUDC	3	hsa-miR-4530, hsa-miR-628-3p, hsa-miR-891a-5p
BECN1	3	hsa-miR-4530, hsa-miR-4758-3p, hsa-miR-628-3p
ASB18	3	hsa-miR-4530, hsa-miR-4754, hsa-miR-4758-3p
RNMT	3	hsa-miR-4530, hsa-miR-4758-3p, hsa-miR-628-3p
ESR1	3	hsa-miR-4530, hsa-miR-4758-3p, hsa-miR-891a-5p
OSBPL2	3	hsa-miR-4530, hsa-miR-4754, hsa-miR-891a-5p
SCP2	3	hsa-miR-4530, hsa-miR-4754, hsa-miR-4758-3p
HAS3	3	hsa-miR-4530, hsa-miR-4754, hsa-miR-4758-3p
VPS53	3	hsa-miR-4530, hsa-miR-4754, hsa-miR-4758-3p
POLR2J3	3	hsa-miR-4530, hsa-miR-4754, hsa-miR-4758-3p
DCAF5	3	hsa-miR-4530, hsa-miR-4754, hsa-miR-4758-3p
G6PC2	3	hsa-miR-4530, hsa-miR-4754, hsa-miR-4758-3p
BBX	3	hsa-miR-4530, hsa-miR-4758-3p, hsa-miR-891a-5p
MGLL	3	hsa-miR-4530, hsa-miR-4754, hsa-miR-4758-3p
RORC	3	hsa-miR-4530, hsa-miR-4754, hsa-miR-4758-3p
LGALS8	3	hsa-miR-4530, hsa-miR-4754, hsa-miR-628-3p
ACVR2A	3	hsa-miR-4530, hsa-miR-4758-3p, hsa-miR-628-3p
USB1	3	hsa-miR-4530, hsa-miR-4754, hsa-miR-891a-5p
EFCAB11	3	hsa-miR-4530, hsa-miR-4754, hsa-miR-628-3p
TRIM39	3	hsa-miR-4530, hsa-miR-4754, hsa-miR-4758-3p
SLC4A8	3	hsa-miR-4530, hsa-miR-4754, hsa-miR-628-3p
ATP5MC2	3	hsa-miR-4530, hsa-miR-4754, hsa-miR-891a-5p
STAT2	3	hsa-miR-4530, hsa-miR-4754, hsa-miR-891a-5p
NEMP1	3	hsa-miR-4530, hsa-miR-4758-3p, hsa-miR-628-3p
PTPRB	3	hsa-miR-4530, hsa-miR-4754, hsa-miR-628-3p
PHLDA1	3	hsa-miR-4530, hsa-miR-4754, hsa-miR-4758-3p
NUDT4	3	hsa-miR-4530, hsa-miR-4754, hsa-miR-4758-3p
JAKMIP2	3	hsa-miR-4530, hsa-miR-4754, hsa-miR-891a-5p
MFAP3	3	hsa-miR-4530, hsa-miR-4754, hsa-miR-4758-3p
UBTD2	3	hsa-miR-4530, hsa-miR-4754, hsa-miR-628-3p
BTNL9	3	hsa-miR-4530, hsa-miR-4754, hsa-miR-628-3p
HVCN1	3	hsa-miR-4530, hsa-miR-4758-3p, hsa-miR-628-3p
HRK	3	hsa-miR-4530, hsa-miR-4754, hsa-miR-891a-5p
GOLGA3	3	hsa-miR-4530, hsa-miR-4754, hsa-miR-4758-3p
KATNAL1	3	hsa-miR-4530, hsa-miR-4754, hsa-miR-628-3p
ZBTB10	3	hsa-miR-4530, hsa-miR-4754, hsa-miR-628-3p
GRHL2	3	hsa-miR-4530, hsa-miR-4754, hsa-miR-4758-3p
BAALC	3	hsa-miR-4530, hsa-miR-628-3p, hsa-miR-891a-5p
RIMS2	3	hsa-miR-4530, hsa-miR-4754, hsa-miR-4758-3p
NXPE3	3	hsa-miR-4530, hsa-miR-4754, hsa-miR-628-3p
PARP9	3	hsa-miR-4530, hsa-miR-628-3p, hsa-miR-891a-5p
MSL2	3	hsa-miR-4530, hsa-miR-4758-3p, hsa-miR-891a-5p
TM4SF18	3	hsa-miR-4530, hsa-miR-4758-3p, hsa-miR-628-3p
C3orf33	3	hsa-miR-4530, hsa-miR-4754, hsa-miR-891a-5p
LEKR1	3	hsa-miR-4530, hsa-miR-4754, hsa-miR-891a-5p
ACVR2B	3	hsa-miR-4530, hsa-miR-4754, hsa-miR-628-3p
ZNF621	3	hsa-miR-4530, hsa-miR-4758-3p, hsa-miR-891a-5p
PRKAR2A	3	hsa-miR-4530, hsa-miR-4754, hsa-miR-628-3p
CACNA2D2	3	hsa-miR-4530, hsa-miR-4754, hsa-miR-4758-3p
ERC2	3	hsa-miR-4530, hsa-miR-4754, hsa-miR-4758-3p
FHIT	3	hsa-miR-4530, hsa-miR-4754, hsa-miR-628-3p
SCIMP	3	hsa-miR-4530, hsa-miR-4754, hsa-miR-628-3p
BCL2L13	3	hsa-miR-4530, hsa-miR-4754, hsa-miR-628-3p
DUSP18	3	hsa-miR-4530, hsa-miR-4754, hsa-miR-628-3p
SLC5A1	3	hsa-miR-4530, hsa-miR-4754, hsa-miR-628-3p
SYN3	3	hsa-miR-4530, hsa-miR-4754, hsa-miR-628-3p
PDGFB	3	hsa-miR-4530, hsa-miR-4754, hsa-miR-891a-5p
PPARA	3	hsa-miR-4530, hsa-miR-4758-3p, hsa-miR-628-3p
RER1	3	hsa-miR-4530, hsa-miR-4754, hsa-miR-4758-3p
RPL22	3	hsa-miR-4530, hsa-miR-4754, hsa-miR-4758-3p
TNFRSF9	3	hsa-miR-4530, hsa-miR-4754, hsa-miR-891a-5p
LUZP1	3	hsa-miR-4530, hsa-miR-628-3p, hsa-miR-891a-5p
WASF2	3	hsa-miR-4530, hsa-miR-4754, hsa-miR-891a-5p
SSRP1	3	hsa-miR-4530, hsa-miR-4754, hsa-miR-4758-3p
POLA2	3	hsa-miR-4530, hsa-miR-4754, hsa-miR-628-3p
LRTOMT	3	hsa-miR-4530, hsa-miR-4754, hsa-miR-4758-3p
RNF169	3	hsa-miR-4530, hsa-miR-4754, hsa-miR-4758-3p
SHROOM4	3	hsa-miR-4530, hsa-miR-4758-3p, hsa-miR-891a-5p
GNL3L	3	hsa-miR-4530, hsa-miR-4754, hsa-miR-4758-3p
NHSL2	3	hsa-miR-4530, hsa-miR-4754, hsa-miR-4758-3p
RLIM	3	hsa-miR-4530, hsa-miR-4754, hsa-miR-628-3p
SAMD14	3	hsa-miR-4530, hsa-miR-4754, hsa-miR-628-3p
CYB561	3	hsa-miR-4530, hsa-miR-4758-3p, hsa-miR-628-3p
GNA13	3	hsa-miR-4530, hsa-miR-4754, hsa-miR-891a-5p
KCNE4	3	hsa-miR-4530, hsa-miR-4754, hsa-miR-891a-5p
VHL	3	hsa-miR-4530, hsa-miR-4754, hsa-miR-4758-3p
SLC6A6	3	hsa-miR-4530, hsa-miR-4758-3p, hsa-miR-628-3p
STAC	3	hsa-miR-4530, hsa-miR-4754, hsa-miR-628-3p
GON4L	3	hsa-miR-4530, hsa-miR-4754, hsa-miR-4758-3p
SH2D1B	3	hsa-miR-4530, hsa-miR-4754, hsa-miR-4758-3p
POU2F1	3	hsa-miR-4530, hsa-miR-4754, hsa-miR-891a-5p
CPEB1	3	hsa-miR-4530, hsa-miR-4758-3p, hsa-miR-628-3p
ZNF808	3	hsa-miR-4530, hsa-miR-4754, hsa-miR-4758-3p
PAIP2B	3	hsa-miR-4530, hsa-miR-4754, hsa-miR-891a-5p
TGOLN2	3	hsa-miR-4530, hsa-miR-4754, hsa-miR-4758-3p
CHST10	3	hsa-miR-4530, hsa-miR-4754, hsa-miR-4758-3p
BCL2L11	3	hsa-miR-4530, hsa-miR-4758-3p, hsa-miR-628-3p
ARHGEF4	3	hsa-miR-4530, hsa-miR-628-3p, hsa-miR-891a-5p
ZRANB3	3	hsa-miR-4530, hsa-miR-4758-3p, hsa-miR-628-3p
KLF16	3	hsa-miR-4530, hsa-miR-4758-3p, hsa-miR-891a-5p
ZNF562	3	hsa-miR-4530, hsa-miR-4754, hsa-miR-891a-5p
SLC23A2	3	hsa-miR-4530, hsa-miR-4754, hsa-miR-628-3p
ENTPD1	3	hsa-miR-4530, hsa-miR-4754, hsa-miR-628-3p
BLOC1S2	3	hsa-miR-4530, hsa-miR-4754, hsa-miR-628-3p
ARL3	3	hsa-miR-4530, hsa-miR-4754, hsa-miR-4758-3p
CACUL1	3	hsa-miR-4530, hsa-miR-4758-3p, hsa-miR-891a-5p
MRPS27	3	hsa-miR-4530, hsa-miR-4754, hsa-miR-4758-3p
SV2C	3	hsa-miR-4530, hsa-miR-4754, hsa-miR-4758-3p
JADE2	3	hsa-miR-4530, hsa-miR-4758-3p, hsa-miR-628-3p
SAR1B	3	hsa-miR-4530, hsa-miR-4754, hsa-miR-628-3p
LOC107986453	3	hsa-miR-4530, hsa-miR-4754, hsa-miR-4758-3p
ZMAT2	3	hsa-miR-4530, hsa-miR-4754, hsa-miR-4758-3p
SLC2A14	3	hsa-miR-4530, hsa-miR-628-3p, hsa-miR-891a-5p
BICD1	3	hsa-miR-4530, hsa-miR-4754, hsa-miR-891a-5p
YAF2	3	hsa-miR-4530, hsa-miR-4754, hsa-miR-4758-3p
FAIM2	3	hsa-miR-4530, hsa-miR-4754, hsa-miR-891a-5p
FAM20B	3	hsa-miR-4530, hsa-miR-4754, hsa-miR-4758-3p
TNNT2	3	hsa-miR-4530, hsa-miR-4754, hsa-miR-4758-3p
PPP1R12B	3	hsa-miR-4530, hsa-miR-4754, hsa-miR-628-3p
DIEXF	3	hsa-miR-4530, hsa-miR-4754, hsa-miR-4758-3p
LPGAT1	3	hsa-miR-4530, hsa-miR-4754, hsa-miR-4758-3p
KLF5	3	hsa-miR-4530, hsa-miR-4754, hsa-miR-4758-3p
AP4S1	3	hsa-miR-4530, hsa-miR-4758-3p, hsa-miR-891a-5p
MIPOL1	3	hsa-miR-4530, hsa-miR-4754, hsa-miR-628-3p
RPS29	3	hsa-miR-4530, hsa-miR-4758-3p, hsa-miR-628-3p
PPM1A	3	hsa-miR-4530, hsa-miR-4758-3p, hsa-miR-628-3p
AKAP5	3	hsa-miR-4530, hsa-miR-4754, hsa-miR-628-3p
EVI5	3	hsa-miR-4530, hsa-miR-4754, hsa-miR-4758-3p
CYB561D1	3	hsa-miR-4530, hsa-miR-4754, hsa-miR-4758-3p
CELF3	3	hsa-miR-4530, hsa-miR-4758-3p, hsa-miR-628-3p
CANT1	3	hsa-miR-4530, hsa-miR-4754, hsa-miR-4758-3p
RALBP1	3	hsa-miR-4530, hsa-miR-4754, hsa-miR-891a-5p
AQP4	3	hsa-miR-4530, hsa-miR-4758-3p, hsa-miR-891a-5p
HDHD2	3	hsa-miR-4530, hsa-miR-4758-3p, hsa-miR-891a-5p
ADAP1	3	hsa-miR-4530, hsa-miR-628-3p, hsa-miR-891a-5p
GNA12	3	hsa-miR-4530, hsa-miR-4754, hsa-miR-891a-5p
TMEM106B	3	hsa-miR-4530, hsa-miR-4754, hsa-miR-628-3p
HDAC9	3	hsa-miR-4530, hsa-miR-4754, hsa-miR-891a-5p
SCRN1	3	hsa-miR-4530, hsa-miR-4758-3p, hsa-miR-628-3p
PPP1R17	3	hsa-miR-4530, hsa-miR-4754, hsa-miR-4758-3p
LSM5	3	hsa-miR-4530, hsa-miR-4754, hsa-miR-4758-3p
YKT6	3	hsa-miR-4530, hsa-miR-628-3p, hsa-miR-891a-5p
PURB	3	hsa-miR-4530, hsa-miR-4754, hsa-miR-891a-5p
KMO	3	hsa-miR-4530, hsa-miR-4754, hsa-miR-4758-3p
EFCAB2	3	hsa-miR-4530, hsa-miR-4754, hsa-miR-4758-3p
C2orf50	3	hsa-miR-4530, hsa-miR-4754, hsa-miR-628-3p
C2orf91	3	hsa-miR-4530, hsa-miR-4754, hsa-miR-4758-3p
PFKFB3	3	hsa-miR-4530, hsa-miR-4758-3p, hsa-miR-891a-5p
WAC	3	hsa-miR-4530, hsa-miR-4754, hsa-miR-4758-3p
CCNY	3	hsa-miR-4530, hsa-miR-4754, hsa-miR-628-3p
PHYHIPL	3	hsa-miR-4530, hsa-miR-4754, hsa-miR-628-3p
SEC24C	3	hsa-miR-4530, hsa-miR-628-3p, hsa-miR-891a-5p
ZFP64	3	hsa-miR-4530, hsa-miR-4754, hsa-miR-4758-3p
DCUN1D4	3	hsa-miR-4530, hsa-miR-4754, hsa-miR-628-3p
CLOCK	3	hsa-miR-4530, hsa-miR-4758-3p, hsa-miR-891a-5p
CISD2	3	hsa-miR-4530, hsa-miR-4754, hsa-miR-628-3p
ACER3	3	hsa-miR-4530, hsa-miR-4754, hsa-miR-628-3p
DLG2	3	hsa-miR-4530, hsa-miR-4758-3p, hsa-miR-628-3p
DCUN1D5	3	hsa-miR-4530, hsa-miR-4754, hsa-miR-628-3p
EXPH5	3	hsa-miR-4530, hsa-miR-4754, hsa-miR-4758-3p
DIXDC1	3	hsa-miR-4530, hsa-miR-628-3p, hsa-miR-891a-5p
C1QTNF5	3	hsa-miR-4530, hsa-miR-4754, hsa-miR-891a-5p
RNF144B	3	hsa-miR-4530, hsa-miR-4754, hsa-miR-628-3p
SRF	3	hsa-miR-4530, hsa-miR-4754, hsa-miR-891a-5p
STX17	3	hsa-miR-4530, hsa-miR-628-3p, hsa-miR-891a-5p
PALM2	3	hsa-miR-4530, hsa-miR-4758-3p, hsa-miR-891a-5p
DAB2IP	3	hsa-miR-4530, hsa-miR-4758-3p, hsa-miR-628-3p
SCAI	3	hsa-miR-4530, hsa-miR-4754, hsa-miR-4758-3p
SETX	3	hsa-miR-4530, hsa-miR-628-3p, hsa-miR-891a-5p
SPACA9	3	hsa-miR-4530, hsa-miR-4754, hsa-miR-628-3p
FAM163B	3	hsa-miR-4530, hsa-miR-4754, hsa-miR-4758-3p
MEAF6	3	hsa-miR-4530, hsa-miR-4758-3p, hsa-miR-628-3p
TMEM59	3	hsa-miR-4530, hsa-miR-4754, hsa-miR-628-3p
KCTD15	3	hsa-miR-4530, hsa-miR-4754, hsa-miR-4758-3p
SCN1B	3	hsa-miR-4530, hsa-miR-4754, hsa-miR-891a-5p
ZNF529	3	hsa-miR-4530, hsa-miR-4754, hsa-miR-628-3p
ZNF780A	3	hsa-miR-4530, hsa-miR-4754, hsa-miR-4758-3p
DUSP19	3	hsa-miR-4530, hsa-miR-4754, hsa-miR-891a-5p
ORMDL1	3	hsa-miR-4530, hsa-miR-4758-3p, hsa-miR-628-3p
HECW2	3	hsa-miR-4530, hsa-miR-4754, hsa-miR-628-3p
CD28	3	hsa-miR-4530, hsa-miR-4758-3p, hsa-miR-891a-5p
ADAM23	3	hsa-miR-4530, hsa-miR-4758-3p, hsa-miR-628-3p
ARFIP2	3	hsa-miR-4530, hsa-miR-4754, hsa-miR-628-3p
AKIP1	3	hsa-miR-4530, hsa-miR-4754, hsa-miR-4758-3p
UEVLD	3	hsa-miR-4530, hsa-miR-4754, hsa-miR-4758-3p
BEAN1	3	hsa-miR-4530, hsa-miR-4754, hsa-miR-4758-3p
CMTM4	3	hsa-miR-4530, hsa-miR-4754, hsa-miR-4758-3p
NQO1	3	hsa-miR-4530, hsa-miR-4754, hsa-miR-628-3p
WWOX	3	hsa-miR-4530, hsa-miR-4758-3p, hsa-miR-891a-5p
MTHFSD	3	hsa-miR-4530, hsa-miR-4758-3p, hsa-miR-628-3p
RPH3AL	3	hsa-miR-4530, hsa-miR-4754, hsa-miR-628-3p
SYNCRIP	3	hsa-miR-4530, hsa-miR-628-3p, hsa-miR-891a-5p
PLXNA4	3	hsa-miR-4530, hsa-miR-4754, hsa-miR-4758-3p
CYREN	3	hsa-miR-4530, hsa-miR-4754, hsa-miR-628-3p
TMEM178B	3	hsa-miR-4530, hsa-miR-4754, hsa-miR-4758-3p
CHMP7	3	hsa-miR-4530, hsa-miR-4758-3p, hsa-miR-628-3p
C3orf70	3	hsa-miR-4530, hsa-miR-4754, hsa-miR-628-3p
MASP1	3	hsa-miR-4530, hsa-miR-4754, hsa-miR-891a-5p
FBXO45	3	hsa-miR-4530, hsa-miR-4754, hsa-miR-891a-5p
CPLX1	3	hsa-miR-4530, hsa-miR-4758-3p, hsa-miR-628-3p
TMEM129	3	hsa-miR-4530, hsa-miR-4754, hsa-miR-4758-3p
NSD2	3	hsa-miR-4530, hsa-miR-4754, hsa-miR-628-3p
LYSMD4	3	hsa-miR-4530, hsa-miR-4754, hsa-miR-628-3p
RGS11	3	hsa-miR-4530, hsa-miR-4754, hsa-miR-628-3p
C16orf54	3	hsa-miR-4530, hsa-miR-4754, hsa-miR-628-3p
CCL24	3	hsa-miR-4530, hsa-miR-4754, hsa-miR-4758-3p
NDUFA5	3	hsa-miR-4530, hsa-miR-4754, hsa-miR-891a-5p
FAM133A	3	hsa-miR-4530, hsa-miR-4758-3p, hsa-miR-628-3p
FRMPD3	3	hsa-miR-4530, hsa-miR-4758-3p, hsa-miR-891a-5p
ZNF280C	3	hsa-miR-4530, hsa-miR-4754, hsa-miR-628-3p
GAB3	3	hsa-miR-4530, hsa-miR-4754, hsa-miR-891a-5p
RNF150	3	hsa-miR-4530, hsa-miR-4758-3p, hsa-miR-628-3p
OTUD4	3	hsa-miR-4530, hsa-miR-4758-3p, hsa-miR-628-3p
C4orf46	3	hsa-miR-4530, hsa-miR-4754, hsa-miR-628-3p
CFAP97	3	hsa-miR-4530, hsa-miR-628-3p, hsa-miR-891a-5p
EGFLAM	3	hsa-miR-4530, hsa-miR-4758-3p, hsa-miR-891a-5p
CCDC152	3	hsa-miR-4530, hsa-miR-4754, hsa-miR-4758-3p
GALNT16	3	hsa-miR-4530, hsa-miR-4758-3p, hsa-miR-891a-5p
RGS6	3	hsa-miR-4530, hsa-miR-4754, hsa-miR-628-3p
GABRG3	3	hsa-miR-4530, hsa-miR-4754, hsa-miR-891a-5p
UBE2R2	3	hsa-miR-4530, hsa-miR-628-3p, hsa-miR-891a-5p
CCDC107	3	hsa-miR-4530, hsa-miR-4758-3p, hsa-miR-891a-5p
FAM122A	3	hsa-miR-4530, hsa-miR-4754, hsa-miR-628-3p
PTAR1	3	hsa-miR-4530, hsa-miR-4754, hsa-miR-628-3p
ARGFX	3	hsa-miR-4754, hsa-miR-4758-3p, hsa-miR-891a-5p
ZNF182	3	hsa-miR-4754, hsa-miR-4758-3p, hsa-miR-891a-5p
PMEPA1	3	hsa-miR-4754, hsa-miR-628-3p, hsa-miR-891a-5p
FOXJ3	3	hsa-miR-4754, hsa-miR-4758-3p, hsa-miR-891a-5p
GPI	3	hsa-miR-4754, hsa-miR-4758-3p, hsa-miR-628-3p
ZNF570	3	hsa-miR-4754, hsa-miR-628-3p, hsa-miR-891a-5p
CEP57L1	3	hsa-miR-4754, hsa-miR-4758-3p, hsa-miR-628-3p
GNB4	3	hsa-miR-4754, hsa-miR-4758-3p, hsa-miR-628-3p
SYNE3	3	hsa-miR-4754, hsa-miR-4758-3p, hsa-miR-628-3p
NUP43	3	hsa-miR-4754, hsa-miR-4758-3p, hsa-miR-891a-5p
MMP19	3	hsa-miR-4754, hsa-miR-4758-3p, hsa-miR-891a-5p
RNF41	3	hsa-miR-4754, hsa-miR-4758-3p, hsa-miR-891a-5p
TMEM263	3	hsa-miR-4754, hsa-miR-4758-3p, hsa-miR-628-3p
KIAA0141	3	hsa-miR-4754, hsa-miR-4758-3p, hsa-miR-891a-5p
PEX2	3	hsa-miR-4754, hsa-miR-628-3p, hsa-miR-891a-5p
TRIQK	3	hsa-miR-4754, hsa-miR-628-3p, hsa-miR-891a-5p
MME	3	hsa-miR-4754, hsa-miR-4758-3p, hsa-miR-628-3p
NEK4	3	hsa-miR-4754, hsa-miR-628-3p, hsa-miR-891a-5p
CADM2	3	hsa-miR-4754, hsa-miR-4758-3p, hsa-miR-891a-5p
SLC25A11	3	hsa-miR-4754, hsa-miR-4758-3p, hsa-miR-628-3p
MFNG	3	hsa-miR-4754, hsa-miR-4758-3p, hsa-miR-628-3p
ANKRD54	3	hsa-miR-4754, hsa-miR-4758-3p, hsa-miR-891a-5p
TARDBP	3	hsa-miR-4754, hsa-miR-4758-3p, hsa-miR-891a-5p
LIN28A	3	hsa-miR-4754, hsa-miR-628-3p, hsa-miR-891a-5p
WDTC1	3	hsa-miR-4754, hsa-miR-4758-3p, hsa-miR-628-3p
CYB561A3	3	hsa-miR-4754, hsa-miR-4758-3p, hsa-miR-628-3p
FAM168A	3	hsa-miR-4754, hsa-miR-4758-3p, hsa-miR-628-3p
TNS4	3	hsa-miR-4754, hsa-miR-4758-3p, hsa-miR-628-3p
HLF	3	hsa-miR-4754, hsa-miR-4758-3p, hsa-miR-628-3p
NR2C2	3	hsa-miR-4754, hsa-miR-4758-3p, hsa-miR-628-3p
POGK	3	hsa-miR-4754, hsa-miR-4758-3p, hsa-miR-628-3p
ZSCAN2	3	hsa-miR-4754, hsa-miR-4758-3p, hsa-miR-891a-5p
ERCC1	3	hsa-miR-4754, hsa-miR-4758-3p, hsa-miR-628-3p
PSD4	3	hsa-miR-4754, hsa-miR-4758-3p, hsa-miR-891a-5p
ANGPT4	3	hsa-miR-4754, hsa-miR-4758-3p, hsa-miR-891a-5p
PXMP4	3	hsa-miR-4754, hsa-miR-628-3p, hsa-miR-891a-5p
DNAJC18	3	hsa-miR-4754, hsa-miR-4758-3p, hsa-miR-891a-5p
NANOG	3	hsa-miR-4754, hsa-miR-4758-3p, hsa-miR-628-3p
SINHCAF	3	hsa-miR-4754, hsa-miR-4758-3p, hsa-miR-628-3p
ALG10B	3	hsa-miR-4754, hsa-miR-628-3p, hsa-miR-891a-5p
CEP350	3	hsa-miR-4754, hsa-miR-628-3p, hsa-miR-891a-5p
RGS8	3	hsa-miR-4754, hsa-miR-628-3p, hsa-miR-891a-5p
GSTM4	3	hsa-miR-4754, hsa-miR-4758-3p, hsa-miR-628-3p
PRKCA	3	hsa-miR-4754, hsa-miR-628-3p, hsa-miR-891a-5p
NPTX1	3	hsa-miR-4754, hsa-miR-4758-3p, hsa-miR-628-3p
CHST9	3	hsa-miR-4754, hsa-miR-4758-3p, hsa-miR-628-3p
RNF165	3	hsa-miR-4754, hsa-miR-4758-3p, hsa-miR-628-3p
AKAP12	3	hsa-miR-4754, hsa-miR-628-3p, hsa-miR-891a-5p
OPRM1	3	hsa-miR-4754, hsa-miR-628-3p, hsa-miR-891a-5p
FGFR1OP	3	hsa-miR-4754, hsa-miR-4758-3p, hsa-miR-628-3p
DAGLB	3	hsa-miR-4754, hsa-miR-4758-3p, hsa-miR-628-3p
AKT3	3	hsa-miR-4754, hsa-miR-4758-3p, hsa-miR-628-3p
ROCK2	3	hsa-miR-4754, hsa-miR-4758-3p, hsa-miR-628-3p
FOSL2	3	hsa-miR-4754, hsa-miR-4758-3p, hsa-miR-628-3p
SPATA2	3	hsa-miR-4754, hsa-miR-4758-3p, hsa-miR-628-3p
GRSF1	3	hsa-miR-4754, hsa-miR-4758-3p, hsa-miR-628-3p
KPNA6	3	hsa-miR-4754, hsa-miR-628-3p, hsa-miR-891a-5p
SMIM12	3	hsa-miR-4754, hsa-miR-628-3p, hsa-miR-891a-5p
TRABD2B	3	hsa-miR-4754, hsa-miR-4758-3p, hsa-miR-628-3p
ZFP14	3	hsa-miR-4754, hsa-miR-4758-3p, hsa-miR-891a-5p
AGPS	3	hsa-miR-4754, hsa-miR-628-3p, hsa-miR-891a-5p
CFLAR	3	hsa-miR-4754, hsa-miR-4758-3p, hsa-miR-628-3p
PRDM11	3	hsa-miR-4754, hsa-miR-4758-3p, hsa-miR-891a-5p
PDP2	3	hsa-miR-4754, hsa-miR-4758-3p, hsa-miR-891a-5p
ZNF276	3	hsa-miR-4754, hsa-miR-4758-3p, hsa-miR-628-3p
PODXL	3	hsa-miR-4754, hsa-miR-4758-3p, hsa-miR-628-3p
LIPH	3	hsa-miR-4754, hsa-miR-4758-3p, hsa-miR-628-3p
UBXN7	3	hsa-miR-4754, hsa-miR-4758-3p, hsa-miR-628-3p
UBE2I	3	hsa-miR-4754, hsa-miR-628-3p, hsa-miR-891a-5p
EMP2	3	hsa-miR-4754, hsa-miR-4758-3p, hsa-miR-891a-5p
PPP1R9A	3	hsa-miR-4754, hsa-miR-628-3p, hsa-miR-891a-5p
CLCN3	3	hsa-miR-4754, hsa-miR-4758-3p, hsa-miR-628-3p
FAM105A	3	hsa-miR-4754, hsa-miR-4758-3p, hsa-miR-891a-5p
STON2	3	hsa-miR-4754, hsa-miR-4758-3p, hsa-miR-628-3p
FMN1	3	hsa-miR-4754, hsa-miR-628-3p, hsa-miR-891a-5p
FXN	3	hsa-miR-4754, hsa-miR-4758-3p, hsa-miR-628-3p
MTFR1	3	hsa-miR-4758-3p, hsa-miR-628-3p, hsa-miR-891a-5p
CLCF1	3	hsa-miR-4758-3p, hsa-miR-628-3p, hsa-miR-891a-5p
MAP3K3	3	hsa-miR-4758-3p, hsa-miR-628-3p, hsa-miR-891a-5p
DUSP16	3	hsa-miR-4758-3p, hsa-miR-628-3p, hsa-miR-891a-5p
PRICKLE1	3	hsa-miR-4758-3p, hsa-miR-628-3p, hsa-miR-891a-5p
43715	3	hsa-miR-4758-3p, hsa-miR-628-3p, hsa-miR-891a-5p
SERBP1	3	hsa-miR-4758-3p, hsa-miR-628-3p, hsa-miR-891a-5p
IKZF2	3	hsa-miR-4758-3p, hsa-miR-628-3p, hsa-miR-891a-5p
PLA2G15	3	hsa-miR-4758-3p, hsa-miR-628-3p, hsa-miR-891a-5p
MAP3K9	3	hsa-miR-4758-3p, hsa-miR-628-3p, hsa-miR-891a-5p
SREK1IP1	2	hsa-let-7b-3p, hsa-miR-4754
JADE1	2	hsa-let-7b-3p, hsa-miR-4530
ORMDL2	2	hsa-let-7b-3p, hsa-miR-4530
FAM19A2	2	hsa-let-7b-3p, hsa-miR-4530
EMC2	2	hsa-let-7b-3p, hsa-miR-4754
NLGN2	2	hsa-let-7b-3p, hsa-miR-4758-3p
KCNJ12	2	hsa-let-7b-3p, hsa-miR-4758-3p
RASL10B	2	hsa-let-7b-3p, hsa-miR-4754
APOL3	2	hsa-let-7b-3p, hsa-miR-4530
AADACL3	2	hsa-let-7b-3p, hsa-miR-4530
AHNAK	2	hsa-let-7b-3p, hsa-miR-891a-5p
VPS25	2	hsa-let-7b-3p, hsa-miR-4754
ZNF426	2	hsa-let-7b-3p, hsa-miR-4758-3p
CSRP1	2	hsa-let-7b-3p, hsa-miR-4754
GNPNAT1	2	hsa-let-7b-3p, hsa-miR-4754
CETN1	2	hsa-let-7b-3p, hsa-miR-4758-3p
NACC2	2	hsa-let-7b-3p, hsa-miR-628-3p
HIVEP3	2	hsa-let-7b-3p, hsa-miR-4758-3p
GSR	2	hsa-let-7b-3p, hsa-miR-891a-5p
TMEM154	2	hsa-let-7b-3p, hsa-miR-4758-3p
BMF	2	hsa-let-7b-3p, hsa-miR-4758-3p
AFDN	2	hsa-let-7b-3p, hsa-miR-155-5p
TTLL4	2	hsa-let-7b-3p, hsa-miR-4758-3p
RORA	2	hsa-let-7b-3p, hsa-miR-4758-3p
CADM4	2	hsa-let-7b-3p, hsa-miR-4758-3p
C5orf63	2	hsa-let-7b-3p, hsa-miR-4758-3p
PCDH12	2	hsa-let-7b-3p, hsa-miR-4758-3p
CDK5R1	2	hsa-let-7b-3p, hsa-miR-4758-3p
PLCD3	2	hsa-let-7b-3p, hsa-miR-4754
GLUL	2	hsa-let-7b-3p, hsa-miR-4530
AGMO	2	hsa-let-7b-3p, hsa-miR-4758-3p
EBF2	2	hsa-let-7b-3p, hsa-miR-155-5p
NPAP1	2	hsa-let-7b-3p, hsa-miR-4754
CSF1	2	hsa-let-7b-3p, hsa-miR-628-3p
ACVR1B	2	hsa-let-7b-3p, hsa-miR-628-3p
XPOT	2	hsa-let-7b-3p, hsa-miR-891a-5p
RIC8B	2	hsa-let-7b-3p, hsa-miR-4754
PCDHGB1	2	hsa-let-7b-3p, hsa-miR-4754
PCDHGB2	2	hsa-let-7b-3p, hsa-miR-4754
PCDHGB4	2	hsa-let-7b-3p, hsa-miR-4754
PCDHGB6	2	hsa-let-7b-3p, hsa-miR-4754
PCDHGC3	2	hsa-let-7b-3p, hsa-miR-4754
MYOZ3	2	hsa-let-7b-3p, hsa-miR-891a-5p
MSX2	2	hsa-let-7b-3p, hsa-miR-4754
SIMC1	2	hsa-let-7b-3p, hsa-miR-4754
ADAMTS2	2	hsa-let-7b-3p, hsa-miR-891a-5p
SLC22A23	2	hsa-let-7b-3p, hsa-miR-4530
BLOC1S5	2	hsa-let-7b-3p, hsa-miR-4530
SVOP	2	hsa-let-7b-3p, hsa-miR-4754
ERP29	2	hsa-let-7b-3p, hsa-miR-4758-3p
SPPL3	2	hsa-let-7b-3p, hsa-miR-628-3p
ZNF268	2	hsa-let-7b-3p, hsa-miR-4758-3p
ZDHHC20	2	hsa-let-7b-3p, hsa-miR-155-5p
SPATA13	2	hsa-let-7b-3p, hsa-miR-4754
SLC7A1	2	hsa-let-7b-3p, hsa-miR-891a-5p
GINS4	2	hsa-let-7b-3p, hsa-miR-4754
ZNF704	2	hsa-let-7b-3p, hsa-miR-4754
MTDH	2	hsa-let-7b-3p, hsa-miR-4754
FAM83A	2	hsa-let-7b-3p, hsa-miR-4754
TRIB1	2	hsa-let-7b-3p, hsa-miR-4754
CIP2A	2	hsa-let-7b-3p, hsa-miR-628-3p
NAA50	2	hsa-let-7b-3p, hsa-miR-4758-3p
HACD2	2	hsa-let-7b-3p, hsa-miR-4758-3p
SEC61A1	2	hsa-let-7b-3p, hsa-miR-4758-3p
MRAS	2	hsa-let-7b-3p, hsa-miR-4758-3p
FOXL2NB	2	hsa-let-7b-3p, hsa-miR-4530
NKTR	2	hsa-let-7b-3p, hsa-miR-891a-5p
ZNF662	2	hsa-let-7b-3p, hsa-miR-4754
ZNF501	2	hsa-let-7b-3p, hsa-miR-4530
LIMD1	2	hsa-let-7b-3p, hsa-miR-891a-5p
NME6	2	hsa-let-7b-3p, hsa-miR-4530
ARIH2OS	2	hsa-let-7b-3p, hsa-miR-4754
HEMK1	2	hsa-let-7b-3p, hsa-miR-4754
KCTD6	2	hsa-let-7b-3p, hsa-miR-4754
MAGI1	2	hsa-let-7b-3p, hsa-miR-4754
SMYD4	2	hsa-let-7b-3p, hsa-miR-628-3p
PITPNM3	2	hsa-let-7b-3p, hsa-miR-155-5p
PIK3R5	2	hsa-let-7b-3p, hsa-miR-628-3p
ELAC2	2	hsa-let-7b-3p, hsa-miR-628-3p
ZNF286A	2	hsa-let-7b-3p, hsa-miR-628-3p
KIAA0100	2	hsa-let-7b-3p, hsa-miR-4758-3p
AP2B1	2	hsa-let-7b-3p, hsa-miR-4530
SYNRG	2	hsa-let-7b-3p, hsa-miR-4530
HDHD5	2	hsa-let-7b-3p, hsa-miR-891a-5p
PEX26	2	hsa-let-7b-3p, hsa-miR-4530
PPM1F	2	hsa-let-7b-3p, hsa-miR-4754
RBFOX2	2	hsa-let-7b-3p, hsa-miR-628-3p
CSF2RB	2	hsa-let-7b-3p, hsa-miR-4758-3p
SYNGR1	2	hsa-let-7b-3p, hsa-miR-4758-3p
DESI1	2	hsa-let-7b-3p, hsa-miR-4758-3p
PHF21B	2	hsa-let-7b-3p, hsa-miR-4530
PLEKHM2	2	hsa-let-7b-3p, hsa-miR-891a-5p
FBLIM1	2	hsa-let-7b-3p, hsa-miR-891a-5p
PAX7	2	hsa-let-7b-3p, hsa-miR-4530
CDC42	2	hsa-let-7b-3p, hsa-miR-4758-3p
ELOA	2	hsa-let-7b-3p, hsa-miR-4758-3p
TRIM63	2	hsa-let-7b-3p, hsa-miR-4530
NR0B2	2	hsa-let-7b-3p, hsa-miR-4758-3p
RCC1	2	hsa-let-7b-3p, hsa-miR-4530
APLNR	2	hsa-let-7b-3p, hsa-miR-4758-3p
BTBD18	2	hsa-let-7b-3p, hsa-miR-4530
CCND1	2	hsa-let-7b-3p, hsa-miR-628-3p
ADM2	2	hsa-let-7b-3p, hsa-miR-4758-3p
CPT1B	2	hsa-let-7b-3p, hsa-miR-4758-3p
CLCN4	2	hsa-let-7b-3p, hsa-miR-4530
USP9X	2	hsa-let-7b-3p, hsa-miR-4754
SLC9A7	2	hsa-let-7b-3p, hsa-miR-4754
PLP2	2	hsa-let-7b-3p, hsa-miR-4754
SMC1A	2	hsa-let-7b-3p, hsa-miR-4758-3p
OTUD6A	2	hsa-let-7b-3p, hsa-miR-4758-3p
ZDHHC15	2	hsa-let-7b-3p, hsa-miR-891a-5p
CNP	2	hsa-let-7b-3p, hsa-miR-4530
EZH1	2	hsa-let-7b-3p, hsa-miR-4754
PTGES3L	2	hsa-let-7b-3p, hsa-miR-4754
MPP2	2	hsa-let-7b-3p, hsa-miR-4754
ARL17B	2	hsa-let-7b-3p, hsa-miR-628-3p
SP6	2	hsa-let-7b-3p, hsa-miR-155-5p
GNGT2	2	hsa-let-7b-3p, hsa-miR-4530
MBTD1	2	hsa-let-7b-3p, hsa-miR-4758-3p
DYNLL2	2	hsa-let-7b-3p, hsa-miR-4758-3p
HSF5	2	hsa-let-7b-3p, hsa-miR-4754
BHLHE40	2	hsa-let-7b-3p, hsa-miR-4530
SETD5	2	hsa-let-7b-3p, hsa-miR-891a-5p
LHFPL4	2	hsa-let-7b-3p, hsa-miR-4530
MKRN2OS	2	hsa-let-7b-3p, hsa-miR-4754
TMEM40	2	hsa-let-7b-3p, hsa-miR-4758-3p
UBE2E1	2	hsa-let-7b-3p, hsa-miR-4758-3p
LRRFIP2	2	hsa-let-7b-3p, hsa-miR-4758-3p
C1orf189	2	hsa-let-7b-3p, hsa-miR-4754
KCNN3	2	hsa-let-7b-3p, hsa-miR-628-3p
KIRREL1	2	hsa-let-7b-3p, hsa-miR-4530
KCNJ9	2	hsa-let-7b-3p, hsa-miR-628-3p
SLAMF1	2	hsa-let-7b-3p, hsa-miR-4754
ADAMTS4	2	hsa-let-7b-3p, hsa-miR-4754
TOMM40L	2	hsa-let-7b-3p, hsa-miR-4754
MPZ	2	hsa-let-7b-3p, hsa-miR-4530
NOS1AP	2	hsa-let-7b-3p, hsa-miR-4758-3p
LMX1A	2	hsa-let-7b-3p, hsa-miR-155-5p
ATP1B1	2	hsa-let-7b-3p, hsa-miR-628-3p
WDR76	2	hsa-let-7b-3p, hsa-miR-4754
LYSMD2	2	hsa-let-7b-3p, hsa-miR-4530
USP3	2	hsa-let-7b-3p, hsa-miR-4758-3p
PARP16	2	hsa-let-7b-3p, hsa-miR-4530
PAQR5	2	hsa-let-7b-3p, hsa-miR-4530
ULK3	2	hsa-let-7b-3p, hsa-miR-4754
MAN2A2	2	hsa-let-7b-3p, hsa-miR-4758-3p
VASP	2	hsa-let-7b-3p, hsa-miR-4530
FOXA3	2	hsa-let-7b-3p, hsa-miR-628-3p
ZC3H4	2	hsa-let-7b-3p, hsa-miR-4754
CRX	2	hsa-let-7b-3p, hsa-miR-4754
SULT2A1	2	hsa-let-7b-3p, hsa-miR-4754
KCNA7	2	hsa-let-7b-3p, hsa-miR-4530
ZNF160	2	hsa-let-7b-3p, hsa-miR-4758-3p
SLC4A5	2	hsa-let-7b-3p, hsa-miR-4758-3p
DOK1	2	hsa-let-7b-3p, hsa-miR-628-3p
NCAPH	2	hsa-let-7b-3p, hsa-miR-4530
ACOXL	2	hsa-let-7b-3p, hsa-miR-628-3p
SLC35F5	2	hsa-let-7b-3p, hsa-miR-4530
SPOPL	2	hsa-let-7b-3p, hsa-miR-4754
ELAC1	2	hsa-let-7b-3p, hsa-miR-4758-3p
DCC	2	hsa-let-7b-3p, hsa-miR-4758-3p
NEDD4L	2	hsa-let-7b-3p, hsa-miR-4754
ZNF407	2	hsa-let-7b-3p, hsa-miR-628-3p
RBFA	2	hsa-let-7b-3p, hsa-miR-4530
R3HDM4	2	hsa-let-7b-3p, hsa-miR-891a-5p
CLEC4M	2	hsa-let-7b-3p, hsa-miR-4530
ZNF134	2	hsa-let-7b-3p, hsa-miR-4758-3p
CHMP4B	2	hsa-let-7b-3p, hsa-miR-4754
ZHX3	2	hsa-let-7b-3p, hsa-miR-891a-5p
EIF5AL1	2	hsa-let-7b-3p, hsa-miR-4754
CWF19L1	2	hsa-let-7b-3p, hsa-miR-4530
MRPL43	2	hsa-let-7b-3p, hsa-miR-4754
NEURL1	2	hsa-let-7b-3p, hsa-miR-4530
SORCS3	2	hsa-let-7b-3p, hsa-miR-4530
PDZD8	2	hsa-let-7b-3p, hsa-miR-4754
CCDC125	2	hsa-let-7b-3p, hsa-miR-4754
MEF2C	2	hsa-let-7b-3p, hsa-miR-4530
CAMK4	2	hsa-let-7b-3p, hsa-miR-4754
DTWD2	2	hsa-let-7b-3p, hsa-miR-4754
SRFBP1	2	hsa-let-7b-3p, hsa-miR-891a-5p
CDKN2AIPNL	2	hsa-let-7b-3p, hsa-miR-4754
FAM13B	2	hsa-let-7b-3p, hsa-miR-4754
CREBL2	2	hsa-let-7b-3p, hsa-miR-4754
RASSF8	2	hsa-let-7b-3p, hsa-miR-628-3p
KLHL42	2	hsa-let-7b-3p, hsa-miR-4754
IPO8	2	hsa-let-7b-3p, hsa-miR-4758-3p
DENND5B	2	hsa-let-7b-3p, hsa-miR-4530
GXYLT1	2	hsa-let-7b-3p, hsa-miR-4758-3p
PFKM	2	hsa-let-7b-3p, hsa-miR-4758-3p
CCNT1	2	hsa-let-7b-3p, hsa-miR-4754
PRKAG1	2	hsa-let-7b-3p, hsa-miR-628-3p
KMT2D	2	hsa-let-7b-3p, hsa-miR-155-5p
ASIC1	2	hsa-let-7b-3p, hsa-miR-4758-3p
CERS5	2	hsa-let-7b-3p, hsa-miR-4754
KIF14	2	hsa-let-7b-3p, hsa-miR-4530
CAMSAP2	2	hsa-let-7b-3p, hsa-miR-4754
PPFIA4	2	hsa-let-7b-3p, hsa-miR-4530
PRELP	2	hsa-let-7b-3p, hsa-miR-4754
MDM4	2	hsa-let-7b-3p, hsa-miR-4754
GPATCH2	2	hsa-let-7b-3p, hsa-miR-628-3p
43525	2	hsa-let-7b-3p, hsa-miR-4758-3p
C1orf198	2	hsa-let-7b-3p, hsa-miR-4754
TRIM67	2	hsa-let-7b-3p, hsa-miR-628-3p
SOX21	2	hsa-let-7b-3p, hsa-miR-891a-5p
TFDP1	2	hsa-let-7b-3p, hsa-miR-4530
BCL2L2	2	hsa-let-7b-3p, hsa-miR-628-3p
SNX6	2	hsa-let-7b-3p, hsa-miR-4754
SAMD4A	2	hsa-let-7b-3p, hsa-miR-628-3p
GCH1	2	hsa-let-7b-3p, hsa-miR-628-3p
AP5M1	2	hsa-let-7b-3p, hsa-miR-891a-5p
ST6GALNAC3	2	hsa-let-7b-3p, hsa-miR-4758-3p
FNBP1L	2	hsa-let-7b-3p, hsa-miR-4758-3p
GCLM	2	hsa-let-7b-3p, hsa-miR-4758-3p
TMEM167B	2	hsa-let-7b-3p, hsa-miR-4758-3p
MAN1A2	2	hsa-let-7b-3p, hsa-miR-4754
PIP5K1A	2	hsa-let-7b-3p, hsa-miR-4530
SLC16A6	2	hsa-let-7b-3p, hsa-miR-628-3p
GGA3	2	hsa-let-7b-3p, hsa-miR-4754
PRCD	2	hsa-let-7b-3p, hsa-miR-4754
GNAL	2	hsa-let-7b-3p, hsa-miR-4758-3p
IYD	2	hsa-let-7b-3p, hsa-miR-628-3p
RMND1	2	hsa-let-7b-3p, hsa-miR-4754
RPS6KA2	2	hsa-let-7b-3p, hsa-miR-4754
TCP10	2	hsa-let-7b-3p, hsa-miR-4530
FBXL18	2	hsa-let-7b-3p, hsa-miR-4754
RAC1	2	hsa-let-7b-3p, hsa-miR-4758-3p
MACC1	2	hsa-let-7b-3p, hsa-miR-4758-3p
FKBP14	2	hsa-let-7b-3p, hsa-miR-4530
DPY19L1	2	hsa-let-7b-3p, hsa-miR-4758-3p
MBOAT2	2	hsa-let-7b-3p, hsa-miR-4530
E2F6	2	hsa-let-7b-3p, hsa-miR-891a-5p
GEN1	2	hsa-let-7b-3p, hsa-miR-4754
CENPO	2	hsa-let-7b-3p, hsa-miR-4530
ASXL2	2	hsa-let-7b-3p, hsa-miR-4754
C2orf16	2	hsa-let-7b-3p, hsa-miR-4758-3p
LCLAT1	2	hsa-let-7b-3p, hsa-miR-4754
KCNG3	2	hsa-let-7b-3p, hsa-miR-628-3p
WDPCP	2	hsa-let-7b-3p, hsa-miR-4758-3p
KLF6	2	hsa-let-7b-3p, hsa-miR-155-5p
NET1	2	hsa-let-7b-3p, hsa-miR-891a-5p
RBM17	2	hsa-let-7b-3p, hsa-miR-4530
PROSER2	2	hsa-let-7b-3p, hsa-miR-4530
CUBN	2	hsa-let-7b-3p, hsa-miR-4758-3p
OR13A1	2	hsa-let-7b-3p, hsa-miR-4758-3p
RHOBTB1	2	hsa-let-7b-3p, hsa-miR-4530
PRF1	2	hsa-let-7b-3p, hsa-miR-891a-5p
DDIT4	2	hsa-let-7b-3p, hsa-miR-4758-3p
CAMK2G	2	hsa-let-7b-3p, hsa-miR-891a-5p
AP3M1	2	hsa-let-7b-3p, hsa-miR-628-3p
SAMD8	2	hsa-let-7b-3p, hsa-miR-4530
TOMM34	2	hsa-let-7b-3p, hsa-miR-4530
PTPN1	2	hsa-let-7b-3p, hsa-miR-4758-3p
GNAS	2	hsa-let-7b-3p, hsa-miR-155-5p
TMEM33	2	hsa-let-7b-3p, hsa-miR-628-3p
SCFD2	2	hsa-let-7b-3p, hsa-miR-628-3p
RASSF6	2	hsa-let-7b-3p, hsa-miR-891a-5p
THAP9	2	hsa-let-7b-3p, hsa-miR-628-3p
UNC5C	2	hsa-let-7b-3p, hsa-miR-4758-3p
PPA2	2	hsa-let-7b-3p, hsa-miR-4758-3p
C4orf3	2	hsa-let-7b-3p, hsa-miR-628-3p
KCTD21	2	hsa-let-7b-3p, hsa-miR-628-3p
CEP126	2	hsa-let-7b-3p, hsa-miR-4758-3p
ATM	2	hsa-let-7b-3p, hsa-miR-4754
C11orf87	2	hsa-let-7b-3p, hsa-miR-4758-3p
PPP2R1B	2	hsa-let-7b-3p, hsa-miR-4530
NCAM1	2	hsa-let-7b-3p, hsa-miR-4530
CBL	2	hsa-let-7b-3p, hsa-miR-4530
GRIK4	2	hsa-let-7b-3p, hsa-miR-628-3p
TBCEL	2	hsa-let-7b-3p, hsa-miR-4754
BARX2	2	hsa-let-7b-3p, hsa-miR-4530
SNX19	2	hsa-let-7b-3p, hsa-miR-4530
OPCML	2	hsa-let-7b-3p, hsa-miR-628-3p
MBOAT1	2	hsa-let-7b-3p, hsa-miR-4754
PRR3	2	hsa-let-7b-3p, hsa-miR-891a-5p
ZBTB22	2	hsa-let-7b-3p, hsa-miR-891a-5p
TMEM217	2	hsa-let-7b-3p, hsa-miR-4530
RNF8	2	hsa-let-7b-3p, hsa-miR-628-3p
TREML2	2	hsa-let-7b-3p, hsa-miR-155-5p
TRMO	2	hsa-let-7b-3p, hsa-miR-4758-3p
ZNF618	2	hsa-let-7b-3p, hsa-miR-4754
RC3H2	2	hsa-let-7b-3p, hsa-miR-4758-3p
TBC1D13	2	hsa-let-7b-3p, hsa-miR-4754
GPR107	2	hsa-let-7b-3p, hsa-miR-4758-3p
ABL1	2	hsa-let-7b-3p, hsa-miR-4530
MARCKSL1	2	hsa-let-7b-3p, hsa-miR-4530
ZBTB8B	2	hsa-let-7b-3p, hsa-miR-891a-5p
ZMYM4	2	hsa-let-7b-3p, hsa-miR-4758-3p
ADPRHL2	2	hsa-let-7b-3p, hsa-miR-4754
HEYL	2	hsa-let-7b-3p, hsa-miR-4754
TMEM53	2	hsa-let-7b-3p, hsa-miR-4754
EPS15	2	hsa-let-7b-3p, hsa-miR-4530
TACSTD2	2	hsa-let-7b-3p, hsa-miR-628-3p
ADGRL1	2	hsa-let-7b-3p, hsa-miR-4530
NWD1	2	hsa-let-7b-3p, hsa-miR-891a-5p
ZNF486	2	hsa-let-7b-3p, hsa-miR-4530
ZNF461	2	hsa-let-7b-3p, hsa-miR-4754
ZNF829	2	hsa-let-7b-3p, hsa-miR-4530
DPF1	2	hsa-let-7b-3p, hsa-miR-4754
CERS6	2	hsa-let-7b-3p, hsa-miR-4530
FASTKD1	2	hsa-let-7b-3p, hsa-miR-4758-3p
UBR3	2	hsa-let-7b-3p, hsa-miR-628-3p
GORASP2	2	hsa-let-7b-3p, hsa-miR-4530
LNPK	2	hsa-let-7b-3p, hsa-miR-155-5p
PGAP1	2	hsa-let-7b-3p, hsa-miR-891a-5p
BMPR2	2	hsa-let-7b-3p, hsa-miR-4530
GPR1	2	hsa-let-7b-3p, hsa-miR-628-3p
MAP2	2	hsa-let-7b-3p, hsa-miR-891a-5p
PRKAG3	2	hsa-let-7b-3p, hsa-miR-4758-3p
SLC22A18AS	2	hsa-let-7b-3p, hsa-miR-4758-3p
LYVE1	2	hsa-let-7b-3p, hsa-miR-4754
MICALCL	2	hsa-let-7b-3p, hsa-miR-4758-3p
PARVA	2	hsa-let-7b-3p, hsa-miR-628-3p
SPTY2D1	2	hsa-let-7b-3p, hsa-miR-155-5p
MAPK8IP1	2	hsa-let-7b-3p, hsa-miR-4758-3p
NUDT21	2	hsa-let-7b-3p, hsa-miR-4754
KIFC3	2	hsa-let-7b-3p, hsa-miR-4758-3p
HYDIN	2	hsa-let-7b-3p, hsa-miR-628-3p
AP1G1	2	hsa-let-7b-3p, hsa-miR-4758-3p
BCAR1	2	hsa-let-7b-3p, hsa-miR-4530
CRISPLD2	2	hsa-let-7b-3p, hsa-miR-4754
CHMP1A	2	hsa-let-7b-3p, hsa-miR-4530
PITPNA	2	hsa-let-7b-3p, hsa-miR-4754
MYO6	2	hsa-let-7b-3p, hsa-miR-4530
BACH2	2	hsa-let-7b-3p, hsa-miR-4530
FAM229B	2	hsa-let-7b-3p, hsa-miR-4754
CALHM4	2	hsa-let-7b-3p, hsa-miR-4530
NKAIN2	2	hsa-let-7b-3p, hsa-miR-4758-3p
NCOA7	2	hsa-let-7b-3p, hsa-miR-4754
EYA4	2	hsa-let-7b-3p, hsa-miR-4530
PDE7B	2	hsa-let-7b-3p, hsa-miR-4754
NHSL1	2	hsa-let-7b-3p, hsa-miR-891a-5p
ADAT2	2	hsa-let-7b-3p, hsa-miR-4530
MTUS1	2	hsa-let-7b-3p, hsa-miR-4754
PSD3	2	hsa-let-7b-3p, hsa-miR-4754
DOCK5	2	hsa-let-7b-3p, hsa-miR-4530
TNFSF10	2	hsa-let-7b-3p, hsa-miR-891a-5p
USP13	2	hsa-let-7b-3p, hsa-miR-628-3p
DCUN1D1	2	hsa-let-7b-3p, hsa-miR-4754
FAM131A	2	hsa-let-7b-3p, hsa-miR-4758-3p
TMEM41A	2	hsa-let-7b-3p, hsa-miR-4758-3p
AFAP1	2	hsa-let-7b-3p, hsa-miR-891a-5p
DCAF16	2	hsa-let-7b-3p, hsa-miR-4758-3p
TBC1D19	2	hsa-let-7b-3p, hsa-miR-4758-3p
SEC14L5	2	hsa-let-7b-3p, hsa-miR-4530
UBFD1	2	hsa-let-7b-3p, hsa-miR-628-3p
SPN	2	hsa-let-7b-3p, hsa-miR-4530
MAZ	2	hsa-let-7b-3p, hsa-miR-4530
43722	2	hsa-let-7b-3p, hsa-miR-4758-3p
POM121	2	hsa-let-7b-3p, hsa-miR-4754
TRIM74	2	hsa-let-7b-3p, hsa-miR-4758-3p
CROT	2	hsa-let-7b-3p, hsa-miR-4758-3p
ATP5MF-PTCD1	2	hsa-let-7b-3p, hsa-miR-4758-3p
PTCD1	2	hsa-let-7b-3p, hsa-miR-4758-3p
CPSF4	2	hsa-let-7b-3p, hsa-miR-4530
CAV2	2	hsa-let-7b-3p, hsa-miR-4754
LRRC4	2	hsa-let-7b-3p, hsa-miR-4758-3p
LEP	2	hsa-let-7b-3p, hsa-miR-4754
RBM28	2	hsa-let-7b-3p, hsa-miR-628-3p
PCDH11X	2	hsa-let-7b-3p, hsa-miR-4530
TSPAN6	2	hsa-let-7b-3p, hsa-miR-4754
LAMP2	2	hsa-let-7b-3p, hsa-miR-4758-3p
XIAP	2	hsa-let-7b-3p, hsa-miR-4754
MTCP1	2	hsa-let-7b-3p, hsa-miR-4754
VAMP7	2	hsa-let-7b-3p, hsa-miR-4530
FSTL5	2	hsa-let-7b-3p, hsa-miR-4530
RWDD4	2	hsa-let-7b-3p, hsa-miR-4754
SLC25A4	2	hsa-let-7b-3p, hsa-miR-891a-5p
PDLIM3	2	hsa-let-7b-3p, hsa-miR-4758-3p
PLEKHG4B	2	hsa-let-7b-3p, hsa-miR-891a-5p
UBE2QL1	2	hsa-let-7b-3p, hsa-miR-4754
OTULIN	2	hsa-let-7b-3p, hsa-miR-4754
MTMR12	2	hsa-let-7b-3p, hsa-miR-891a-5p
SLC1A3	2	hsa-let-7b-3p, hsa-miR-628-3p
LIFR	2	hsa-let-7b-3p, hsa-miR-4754
OSMR	2	hsa-let-7b-3p, hsa-miR-4530
ESM1	2	hsa-let-7b-3p, hsa-miR-4754
MAX	2	hsa-let-7b-3p, hsa-miR-4758-3p
PSEN1	2	hsa-let-7b-3p, hsa-miR-4530
JDP2	2	hsa-let-7b-3p, hsa-miR-4758-3p
ESRRB	2	hsa-let-7b-3p, hsa-miR-4530
BCL11B	2	hsa-let-7b-3p, hsa-miR-628-3p
EVL	2	hsa-let-7b-3p, hsa-miR-4530
RCOR1	2	hsa-let-7b-3p, hsa-miR-4758-3p
GREM1	2	hsa-let-7b-3p, hsa-miR-4758-3p
IVD	2	hsa-let-7b-3p, hsa-miR-4754
SMARCA2	2	hsa-let-7b-3p, hsa-miR-4758-3p
RFX3	2	hsa-let-7b-3p, hsa-miR-4758-3p
SPATA6L	2	hsa-let-7b-3p, hsa-miR-4754
PLPP6	2	hsa-let-7b-3p, hsa-miR-891a-5p
HAUS6	2	hsa-let-7b-3p, hsa-miR-4530
PIGO	2	hsa-let-7b-3p, hsa-miR-628-3p
FAM166B	2	hsa-let-7b-3p, hsa-miR-4758-3p
SMC5	2	hsa-let-7b-3p, hsa-miR-4754
TMEM2	2	hsa-let-7b-3p, hsa-miR-4758-3p
GDA	2	hsa-let-7b-3p, hsa-miR-4754
TBC1D30	2	hsa-miR-155-5p, hsa-miR-628-3p
GLIPR1	2	hsa-miR-155-5p, hsa-miR-4754
BCR	2	hsa-miR-155-5p, hsa-miR-4530
APH1B	2	hsa-miR-155-5p, hsa-miR-4754
DCLRE1B	2	hsa-miR-155-5p, hsa-miR-4530
IFNAR1	2	hsa-miR-155-5p, hsa-miR-4754
TMPRSS13	2	hsa-miR-155-5p, hsa-miR-4530
MSR1	2	hsa-miR-155-5p, hsa-miR-4754
OGG1	2	hsa-miR-155-5p, hsa-miR-4530
MEX3A	2	hsa-miR-155-5p, hsa-miR-4754
FAM107B	2	hsa-miR-155-5p, hsa-miR-4530
USP15	2	hsa-miR-155-5p, hsa-miR-4530
MON2	2	hsa-miR-155-5p, hsa-miR-4754
PDGFRB	2	hsa-miR-155-5p, hsa-miR-4758-3p
GABRA1	2	hsa-miR-155-5p, hsa-miR-4754
ZNF346	2	hsa-miR-155-5p, hsa-miR-4758-3p
FOXC1	2	hsa-miR-155-5p, hsa-miR-628-3p
C6orf201	2	hsa-miR-155-5p, hsa-miR-628-3p
RREB1	2	hsa-miR-155-5p, hsa-miR-4754
SIRT5	2	hsa-miR-155-5p, hsa-miR-628-3p
PRKAB1	2	hsa-miR-155-5p, hsa-miR-4754
TRPC4	2	hsa-miR-155-5p, hsa-miR-4754
CAB39L	2	hsa-miR-155-5p, hsa-miR-628-3p
SOX17	2	hsa-miR-155-5p, hsa-miR-628-3p
TP53INP1	2	hsa-miR-155-5p, hsa-miR-4758-3p
RNF19A	2	hsa-miR-155-5p, hsa-miR-4754
ATP6V1C1	2	hsa-miR-155-5p, hsa-miR-628-3p
NUDCD1	2	hsa-miR-155-5p, hsa-miR-4530
TRPS1	2	hsa-miR-155-5p, hsa-miR-891a-5p
PHF20L1	2	hsa-miR-155-5p, hsa-miR-628-3p
ZPLD1	2	hsa-miR-155-5p, hsa-miR-4530
MYLK	2	hsa-miR-155-5p, hsa-miR-628-3p
SMG6	2	hsa-miR-155-5p, hsa-miR-4758-3p
MAP2K4	2	hsa-miR-155-5p, hsa-miR-4754
ZNF624	2	hsa-miR-155-5p, hsa-miR-4754
DUSP14	2	hsa-miR-155-5p, hsa-miR-4754
GRK3	2	hsa-miR-155-5p, hsa-miR-4754
PATZ1	2	hsa-miR-155-5p, hsa-miR-4754
MACO1	2	hsa-miR-155-5p, hsa-miR-4530
DNAJC8	2	hsa-miR-155-5p, hsa-miR-4530
KDM2A	2	hsa-miR-155-5p, hsa-miR-628-3p
SHANK2	2	hsa-miR-155-5p, hsa-miR-628-3p
TSPAN7	2	hsa-miR-155-5p, hsa-miR-4754
ZMYM3	2	hsa-miR-155-5p, hsa-miR-4530
NKIRAS2	2	hsa-miR-155-5p, hsa-miR-4530
HOXB6	2	hsa-miR-155-5p, hsa-miR-4530
CUEDC1	2	hsa-miR-155-5p, hsa-miR-628-3p
SYN2	2	hsa-miR-155-5p, hsa-miR-628-3p
NR1D2	2	hsa-miR-155-5p, hsa-miR-891a-5p
FCER1G	2	hsa-miR-155-5p, hsa-miR-628-3p
FCRLA	2	hsa-miR-155-5p, hsa-miR-4758-3p
ANXA2	2	hsa-miR-155-5p, hsa-miR-4758-3p
RBPMS2	2	hsa-miR-155-5p, hsa-miR-628-3p
NOVA2	2	hsa-miR-155-5p, hsa-miR-4754
GYS1	2	hsa-miR-155-5p, hsa-miR-4530
ANKRD36B	2	hsa-miR-155-5p, hsa-miR-628-3p
CREG2	2	hsa-miR-155-5p, hsa-miR-4530
ST6GAL2	2	hsa-miR-155-5p, hsa-miR-628-3p
CCNT2	2	hsa-miR-155-5p, hsa-miR-4754
HECTD2	2	hsa-miR-155-5p, hsa-miR-4754
LYSMD3	2	hsa-miR-155-5p, hsa-miR-4754
AFF4	2	hsa-miR-155-5p, hsa-miR-628-3p
ERP27	2	hsa-miR-155-5p, hsa-miR-4754
GOLT1B	2	hsa-miR-155-5p, hsa-miR-891a-5p
SLC38A1	2	hsa-miR-155-5p, hsa-miR-891a-5p
ZBTB41	2	hsa-miR-155-5p, hsa-miR-4758-3p
NFASC	2	hsa-miR-155-5p, hsa-miR-4758-3p
DIS3	2	hsa-miR-155-5p, hsa-miR-628-3p
COMMD6	2	hsa-miR-155-5p, hsa-miR-4754
ATP5S	2	hsa-miR-155-5p, hsa-miR-628-3p
PPP2R5E	2	hsa-miR-155-5p, hsa-miR-4758-3p
SLC35A3	2	hsa-miR-155-5p, hsa-miR-4530
GDAP2	2	hsa-miR-155-5p, hsa-miR-4758-3p
TTC39C	2	hsa-miR-155-5p, hsa-miR-4754
ASXL3	2	hsa-miR-155-5p, hsa-miR-4754
TPGS2	2	hsa-miR-155-5p, hsa-miR-891a-5p
UBE2D4	2	hsa-miR-155-5p, hsa-miR-4754
OR2T10	2	hsa-miR-155-5p, hsa-miR-891a-5p
KCNK3	2	hsa-miR-155-5p, hsa-miR-4754
C10orf53	2	hsa-miR-155-5p, hsa-miR-4754
DNAJC5	2	hsa-miR-155-5p, hsa-miR-4758-3p
PAQR3	2	hsa-miR-155-5p, hsa-miR-4758-3p
OSTC	2	hsa-miR-155-5p, hsa-miR-4530
BTBD9	2	hsa-miR-155-5p, hsa-miR-4754
TMOD1	2	hsa-miR-155-5p, hsa-miR-891a-5p
IER5L	2	hsa-miR-155-5p, hsa-miR-891a-5p
USP20	2	hsa-miR-155-5p, hsa-miR-628-3p
FCN1	2	hsa-miR-155-5p, hsa-miR-4754
OLFM1	2	hsa-miR-155-5p, hsa-miR-4530
SEC16A	2	hsa-miR-155-5p, hsa-miR-4758-3p
KIAA0319L	2	hsa-miR-155-5p, hsa-miR-4754
SLFNL1	2	hsa-miR-155-5p, hsa-miR-4754
CLDN19	2	hsa-miR-155-5p, hsa-miR-4758-3p
C19orf54	2	hsa-miR-155-5p, hsa-miR-4754
TYW5	2	hsa-miR-155-5p, hsa-miR-4758-3p
TMEM237	2	hsa-miR-155-5p, hsa-miR-4754
XRCC5	2	hsa-miR-155-5p, hsa-miR-4758-3p
MOB2	2	hsa-miR-155-5p, hsa-miR-4754
TEAD1	2	hsa-miR-155-5p, hsa-miR-4530
TRAF6	2	hsa-miR-155-5p, hsa-miR-628-3p
FOLH1	2	hsa-miR-155-5p, hsa-miR-4530
HSD3B7	2	hsa-miR-155-5p, hsa-miR-4530
PAPD5	2	hsa-miR-155-5p, hsa-miR-4754
KIAA0513	2	hsa-miR-155-5p, hsa-miR-4530
YWHAE	2	hsa-miR-155-5p, hsa-miR-628-3p
PTCHD4	2	hsa-miR-155-5p, hsa-miR-4754
KLHL31	2	hsa-miR-155-5p, hsa-miR-4754
SH3BGRL2	2	hsa-miR-155-5p, hsa-miR-628-3p
CDK19	2	hsa-miR-155-5p, hsa-miR-4530
TCAF1	2	hsa-miR-155-5p, hsa-miR-891a-5p
ZNF282	2	hsa-miR-155-5p, hsa-miR-4754
SLC39A14	2	hsa-miR-155-5p, hsa-miR-891a-5p
PIK3CA	2	hsa-miR-155-5p, hsa-miR-4754
TPRG1	2	hsa-miR-155-5p, hsa-miR-4758-3p
CLDN16	2	hsa-miR-155-5p, hsa-miR-4754
ADCY9	2	hsa-miR-155-5p, hsa-miR-628-3p
MGRN1	2	hsa-miR-155-5p, hsa-miR-891a-5p
RBFOX1	2	hsa-miR-155-5p, hsa-miR-4758-3p
LOC102723728	2	hsa-miR-155-5p, hsa-miR-4754
GPRC5B	2	hsa-miR-155-5p, hsa-miR-891a-5p
PEG10	2	hsa-miR-155-5p, hsa-miR-628-3p
DRP2	2	hsa-miR-155-5p, hsa-miR-4758-3p
PHF6	2	hsa-miR-155-5p, hsa-miR-4758-3p
TMLHE	2	hsa-miR-155-5p, hsa-miR-4758-3p
PCDH10	2	hsa-miR-155-5p, hsa-miR-4758-3p
SETD7	2	hsa-miR-155-5p, hsa-miR-628-3p
TLL1	2	hsa-miR-155-5p, hsa-miR-4530
GALNT7	2	hsa-miR-155-5p, hsa-miR-628-3p
TENM3	2	hsa-miR-155-5p, hsa-miR-4758-3p
CASP3	2	hsa-miR-155-5p, hsa-miR-891a-5p
CYP4V2	2	hsa-miR-155-5p, hsa-miR-4530
TMED10	2	hsa-miR-155-5p, hsa-miR-628-3p
TRIP11	2	hsa-miR-155-5p, hsa-miR-4758-3p
ATG2B	2	hsa-miR-155-5p, hsa-miR-4530
ANKRD9	2	hsa-miR-155-5p, hsa-miR-4530
CHP1	2	hsa-miR-155-5p, hsa-miR-4754
ELAVL2	2	hsa-miR-155-5p, hsa-miR-891a-5p
FRMD3	2	hsa-miR-155-5p, hsa-miR-4758-3p
IPPK	2	hsa-miR-155-5p, hsa-miR-4758-3p
CBFB	2	hsa-miR-4530, hsa-miR-4754
HMGB1	2	hsa-miR-4530, hsa-miR-891a-5p
SHISA5	2	hsa-miR-4530, hsa-miR-4754
CORO6	2	hsa-miR-4530, hsa-miR-4758-3p
PDHA1	2	hsa-miR-4530, hsa-miR-4754
ARL17A	2	hsa-miR-4530, hsa-miR-4754
DLX3	2	hsa-miR-4530, hsa-miR-628-3p
NECTIN4	2	hsa-miR-4530, hsa-miR-4754
NIT1	2	hsa-miR-4530, hsa-miR-891a-5p
RGMA	2	hsa-miR-4530, hsa-miR-4754
GEMIN7	2	hsa-miR-4530, hsa-miR-4758-3p
MGAT5	2	hsa-miR-4530, hsa-miR-4754
PTPRT	2	hsa-miR-4530, hsa-miR-4758-3p
FMNL3	2	hsa-miR-4530, hsa-miR-4754
UGGT2	2	hsa-miR-4530, hsa-miR-628-3p
MAPRE2	2	hsa-miR-4530, hsa-miR-4758-3p
KIAA0895	2	hsa-miR-4530, hsa-miR-4754
ELMO1	2	hsa-miR-4530, hsa-miR-891a-5p
KCNB1	2	hsa-miR-4530, hsa-miR-628-3p
NR6A1	2	hsa-miR-4530, hsa-miR-628-3p
ZNF691	2	hsa-miR-4530, hsa-miR-4754
SUPT3H	2	hsa-miR-4530, hsa-miR-891a-5p
HIPK2	2	hsa-miR-4530, hsa-miR-4758-3p
BCL7B	2	hsa-miR-4530, hsa-miR-4754
ISM2	2	hsa-miR-4530, hsa-miR-891a-5p
PPP1R3E	2	hsa-miR-4530, hsa-miR-628-3p
DCTN4	2	hsa-miR-4530, hsa-miR-628-3p
INTS6	2	hsa-miR-4530, hsa-miR-628-3p
PIK3CB	2	hsa-miR-4530, hsa-miR-4754
ZIC4	2	hsa-miR-4530, hsa-miR-628-3p
DCAF1	2	hsa-miR-4530, hsa-miR-891a-5p
BCL6B	2	hsa-miR-4530, hsa-miR-4754
GPM6B	2	hsa-miR-4530, hsa-miR-4754
PCYT1B	2	hsa-miR-4530, hsa-miR-4754
KANSL1	2	hsa-miR-4530, hsa-miR-4754
TANC2	2	hsa-miR-4530, hsa-miR-4754
PID1	2	hsa-miR-4530, hsa-miR-628-3p
ALPK3	2	hsa-miR-4530, hsa-miR-891a-5p
DHH	2	hsa-miR-4530, hsa-miR-4758-3p
WDR37	2	hsa-miR-4530, hsa-miR-4754
LOC102724200	2	hsa-miR-4530, hsa-miR-4758-3p
FAM13A	2	hsa-miR-4530, hsa-miR-4758-3p
PRPH2	2	hsa-miR-4530, hsa-miR-4754
MED8	2	hsa-miR-4530, hsa-miR-4758-3p
ZNF507	2	hsa-miR-4530, hsa-miR-891a-5p
ZC3HAV1	2	hsa-miR-4530, hsa-miR-4754
TNIK	2	hsa-miR-4530, hsa-miR-628-3p
NIPA1	2	hsa-miR-4530, hsa-miR-891a-5p
KLHL9	2	hsa-miR-4530, hsa-miR-628-3p
TRAPPC2	2	hsa-miR-4530, hsa-miR-4754
ZC4H2	2	hsa-miR-4530, hsa-miR-4758-3p
THRA	2	hsa-miR-4530, hsa-miR-4754
PPP1R16B	2	hsa-miR-4530, hsa-miR-4758-3p
COPS7A	2	hsa-miR-4530, hsa-miR-4754
MOCS1	2	hsa-miR-4530, hsa-miR-4754
FXYD3	2	hsa-miR-4530, hsa-miR-4754
FAM192A	2	hsa-miR-4530, hsa-miR-891a-5p
FAM131B	2	hsa-miR-4530, hsa-miR-891a-5p
CCDC149	2	hsa-miR-4530, hsa-miR-4758-3p
SCN8A	2	hsa-miR-4530, hsa-miR-4758-3p
KRT80	2	hsa-miR-4530, hsa-miR-4758-3p
KRT85	2	hsa-miR-4530, hsa-miR-4758-3p
KRT78	2	hsa-miR-4530, hsa-miR-4758-3p
PCBP2	2	hsa-miR-4530, hsa-miR-4758-3p
HOXC4	2	hsa-miR-4530, hsa-miR-4758-3p
HELB	2	hsa-miR-4530, hsa-miR-4758-3p
RAB3IP	2	hsa-miR-4530, hsa-miR-4758-3p
MGAT4C	2	hsa-miR-4530, hsa-miR-4754
UTP20	2	hsa-miR-4530, hsa-miR-4758-3p
NT5DC3	2	hsa-miR-4530, hsa-miR-4754
DIAPH1	2	hsa-miR-4530, hsa-miR-628-3p
PCDH1	2	hsa-miR-4530, hsa-miR-4758-3p
ARHGAP26	2	hsa-miR-4530, hsa-miR-628-3p
PPARGC1B	2	hsa-miR-4530, hsa-miR-4754
TNIP1	2	hsa-miR-4530, hsa-miR-891a-5p
SLC36A2	2	hsa-miR-4530, hsa-miR-4754
SLC36A1	2	hsa-miR-4530, hsa-miR-4754
FNDC9	2	hsa-miR-4530, hsa-miR-4754
NUDCD2	2	hsa-miR-4530, hsa-miR-4754
LCP2	2	hsa-miR-4530, hsa-miR-628-3p
ERGIC1	2	hsa-miR-4530, hsa-miR-4758-3p
CREBRF	2	hsa-miR-4530, hsa-miR-628-3p
HRH2	2	hsa-miR-4530, hsa-miR-628-3p
MAPK9	2	hsa-miR-4530, hsa-miR-4754
MGAT1	2	hsa-miR-4530, hsa-miR-4758-3p
TRIM7	2	hsa-miR-4530, hsa-miR-628-3p
TMEM170B	2	hsa-miR-4530, hsa-miR-4754
TMEM119	2	hsa-miR-4530, hsa-miR-4754
GIT2	2	hsa-miR-4530, hsa-miR-4754
RAD9B	2	hsa-miR-4530, hsa-miR-891a-5p
VPS37B	2	hsa-miR-4530, hsa-miR-4754
ZNF664	2	hsa-miR-4530, hsa-miR-4758-3p
AMER2	2	hsa-miR-4530, hsa-miR-4754
USP12	2	hsa-miR-4530, hsa-miR-628-3p
PDX1	2	hsa-miR-4530, hsa-miR-4754
DCLK1	2	hsa-miR-4530, hsa-miR-4754
NUFIP1	2	hsa-miR-4530, hsa-miR-4758-3p
SLC25A30	2	hsa-miR-4530, hsa-miR-628-3p
CYSLTR2	2	hsa-miR-4530, hsa-miR-628-3p
TM2D2	2	hsa-miR-4530, hsa-miR-4754
FNTA	2	hsa-miR-4530, hsa-miR-628-3p
RDH10	2	hsa-miR-4530, hsa-miR-891a-5p
STAU2	2	hsa-miR-4530, hsa-miR-4754
ENY2	2	hsa-miR-4530, hsa-miR-4754
ST3GAL1	2	hsa-miR-4530, hsa-miR-4754
IMPG2	2	hsa-miR-4530, hsa-miR-4754
SPICE1	2	hsa-miR-4530, hsa-miR-628-3p
IGSF11	2	hsa-miR-4530, hsa-miR-4758-3p
WDR5B	2	hsa-miR-4530, hsa-miR-4754
C3orf22	2	hsa-miR-4530, hsa-miR-628-3p
CHCHD6	2	hsa-miR-4530, hsa-miR-628-3p
KBTBD12	2	hsa-miR-4530, hsa-miR-4754
GATA2	2	hsa-miR-4530, hsa-miR-4754
RAB7A	2	hsa-miR-4530, hsa-miR-4754
NUDT16	2	hsa-miR-4530, hsa-miR-4758-3p
AMOTL2	2	hsa-miR-4530, hsa-miR-628-3p
IL20RB	2	hsa-miR-4530, hsa-miR-4754
TRIM59	2	hsa-miR-4530, hsa-miR-4754
KPNA4	2	hsa-miR-4530, hsa-miR-891a-5p
EXOG	2	hsa-miR-4530, hsa-miR-4754
MYRIP	2	hsa-miR-4530, hsa-miR-4758-3p
ZNF619	2	hsa-miR-4530, hsa-miR-4758-3p
ABHD5	2	hsa-miR-4530, hsa-miR-891a-5p
KIAA1143	2	hsa-miR-4530, hsa-miR-4754
ZDHHC3	2	hsa-miR-4530, hsa-miR-4754
CDCP1	2	hsa-miR-4530, hsa-miR-4758-3p
TCTA	2	hsa-miR-4530, hsa-miR-4754
NICN1	2	hsa-miR-4530, hsa-miR-4754
ARHGEF3	2	hsa-miR-4530, hsa-miR-628-3p
PPP4R2	2	hsa-miR-4530, hsa-miR-4754
CLDND1	2	hsa-miR-4530, hsa-miR-628-3p
RAP1GAP2	2	hsa-miR-4530, hsa-miR-4754
TRPV1	2	hsa-miR-4530, hsa-miR-4754
TMEM220	2	hsa-miR-4530, hsa-miR-4758-3p
MIEF2	2	hsa-miR-4530, hsa-miR-628-3p
B9D1	2	hsa-miR-4530, hsa-miR-4754
MFAP4	2	hsa-miR-4530, hsa-miR-4758-3p
SPECC1	2	hsa-miR-4530, hsa-miR-4754
LYRM9	2	hsa-miR-4530, hsa-miR-4754
TMEM97	2	hsa-miR-4530, hsa-miR-4754
TAOK1	2	hsa-miR-4530, hsa-miR-4754
SSH2	2	hsa-miR-4530, hsa-miR-4758-3p
PSMD11	2	hsa-miR-4530, hsa-miR-4754
SLFN13	2	hsa-miR-4530, hsa-miR-4758-3p
PIGW	2	hsa-miR-4530, hsa-miR-4754
MRPL45	2	hsa-miR-4530, hsa-miR-4758-3p
MAPK1	2	hsa-miR-4530, hsa-miR-628-3p
SPECC1L	2	hsa-miR-4530, hsa-miR-4754
GUCD1	2	hsa-miR-4530, hsa-miR-4754
KREMEN1	2	hsa-miR-4530, hsa-miR-4758-3p
PRR14L	2	hsa-miR-4530, hsa-miR-4758-3p
GGA1	2	hsa-miR-4530, hsa-miR-4758-3p
JOSD1	2	hsa-miR-4530, hsa-miR-891a-5p
APOBEC3F	2	hsa-miR-4530, hsa-miR-628-3p
MGAT3	2	hsa-miR-4530, hsa-miR-891a-5p
MCHR1	2	hsa-miR-4530, hsa-miR-891a-5p
SREBF2	2	hsa-miR-4530, hsa-miR-4758-3p
WNT7B	2	hsa-miR-4530, hsa-miR-4758-3p
SKI	2	hsa-miR-4530, hsa-miR-628-3p
KCNAB2	2	hsa-miR-4530, hsa-miR-4754
TMEM201	2	hsa-miR-4530, hsa-miR-4754
NPPA	2	hsa-miR-4530, hsa-miR-4754
MFN2	2	hsa-miR-4530, hsa-miR-628-3p
PRAMEF14	2	hsa-miR-4530, hsa-miR-4758-3p
PDPN	2	hsa-miR-4530, hsa-miR-4754
KAZN	2	hsa-miR-4530, hsa-miR-891a-5p
HSPB7	2	hsa-miR-4530, hsa-miR-4758-3p
E2F2	2	hsa-miR-4530, hsa-miR-4754
CEP85	2	hsa-miR-4530, hsa-miR-891a-5p
DHDDS	2	hsa-miR-4530, hsa-miR-4758-3p
CD164L2	2	hsa-miR-4530, hsa-miR-4754
FGR	2	hsa-miR-4530, hsa-miR-4754
EYA3	2	hsa-miR-4530, hsa-miR-4758-3p
PTAFR	2	hsa-miR-4530, hsa-miR-4754
LAPTM5	2	hsa-miR-4530, hsa-miR-628-3p
MS4A8	2	hsa-miR-4530, hsa-miR-4754
CPSF7	2	hsa-miR-4530, hsa-miR-628-3p
SYT7	2	hsa-miR-4530, hsa-miR-4754
VEGFB	2	hsa-miR-4530, hsa-miR-4758-3p
SLC25A45	2	hsa-miR-4530, hsa-miR-4754
EIF1AD	2	hsa-miR-4530, hsa-miR-4754
GAL3ST3	2	hsa-miR-4530, hsa-miR-891a-5p
CHKA	2	hsa-miR-4530, hsa-miR-4758-3p
ORAOV1	2	hsa-miR-4530, hsa-miR-4754
P2RY2	2	hsa-miR-4530, hsa-miR-4754
UCP3	2	hsa-miR-4530, hsa-miR-4758-3p
PPME1	2	hsa-miR-4530, hsa-miR-4754
SPCS2	2	hsa-miR-4530, hsa-miR-891a-5p
ARSD	2	hsa-miR-4530, hsa-miR-628-3p
PRKX	2	hsa-miR-4530, hsa-miR-4758-3p
TLR7	2	hsa-miR-4530, hsa-miR-628-3p
CCDC22	2	hsa-miR-4530, hsa-miR-628-3p
GAGE1	2	hsa-miR-4530, hsa-miR-4754
PGAM4	2	hsa-miR-4530, hsa-miR-4754
HDX	2	hsa-miR-4530, hsa-miR-4758-3p
FBXL20	2	hsa-miR-4530, hsa-miR-4758-3p
CDK12	2	hsa-miR-4530, hsa-miR-4754
G6PC	2	hsa-miR-4530, hsa-miR-4754
RUNDC1	2	hsa-miR-4530, hsa-miR-4758-3p
LSM12	2	hsa-miR-4530, hsa-miR-628-3p
MAPT	2	hsa-miR-4530, hsa-miR-4754
PNPO	2	hsa-miR-4530, hsa-miR-4754
SLC35B1	2	hsa-miR-4530, hsa-miR-4758-3p
DGKE	2	hsa-miR-4530, hsa-miR-628-3p
VEZF1	2	hsa-miR-4530, hsa-miR-4758-3p
PRR29	2	hsa-miR-4530, hsa-miR-891a-5p
NHEJ1	2	hsa-miR-4530, hsa-miR-4754
EPHA4	2	hsa-miR-4530, hsa-miR-628-3p
SGPP2	2	hsa-miR-4530, hsa-miR-4754
AP1S3	2	hsa-miR-4530, hsa-miR-4758-3p
SLC19A3	2	hsa-miR-4530, hsa-miR-4754
FBXO36	2	hsa-miR-4530, hsa-miR-628-3p
EIF4E2	2	hsa-miR-4530, hsa-miR-4754
GIGYF2	2	hsa-miR-4530, hsa-miR-4758-3p
TAMM41	2	hsa-miR-4530, hsa-miR-4758-3p
CCDC174	2	hsa-miR-4530, hsa-miR-4754
FGD5	2	hsa-miR-4530, hsa-miR-628-3p
MRPS25	2	hsa-miR-4530, hsa-miR-628-3p
COLQ	2	hsa-miR-4530, hsa-miR-4758-3p
SGO1	2	hsa-miR-4530, hsa-miR-4754
RBMS3	2	hsa-miR-4530, hsa-miR-628-3p
TMPPE	2	hsa-miR-4530, hsa-miR-4758-3p
DCLK3	2	hsa-miR-4530, hsa-miR-891a-5p
ATP8B2	2	hsa-miR-4530, hsa-miR-4758-3p
UBQLN4	2	hsa-miR-4530, hsa-miR-4754
PMF1	2	hsa-miR-4530, hsa-miR-628-3p
HDGF	2	hsa-miR-4530, hsa-miR-4758-3p
CRP	2	hsa-miR-4530, hsa-miR-4754
SLAMF6	2	hsa-miR-4530, hsa-miR-4758-3p
SDHC	2	hsa-miR-4530, hsa-miR-4758-3p
FCGR2A	2	hsa-miR-4530, hsa-miR-4754
C1orf226	2	hsa-miR-4530, hsa-miR-4758-3p
GPR161	2	hsa-miR-4530, hsa-miR-4754
ATP8B4	2	hsa-miR-4530, hsa-miR-4758-3p
RAB27A	2	hsa-miR-4530, hsa-miR-4754
CCPG1	2	hsa-miR-4530, hsa-miR-628-3p
MTFMT	2	hsa-miR-4530, hsa-miR-4754
CILP	2	hsa-miR-4530, hsa-miR-628-3p
AAGAB	2	hsa-miR-4530, hsa-miR-4758-3p
CELF6	2	hsa-miR-4530, hsa-miR-4758-3p
CD276	2	hsa-miR-4530, hsa-miR-4758-3p
PEAK1	2	hsa-miR-4530, hsa-miR-628-3p
WDR73	2	hsa-miR-4530, hsa-miR-4754
ZNF592	2	hsa-miR-4530, hsa-miR-891a-5p
ABHD2	2	hsa-miR-4530, hsa-miR-628-3p
ARPIN	2	hsa-miR-4530, hsa-miR-4754
IGF1R	2	hsa-miR-4530, hsa-miR-4754
POU2F2	2	hsa-miR-4530, hsa-miR-4754
ZNF284	2	hsa-miR-4530, hsa-miR-4758-3p
MARK4	2	hsa-miR-4530, hsa-miR-4758-3p
HIF3A	2	hsa-miR-4530, hsa-miR-4758-3p
FUT1	2	hsa-miR-4530, hsa-miR-4754
KLK7	2	hsa-miR-4530, hsa-miR-4754
KLK10	2	hsa-miR-4530, hsa-miR-628-3p
SIGLEC8	2	hsa-miR-4530, hsa-miR-4754
ZNF816-ZNF321P	2	hsa-miR-4530, hsa-miR-4754
CACNG7	2	hsa-miR-4530, hsa-miR-4758-3p
RAB11FIP5	2	hsa-miR-4530, hsa-miR-891a-5p
TTC31	2	hsa-miR-4530, hsa-miR-4754
LIMS1	2	hsa-miR-4530, hsa-miR-4754
ACTR3	2	hsa-miR-4530, hsa-miR-4758-3p
DDX18	2	hsa-miR-4530, hsa-miR-891a-5p
TMEM37	2	hsa-miR-4530, hsa-miR-4754
FAM168B	2	hsa-miR-4530, hsa-miR-891a-5p
BOD1L2	2	hsa-miR-4530, hsa-miR-4754
TMX3	2	hsa-miR-4530, hsa-miR-4758-3p
ZFR2	2	hsa-miR-4530, hsa-miR-891a-5p
MYDGF	2	hsa-miR-4530, hsa-miR-4758-3p
CD209	2	hsa-miR-4530, hsa-miR-4754
SLC44A2	2	hsa-miR-4530, hsa-miR-4758-3p
ILF3	2	hsa-miR-4530, hsa-miR-891a-5p
KMT5C	2	hsa-miR-4530, hsa-miR-4754
IL11	2	hsa-miR-4530, hsa-miR-4758-3p
SHISA7	2	hsa-miR-4530, hsa-miR-4758-3p
ZNF805	2	hsa-miR-4530, hsa-miR-4758-3p
SOX12	2	hsa-miR-4530, hsa-miR-628-3p
TRIB3	2	hsa-miR-4530, hsa-miR-4754
PANK2	2	hsa-miR-4530, hsa-miR-4754
NAPB	2	hsa-miR-4530, hsa-miR-4754
GINS1	2	hsa-miR-4530, hsa-miR-4754
PDRG1	2	hsa-miR-4530, hsa-miR-891a-5p
ASXL1	2	hsa-miR-4530, hsa-miR-4758-3p
DNMT3B	2	hsa-miR-4530, hsa-miR-628-3p
BPIFA1	2	hsa-miR-4530, hsa-miR-4754
CNBD2	2	hsa-miR-4530, hsa-miR-4754
NDRG3	2	hsa-miR-4530, hsa-miR-4754
KIAA1755	2	hsa-miR-4530, hsa-miR-4754
RPS24	2	hsa-miR-4530, hsa-miR-4754
TSPAN14	2	hsa-miR-4530, hsa-miR-628-3p
CYP26A1	2	hsa-miR-4530, hsa-miR-628-3p
CYP2C19	2	hsa-miR-4530, hsa-miR-4754
ZFYVE27	2	hsa-miR-4530, hsa-miR-4754
POLL	2	hsa-miR-4530, hsa-miR-628-3p
ABLIM1	2	hsa-miR-4530, hsa-miR-4754
PNLIPRP3	2	hsa-miR-4530, hsa-miR-4754
NANOS1	2	hsa-miR-4530, hsa-miR-628-3p
TUBGCP2	2	hsa-miR-4530, hsa-miR-4758-3p
RNH1	2	hsa-miR-4530, hsa-miR-628-3p
OCLN	2	hsa-miR-4530, hsa-miR-4754
IQGAP2	2	hsa-miR-4530, hsa-miR-4758-3p
ARSB	2	hsa-miR-4530, hsa-miR-4754
FER	2	hsa-miR-4530, hsa-miR-4754
43716	2	hsa-miR-4530, hsa-miR-891a-5p
TCF7	2	hsa-miR-4530, hsa-miR-628-3p
SKP1	2	hsa-miR-4530, hsa-miR-4758-3p
WDR55	2	hsa-miR-4530, hsa-miR-4754
CCND2	2	hsa-miR-4530, hsa-miR-891a-5p
KCNA6	2	hsa-miR-4530, hsa-miR-628-3p
PTMS	2	hsa-miR-4530, hsa-miR-628-3p
C1RL	2	hsa-miR-4530, hsa-miR-4758-3p
SLC2A3	2	hsa-miR-4530, hsa-miR-891a-5p
C3AR1	2	hsa-miR-4530, hsa-miR-628-3p
M6PR	2	hsa-miR-4530, hsa-miR-4754
CLEC7A	2	hsa-miR-4530, hsa-miR-4754
ETV6	2	hsa-miR-4530, hsa-miR-891a-5p
AEBP2	2	hsa-miR-4530, hsa-miR-891a-5p
IAPP	2	hsa-miR-4530, hsa-miR-4754
ST8SIA1	2	hsa-miR-4530, hsa-miR-4754
ETFBKMT	2	hsa-miR-4530, hsa-miR-4754
PPHLN1	2	hsa-miR-4530, hsa-miR-891a-5p
WNT10B	2	hsa-miR-4530, hsa-miR-4758-3p
AQP5	2	hsa-miR-4530, hsa-miR-628-3p
SMARCD1	2	hsa-miR-4530, hsa-miR-4758-3p
SOAT1	2	hsa-miR-4530, hsa-miR-4754
LHX4	2	hsa-miR-4530, hsa-miR-4754
APOBEC4	2	hsa-miR-4530, hsa-miR-628-3p
COLGALT2	2	hsa-miR-4530, hsa-miR-4754
PKP1	2	hsa-miR-4530, hsa-miR-4754
PTPN7	2	hsa-miR-4530, hsa-miR-4758-3p
SYT2	2	hsa-miR-4530, hsa-miR-4754
TMEM81	2	hsa-miR-4530, hsa-miR-4754
CAMK1G	2	hsa-miR-4530, hsa-miR-891a-5p
TATDN3	2	hsa-miR-4530, hsa-miR-4754
ANGEL2	2	hsa-miR-4530, hsa-miR-4754
PTPN14	2	hsa-miR-4530, hsa-miR-4758-3p
BPNT1	2	hsa-miR-4530, hsa-miR-4758-3p
ACBD3	2	hsa-miR-4530, hsa-miR-628-3p
STUM	2	hsa-miR-4530, hsa-miR-4758-3p
ARHGEF7	2	hsa-miR-4530, hsa-miR-4758-3p
ACIN1	2	hsa-miR-4530, hsa-miR-4758-3p
L2HGDH	2	hsa-miR-4530, hsa-miR-4754
TRIM9	2	hsa-miR-4530, hsa-miR-628-3p
IFI44L	2	hsa-miR-4530, hsa-miR-4754
PRKACB	2	hsa-miR-4530, hsa-miR-891a-5p
TRMT13	2	hsa-miR-4530, hsa-miR-4754
CDC14A	2	hsa-miR-4530, hsa-miR-891a-5p
FAM102B	2	hsa-miR-4530, hsa-miR-4754
SORT1	2	hsa-miR-4530, hsa-miR-4754
PSMA5	2	hsa-miR-4530, hsa-miR-4754
ATXN7L2	2	hsa-miR-4530, hsa-miR-4754
GSTM5	2	hsa-miR-4530, hsa-miR-4754
SIKE1	2	hsa-miR-4530, hsa-miR-4754
CASQ2	2	hsa-miR-4530, hsa-miR-628-3p
RNF115	2	hsa-miR-4530, hsa-miR-4754
HIST2H2BE	2	hsa-miR-4530, hsa-miR-891a-5p
OTUD7B	2	hsa-miR-4530, hsa-miR-4758-3p
MCL1	2	hsa-miR-4530, hsa-miR-4758-3p
CDC42SE1	2	hsa-miR-4530, hsa-miR-4758-3p
POGZ	2	hsa-miR-4530, hsa-miR-4758-3p
FAM20A	2	hsa-miR-4530, hsa-miR-4758-3p
KCNJ16	2	hsa-miR-4530, hsa-miR-4758-3p
NAT9	2	hsa-miR-4530, hsa-miR-4754
TMEM94	2	hsa-miR-4530, hsa-miR-4758-3p
MAFG	2	hsa-miR-4530, hsa-miR-4754
FOXK2	2	hsa-miR-4530, hsa-miR-628-3p
DLGAP1	2	hsa-miR-4530, hsa-miR-4758-3p
VAPA	2	hsa-miR-4530, hsa-miR-4754
MPPE1	2	hsa-miR-4530, hsa-miR-4758-3p
GREB1L	2	hsa-miR-4530, hsa-miR-891a-5p
KATNAL2	2	hsa-miR-4530, hsa-miR-4758-3p
LATS1	2	hsa-miR-4530, hsa-miR-628-3p
MTRF1L	2	hsa-miR-4530, hsa-miR-628-3p
SNX9	2	hsa-miR-4530, hsa-miR-4758-3p
PRKN	2	hsa-miR-4530, hsa-miR-628-3p
PMS2	2	hsa-miR-4530, hsa-miR-4754
ETV1	2	hsa-miR-4530, hsa-miR-628-3p
ISPD	2	hsa-miR-4530, hsa-miR-4754
OSBPL3	2	hsa-miR-4530, hsa-miR-4754
CYCS	2	hsa-miR-4530, hsa-miR-891a-5p
ZMIZ2	2	hsa-miR-4530, hsa-miR-628-3p
PPIA	2	hsa-miR-4530, hsa-miR-891a-5p
HUS1	2	hsa-miR-4530, hsa-miR-628-3p
VSTM2A	2	hsa-miR-4530, hsa-miR-4754
EFR3B	2	hsa-miR-4530, hsa-miR-4754
KIF3C	2	hsa-miR-4530, hsa-miR-4758-3p
LBH	2	hsa-miR-4530, hsa-miR-4758-3p
CAPN13	2	hsa-miR-4530, hsa-miR-4754
PLEKHH2	2	hsa-miR-4530, hsa-miR-4754
CLHC1	2	hsa-miR-4530, hsa-miR-628-3p
CAMK1D	2	hsa-miR-4530, hsa-miR-4754
SKIDA1	2	hsa-miR-4530, hsa-miR-4758-3p
FITM2	2	hsa-miR-4530, hsa-miR-4754
RIMS4	2	hsa-miR-4530, hsa-miR-628-3p
NFATC2	2	hsa-miR-4530, hsa-miR-4754
CTCFL	2	hsa-miR-4530, hsa-miR-4758-3p
GID8	2	hsa-miR-4530, hsa-miR-628-3p
SAMD10	2	hsa-miR-4530, hsa-miR-4758-3p
LOC388813	2	hsa-miR-4530, hsa-miR-4758-3p
JAM2	2	hsa-miR-4530, hsa-miR-4754
C21orf62	2	hsa-miR-4530, hsa-miR-891a-5p
RUNX1	2	hsa-miR-4530, hsa-miR-4758-3p
ERG	2	hsa-miR-4530, hsa-miR-891a-5p
PRDM15	2	hsa-miR-4530, hsa-miR-4758-3p
TFF3	2	hsa-miR-4530, hsa-miR-4758-3p
ATP8A1	2	hsa-miR-4530, hsa-miR-891a-5p
REST	2	hsa-miR-4530, hsa-miR-628-3p
COX18	2	hsa-miR-4530, hsa-miR-4758-3p
EREG	2	hsa-miR-4530, hsa-miR-4758-3p
PARM1	2	hsa-miR-4530, hsa-miR-4754
THAP6	2	hsa-miR-4530, hsa-miR-4758-3p
G3BP2	2	hsa-miR-4530, hsa-miR-4754
43719	2	hsa-miR-4530, hsa-miR-4754
LIN54	2	hsa-miR-4530, hsa-miR-4754
HSD17B13	2	hsa-miR-4530, hsa-miR-4754
ADH6	2	hsa-miR-4530, hsa-miR-891a-5p
DAPP1	2	hsa-miR-4530, hsa-miR-4754
LAMTOR3	2	hsa-miR-4530, hsa-miR-4754
GDPD4	2	hsa-miR-4530, hsa-miR-4758-3p
CCDC90B	2	hsa-miR-4530, hsa-miR-4754
SDHD	2	hsa-miR-4530, hsa-miR-4758-3p
H2AFX	2	hsa-miR-4530, hsa-miR-4754
MFRP	2	hsa-miR-4530, hsa-miR-4754
TPMT	2	hsa-miR-4530, hsa-miR-891a-5p
GPLD1	2	hsa-miR-4530, hsa-miR-4754
BTN3A1	2	hsa-miR-4530, hsa-miR-4754
BTN1A1	2	hsa-miR-4530, hsa-miR-4758-3p
GABBR1	2	hsa-miR-4530, hsa-miR-4758-3p
NRM	2	hsa-miR-4530, hsa-miR-4754
MICB	2	hsa-miR-4530, hsa-miR-4754
FKBP5	2	hsa-miR-4530, hsa-miR-4754
NFYA	2	hsa-miR-4530, hsa-miR-891a-5p
FOXP4	2	hsa-miR-4530, hsa-miR-4754
TAF8	2	hsa-miR-4530, hsa-miR-4758-3p
TTBK1	2	hsa-miR-4530, hsa-miR-4758-3p
CTSV	2	hsa-miR-4530, hsa-miR-4754
NIPSNAP3B	2	hsa-miR-4530, hsa-miR-4754
TMEM245	2	hsa-miR-4530, hsa-miR-4758-3p
PTBP3	2	hsa-miR-4530, hsa-miR-4758-3p
ALAD	2	hsa-miR-4530, hsa-miR-4754
POLE3	2	hsa-miR-4530, hsa-miR-4758-3p
TNFSF8	2	hsa-miR-4530, hsa-miR-4754
ASTN2	2	hsa-miR-4530, hsa-miR-4758-3p
TLR4	2	hsa-miR-4530, hsa-miR-891a-5p
FBXW2	2	hsa-miR-4530, hsa-miR-4758-3p
RAB14	2	hsa-miR-4530, hsa-miR-891a-5p
GAPVD1	2	hsa-miR-4530, hsa-miR-891a-5p
PTPA	2	hsa-miR-4530, hsa-miR-4758-3p
RALGDS	2	hsa-miR-4530, hsa-miR-4758-3p
ABO	2	hsa-miR-4530, hsa-miR-4754
CAMSAP1	2	hsa-miR-4530, hsa-miR-891a-5p
EDF1	2	hsa-miR-4530, hsa-miR-4754
TINAGL1	2	hsa-miR-4530, hsa-miR-4754
ZMYM6	2	hsa-miR-4530, hsa-miR-4754
C1orf122	2	hsa-miR-4530, hsa-miR-4754
PPIE	2	hsa-miR-4530, hsa-miR-891a-5p
SCMH1	2	hsa-miR-4530, hsa-miR-4758-3p
SLC2A1	2	hsa-miR-4530, hsa-miR-4758-3p
SZT2	2	hsa-miR-4530, hsa-miR-4758-3p
DPH2	2	hsa-miR-4530, hsa-miR-4754
LOC110117498-PIK3R3	2	hsa-miR-4530, hsa-miR-4758-3p
BTF3L4	2	hsa-miR-4530, hsa-miR-4758-3p
GPX7	2	hsa-miR-4530, hsa-miR-4754
PARS2	2	hsa-miR-4530, hsa-miR-628-3p
HOOK1	2	hsa-miR-4530, hsa-miR-628-3p
SGIP1	2	hsa-miR-4530, hsa-miR-4754
ZNF69	2	hsa-miR-4530, hsa-miR-4754
MRI1	2	hsa-miR-4530, hsa-miR-4754
DNAJB1	2	hsa-miR-4530, hsa-miR-891a-5p
CLEC17A	2	hsa-miR-4530, hsa-miR-4754
SLC1A6	2	hsa-miR-4530, hsa-miR-628-3p
KLF2	2	hsa-miR-4530, hsa-miR-4758-3p
DDA1	2	hsa-miR-4530, hsa-miR-4754
LSM4	2	hsa-miR-4530, hsa-miR-4758-3p
PGPEP1	2	hsa-miR-4530, hsa-miR-628-3p
LRRC25	2	hsa-miR-4530, hsa-miR-4754
SLC25A42	2	hsa-miR-4530, hsa-miR-4758-3p
ZNF714	2	hsa-miR-4530, hsa-miR-4754
SBSN	2	hsa-miR-4530, hsa-miR-4758-3p
ZNF383	2	hsa-miR-4530, hsa-miR-4754
SPRED3	2	hsa-miR-4530, hsa-miR-628-3p
MRPS12	2	hsa-miR-4530, hsa-miR-628-3p
PLEKHG2	2	hsa-miR-4530, hsa-miR-4754
PDE11A	2	hsa-miR-4530, hsa-miR-4754
CERKL	2	hsa-miR-4530, hsa-miR-4754
RAPH1	2	hsa-miR-4530, hsa-miR-4754
TSPAN4	2	hsa-miR-4530, hsa-miR-4754
RPL27A	2	hsa-miR-4530, hsa-miR-4754
ST5	2	hsa-miR-4530, hsa-miR-4754
TMEM9B	2	hsa-miR-4530, hsa-miR-891a-5p
MICAL2	2	hsa-miR-4530, hsa-miR-4754
SPON1	2	hsa-miR-4530, hsa-miR-4758-3p
CALCA	2	hsa-miR-4530, hsa-miR-4754
DCDC1	2	hsa-miR-4530, hsa-miR-4754
DNAJC24	2	hsa-miR-4530, hsa-miR-4754
KIAA1549L	2	hsa-miR-4530, hsa-miR-628-3p
TP53I11	2	hsa-miR-4530, hsa-miR-4758-3p
ACP2	2	hsa-miR-4530, hsa-miR-891a-5p
SLC39A13	2	hsa-miR-4530, hsa-miR-4758-3p
TP53TG3D	2	hsa-miR-4530, hsa-miR-4754
NETO2	2	hsa-miR-4530, hsa-miR-891a-5p
CNEP1R1	2	hsa-miR-4530, hsa-miR-4754
SF3B3	2	hsa-miR-4530, hsa-miR-4754
HSBP1	2	hsa-miR-4530, hsa-miR-891a-5p
ZDHHC7	2	hsa-miR-4530, hsa-miR-628-3p
CYBA	2	hsa-miR-4530, hsa-miR-4754
SPATA2L	2	hsa-miR-4530, hsa-miR-891a-5p
DOC2B	2	hsa-miR-4530, hsa-miR-4758-3p
ABR	2	hsa-miR-4530, hsa-miR-628-3p
XPO5	2	hsa-miR-4530, hsa-miR-628-3p
TRAM2	2	hsa-miR-4530, hsa-miR-4754
BCKDHB	2	hsa-miR-4530, hsa-miR-4754
ORC3	2	hsa-miR-4530, hsa-miR-4754
CNR1	2	hsa-miR-4530, hsa-miR-891a-5p
PRDM1	2	hsa-miR-4530, hsa-miR-4758-3p
SESN1	2	hsa-miR-4530, hsa-miR-4754
AK9	2	hsa-miR-4530, hsa-miR-4758-3p
AMD1	2	hsa-miR-4530, hsa-miR-4754
HS3ST5	2	hsa-miR-4530, hsa-miR-4758-3p
ENPP1	2	hsa-miR-4530, hsa-miR-4754
SLC18B1	2	hsa-miR-4530, hsa-miR-4754
LUC7L2	2	hsa-miR-4530, hsa-miR-4758-3p
C7orf55-LUC7L2	2	hsa-miR-4530, hsa-miR-4758-3p
CASP2	2	hsa-miR-4530, hsa-miR-891a-5p
NOM1	2	hsa-miR-4530, hsa-miR-891a-5p
ATP6V1B2	2	hsa-miR-4530, hsa-miR-4754
CCDC25	2	hsa-miR-4530, hsa-miR-4758-3p
LEPROTL1	2	hsa-miR-4530, hsa-miR-4758-3p
NLGN1	2	hsa-miR-4530, hsa-miR-4754
ZNF639	2	hsa-miR-4530, hsa-miR-4754
ETV5	2	hsa-miR-4530, hsa-miR-891a-5p
IL1RAP	2	hsa-miR-4530, hsa-miR-4758-3p
SMCO1	2	hsa-miR-4530, hsa-miR-4758-3p
IQCG	2	hsa-miR-4530, hsa-miR-4758-3p
SLC26A1	2	hsa-miR-4530, hsa-miR-4758-3p
PPP2R2C	2	hsa-miR-4530, hsa-miR-4758-3p
DTHD1	2	hsa-miR-4530, hsa-miR-628-3p
TBC1D1	2	hsa-miR-4530, hsa-miR-4758-3p
CERS3	2	hsa-miR-4530, hsa-miR-4758-3p
ALDH1A3	2	hsa-miR-4530, hsa-miR-628-3p
SOX8	2	hsa-miR-4530, hsa-miR-4758-3p
MSRB1	2	hsa-miR-4530, hsa-miR-628-3p
NLRC3	2	hsa-miR-4530, hsa-miR-628-3p
CPPED1	2	hsa-miR-4530, hsa-miR-4758-3p
MPV17L	2	hsa-miR-4530, hsa-miR-4754
ITPRIPL2	2	hsa-miR-4530, hsa-miR-4758-3p
ANKS4B	2	hsa-miR-4530, hsa-miR-628-3p
PRRT2	2	hsa-miR-4530, hsa-miR-891a-5p
INO80E	2	hsa-miR-4530, hsa-miR-628-3p
SEPHS2	2	hsa-miR-4530, hsa-miR-628-3p
ZNF747	2	hsa-miR-4530, hsa-miR-628-3p
VOPP1	2	hsa-miR-4530, hsa-miR-4754
NSUN5	2	hsa-miR-4530, hsa-miR-4758-3p
ZNF655	2	hsa-miR-4530, hsa-miR-4754
AZGP1	2	hsa-miR-4530, hsa-miR-4758-3p
GIGYF1	2	hsa-miR-4530, hsa-miR-4758-3p
POLR2J	2	hsa-miR-4530, hsa-miR-4754
RASA4	2	hsa-miR-4530, hsa-miR-4754
THAP5	2	hsa-miR-4530, hsa-miR-4754
ZCCHC18	2	hsa-miR-4530, hsa-miR-4754
CLDN2	2	hsa-miR-4530, hsa-miR-4758-3p
VSIG1	2	hsa-miR-4530, hsa-miR-4754
DNASE1L1	2	hsa-miR-4530, hsa-miR-4754
APELA	2	hsa-miR-4530, hsa-miR-4754
CEP44	2	hsa-miR-4530, hsa-miR-4754
CMBL	2	hsa-miR-4530, hsa-miR-4758-3p
RANBP3L	2	hsa-miR-4530, hsa-miR-4758-3p
FYB1	2	hsa-miR-4530, hsa-miR-628-3p
DAB2	2	hsa-miR-4530, hsa-miR-891a-5p
C7	2	hsa-miR-4530, hsa-miR-4754
CDC20B	2	hsa-miR-4530, hsa-miR-4754
GPX8	2	hsa-miR-4530, hsa-miR-628-3p
IL6ST	2	hsa-miR-4530, hsa-miR-891a-5p
SETD9	2	hsa-miR-4530, hsa-miR-4758-3p
CHURC1	2	hsa-miR-4530, hsa-miR-4754
TMEM229B	2	hsa-miR-4530, hsa-miR-4754
SLC10A1	2	hsa-miR-4530, hsa-miR-628-3p
ZFYVE1	2	hsa-miR-4530, hsa-miR-4754
ENTPD5	2	hsa-miR-4530, hsa-miR-4754
AREL1	2	hsa-miR-4530, hsa-miR-4758-3p
PROX2	2	hsa-miR-4530, hsa-miR-4754
CIPC	2	hsa-miR-4530, hsa-miR-4754
TDP1	2	hsa-miR-4530, hsa-miR-628-3p
BTBD7	2	hsa-miR-4530, hsa-miR-4754
SERPINA9	2	hsa-miR-4530, hsa-miR-4754
SLC25A29	2	hsa-miR-4530, hsa-miR-628-3p
TNFAIP2	2	hsa-miR-4530, hsa-miR-4754
CEP170B	2	hsa-miR-4530, hsa-miR-4758-3p
GOLGA6L6	2	hsa-miR-4530, hsa-miR-4754
GOLGA6L1	2	hsa-miR-4530, hsa-miR-4754
RMDN3	2	hsa-miR-4530, hsa-miR-4754
NUSAP1	2	hsa-miR-4530, hsa-miR-4754
MAPKBP1	2	hsa-miR-4530, hsa-miR-4754
SCRT1	2	hsa-miR-4530, hsa-miR-628-3p
KDM4C	2	hsa-miR-4530, hsa-miR-4758-3p
IFT74	2	hsa-miR-4530, hsa-miR-628-3p
NFX1	2	hsa-miR-4530, hsa-miR-4758-3p
ALDH1B1	2	hsa-miR-4530, hsa-miR-4754
KLF9	2	hsa-miR-4530, hsa-miR-4758-3p
SPIN1	2	hsa-miR-4530, hsa-miR-4754
CENPP	2	hsa-miR-4530, hsa-miR-4754
BICD2	2	hsa-miR-4530, hsa-miR-4758-3p
ZNF484	2	hsa-miR-4530, hsa-miR-4754
FGF1	2	hsa-miR-4754, hsa-miR-4758-3p
PLEKHA2	2	hsa-miR-4754, hsa-miR-891a-5p
MCM4	2	hsa-miR-4754, hsa-miR-628-3p
ISY1-RAB43	2	hsa-miR-4754, hsa-miR-4758-3p
RAB43	2	hsa-miR-4754, hsa-miR-4758-3p
IL17RB	2	hsa-miR-4754, hsa-miR-628-3p
ADA2	2	hsa-miR-4754, hsa-miR-628-3p
SHISAL1	2	hsa-miR-4754, hsa-miR-891a-5p
NCAPH2	2	hsa-miR-4754, hsa-miR-4758-3p
CD99	2	hsa-miR-4754, hsa-miR-4758-3p
RBM3	2	hsa-miR-4754, hsa-miR-628-3p
WNT9B	2	hsa-miR-4754, hsa-miR-891a-5p
SNX11	2	hsa-miR-4754, hsa-miR-4758-3p
CUL3	2	hsa-miR-4754, hsa-miR-628-3p
ZC3H6	2	hsa-miR-4754, hsa-miR-628-3p
PTPN4	2	hsa-miR-4754, hsa-miR-891a-5p
INA	2	hsa-miR-4754, hsa-miR-4758-3p
ZFYVE16	2	hsa-miR-4754, hsa-miR-891a-5p
BORCS5	2	hsa-miR-4754, hsa-miR-628-3p
STX6	2	hsa-miR-4754, hsa-miR-4758-3p
ELK4	2	hsa-miR-4754, hsa-miR-4758-3p
SLC7A8	2	hsa-miR-4754, hsa-miR-628-3p
STXBP6	2	hsa-miR-4754, hsa-miR-628-3p
CSNK1D	2	hsa-miR-4754, hsa-miR-4758-3p
RNF125	2	hsa-miR-4754, hsa-miR-4758-3p
GTF2H5	2	hsa-miR-4754, hsa-miR-628-3p
ZFAND2A	2	hsa-miR-4754, hsa-miR-628-3p
STK4	2	hsa-miR-4754, hsa-miR-628-3p
CHIC2	2	hsa-miR-4754, hsa-miR-4758-3p
SCARB2	2	hsa-miR-4754, hsa-miR-4758-3p
ALKBH8	2	hsa-miR-4754, hsa-miR-628-3p
ZNF483	2	hsa-miR-4754, hsa-miR-4758-3p
ODF2	2	hsa-miR-4754, hsa-miR-891a-5p
ASB6	2	hsa-miR-4754, hsa-miR-628-3p
MAU2	2	hsa-miR-4754, hsa-miR-4758-3p
EEF2K	2	hsa-miR-4754, hsa-miR-891a-5p
CNPY4	2	hsa-miR-4754, hsa-miR-4758-3p
NXT2	2	hsa-miR-4754, hsa-miR-628-3p
BCORL1	2	hsa-miR-4754, hsa-miR-4758-3p
SLC24A4	2	hsa-miR-4754, hsa-miR-628-3p
CCDC9B	2	hsa-miR-4754, hsa-miR-628-3p
GNE	2	hsa-miR-4754, hsa-miR-628-3p
HOXC8	2	hsa-miR-4754, hsa-miR-628-3p
USP44	2	hsa-miR-4754, hsa-miR-628-3p
PXDC1	2	hsa-miR-4754, hsa-miR-628-3p
CLRN1	2	hsa-miR-4754, hsa-miR-628-3p
SEMA3F	2	hsa-miR-4754, hsa-miR-4758-3p
EOGT	2	hsa-miR-4754, hsa-miR-628-3p
HNRNPR	2	hsa-miR-4754, hsa-miR-628-3p
OGT	2	hsa-miR-4754, hsa-miR-4758-3p
[truncated: 5,077 more rows]
